# Supplementary material for: Systematic Dissection of Roles for Chromatin Regulators in a Yeast Stress Response
Source: PLoS Biol. 2012 Jul 31;10(7):e1001369. doi: 10.1371/journal.pbio.1001369 (PMC3416867; doi:10.1371/journal.pbio.1001369)
Supplement: Table S1 — Gene expression data. All data for Figure 1E–F. (XLSX) [file pbio.1001369.s008.xlsx]

## Sheet: Notes
Wild-type sheet gives nCounter RNA count number for each of the 200 probes for the 9 time point wild-type time course. Following a break, biological replicate data for wild type t=0 and t=30 are provided to show experimental reproducibility.
Mutant sheet provides log2 difference between each mutant and wild-type at a given time point (t=0, 15, 45, or 90, as indicated in the column headers).

## Sheet: Wild-type
Probename_1	Probename_2	WT-0min	WT-4min	WT-8min	WT-15min	WT-22.5min	WT-30min	WT-45min	WT-60min	WT-90min	WT-0min		WT-0min	WT-0min	WT-0min	WT-0min	WT-0min	WT-30min	WT-30min	WT-30min	WT-30min	WT-30min	WT-30min
YFR053C_3end	HXK1\YFR053C_3end\ATP.binding\catalytic.activity\cytoplasm\cytosol\fructose.import\fructose.metabolic.process\glucose.import\glucose.metabolic.process\glycolysis\hexokinase.activity\kinase.activity\mannose.metabolic.process\nucleotide.binding\transferase.activity	207.572	449.502	2447.84	7621.15	8949.96	8868.7	6932.56	3995.25	1660.09	468.022		457.446	369.272	362.89	421.765	181.43	10587.2	9900.58	8979.62	9156.09	8433.33	9211.76
YFR053C_5end	HXK1\YFR053C_5end\ATP.binding\catalytic.activity\cytoplasm\cytosol\fructose.import\fructose.metabolic.process\glucose.import\glucose.metabolic.process\glycolysis\hexokinase.activity\kinase.activity\mannose.metabolic.process\nucleotide.binding\transferase.activity	223.035	545.192	2433.19	7322.44	8239.15	8142.1	6177.76	3668.16	1427.36	425.174		404.468	367.389	300.049	336.586	165.023	9681.79	8958.23	8149.11	8392.71	7606.78	8380.11
YLR258W_5end	GSY2\YLR258W_5end\catalytic.activity\cytoplasm\glycogen.biosynthetic.process\glycogen.starch.synthase.activity\transferase.activity\transferase.activity.transferring.glycosyl.groups	382.881	733.356	2237.48	3554	4016.68	3797.49	2754.41	1327.55	798.616	562.328		566.439	550.362	478.326	529.737	338.648	4257.95	3843.93	3692.88	3667.78	3456.43	3755.72
YPR160W_3end_control	GPH1\YPR160W_3end_control\carbohydrate.metabolic.process\cytoplasm\glycogen.catabolic.process\glycogen.metabolic.process\glycogen.phosphorylase.activity\phosphorylase.activity\pyridoxal.phosphate.binding\transferase.activity\transferase.activity.transferring.glycosyl.groups	251.64	342.554	860.341	2423.33	3560.82	4494.26	4273.71	3102.63	994.901	402.929		357.166	319.526	305.983	342.209	269.281	6233.9	5429.63	4800.63	4958.82	3881.88	5536.51
YPR160W_5end_control	GPH1\YPR160W_5end_control\carbohydrate.metabolic.process\cytoplasm\glycogen.catabolic.process\glycogen.metabolic.process\glycogen.phosphorylase.activity\phosphorylase.activity\pyridoxal.phosphate.binding\transferase.activity\transferase.activity.transferring.glycosyl.groups	206.631	247.668	996.538	2333.89	3367.16	3962.66	3608.26	2229.47	886.452	306.948		249.368	259.895	208.928	274.99	126.655	5296.38	4870.46	4315.77	4187.11	3422.05	4920.05
YCL040W_5end	GLK1\YCL040W_5end\ATP.binding\cytosol\glucokinase.activity\glucose.import\glucose.metabolic.process\glycolysis\hexokinase.activity\kinase.activity\mannose.metabolic.process\nucleotide.binding\transferase.activity	2252.06	4804.6	10130.9	16673.6	18366.5	19834.9	19759.7	16688.5	9395.06	2949.94		2888.96	2809.12	2801.77	3140.08	2221.41	22472	21305	19253.8	20127.5	18753.2	20254
YDR074W_5end	TPS2\YDR074W_5end\alphaalphatrehalosephosphate.synthase.complex.UDPforming\catalytic.activity\cytoplasm\hydrolase.activity\metabolic.process\mitochondrion\response.to.stress\trehalose.biosynthetic.process\trehalosephosphatase.activity	895.798	1921.84	4454.24	5621.66	5144.63	5043.42	4144	2620.32	1644.45	1069.57		1054.63	1085.22	1022.55	1198.69	1030.49	6035.47	5645.86	5288.13	5569.96	5054.82	5546.19
YML100W_5end	TSL1\YML100W_5end\alphaalphatrehalosephosphate.synthase.UDPforming.activity\alphaalphatrehalosephosphate.synthase.complex.UDPforming\catalytic.activity\cytoplasm\enzyme.regulator.activity\response.to.stress\trehalose.biosynthetic.process\trehalosephosphatase.activity	584.004	1617.89	5410.22	8314.9	8317.82	8218.21	6501.78	4192.14	1935.26	923.82		867.324	826.072	793.751	810.359	515.356	9973.53	9337.7	8394.5	8394.33	7841.87	9219.33
YGR008C_full	STF2\YGR008C_full\mitochondrial.protontransporting.ATP.synthase.complex\mitochondrion\regulation.of.ATPase.activity\response.to.osmotic.stress	1071.69	1888.87	4411.8	8226.75	10209.4	12190.2	13408.9	10390.4	5403.3	1251.15		1196.86	1244.14	1179.34	1225.68	1015.03	15842.8	14976.1	13024.9	13339.3	11713.5	13849.6
YMR105C_5end	PGM2\YMR105C_5end\UDPglucose.metabolic.process\carbohydrate.metabolic.process\cellular.calcium.ion.homeostasis\cellular.cation.homeostasis\cytoplasm\galactose.catabolic.process\glucose.1phosphate.utilization\glucose.6phosphate.utilization\glucose.metabolic.process\glycogen.biosynthetic.process\intramolecular.transferase.activity.phosphotransferases\isomerase.activity\magnesium.ion.binding\metal.i…	423.808	671.438	2414.12	5438.63	7523.97	8840.44	7550.37	4262.36	1203.61	518.663		507.861	460.129	452.805	503.269	343.798	11542.7	10733.3	8870.72	8509.87	7216.08	10368.8
YML128C_5end	MSC1\YML128C_5end\endoplasmic.reticulum\meiotic.recombination\mitochondrion	232.195	289.482	530.692	933.868	1832.48	2653.79	3642.37	2937.01	1036.41	253.981		266.923	249.485	247.297	240.591	197.839	3889.35	3731.23	3110.42	2870.15	2165.02	3608.08
YMR250W_5end	GAD1\YMR250W_5end\carboxylic.acid.metabolic.process\carboxylyase.activity\catalytic.activity\cytoplasm\glutamate.catabolic.process\glutamate.decarboxylase.activity\glutamate.metabolic.process\lyase.activity\pyridoxal.phosphate.binding\response.to.oxidative.stress	365.122	650.531	1281.34	2455.63	3034.94	3429.93	3281.9	2622.37	1200.59	478.391		463.758	433.44	387.067	486.144	395.005	4159.61	3931.87	3627.63	3911.96	3086.55	3985.66
YFL014W_full	HSP12\YFL014W_full\cell.adhesion\cytoplasm\hyperosmotic.response\nucleus\plasma.membrane\response.to.heat\response.to.oxidative.stress\response.to.stress	564.847	504.986	927.506	5454.77	23003.7	48247.9	96666.7	126822	83570.6	367.988		394.372	432.677	485.595	417.25	487.972	74305	69360.2	55471.4	51872.8	41038.6	62986.3
YHR087W_full	RTC3\YHR087W_full\RNA.metabolic.process\cytoplasm\nucleus	254.827	474.43	1686.56	4433.37	6258.01	6817.09	5245.69	3186.75	1357.77	307.911		291.565	265.568	280.637	294.931	234.047	8612.51	8325.22	7197.77	7000.23	5994.15	7802.92
YEL011W_5end	GLC3\YEL011W_5end\14alphaglucan.branching.enzyme.activity\carbohydrate.metabolic.process\catalytic.activity\cation.binding\cytoplasm\glycogen.biosynthetic.process\hydrolase.activity.hydrolyzing.Oglycosyl.compounds\transferase.activity\transferase.activity.transferring.glycosyl.groups	172.352	337.729	1065.91	1875.66	2288.93	2114.29	1698.03	975.083	525.583	152.896		141.094	145.126	161.329	161.151	133.208	2481.63	2152.34	2191.43	2193.66	1943.04	2167.33
YPL230W_5end	USV1\YPL230W_5end\intracellular\metal.ion.binding\regulation.of.transcription.from.RNA.polymerase.II.promoter\zinc.ion.binding	70.5169	82.02	155.049	264.982	471.873	503.569	377.462	284.052	131.54	53.5661		49.8729	63.4586	72.6582	53.85	49.3884	674.312	591.145	530.999	530.288	460.597	591.964
YMR251W_A_full-A	GTO3\YMR251W_A_full-A\cytoplasm\glutathione.metabolic.process\glutathione.transferase.activity\transferase.activity	11426.7	17026.4	27421.8	46455.2	55968.2	67158.3	75213.7	69841	53914.5	15115.6		14466.7	15067.9	13539.3	15878	11730.5	75555.9	71618.5	65321.6	68881.1	64346.2	70409.6
YAL061W_5end	BDH2\YAL061W_5end\binding\catalytic.activity\cytoplasm\metabolic.process\metal.ion.binding\nucleus\oxidation.reduction\oxidoreductase.activity\oxidoreductase.activity.acting.on.the.CHOH.group.of.donors.NAD.or.NADP.as.acceptor\zinc.ion.binding	33.2389	60.3088	320.674	642.099	712.108	501.027	316.398	208.329	131.94	28.7257		36.8908	36.9786	41.5049	32.5826	22.168	500.733	503.205	501.255	504.268	414.053	509.688
YJL052W_5end	TDH1\YJL052W_5end\NAD.binding\binding\catalytic.activity\cytoplasm\fungaltype.cell.wall\gluconeogenesis\glucose.metabolic.process\glyceraldehyde3phosphate.dehydrogenase.activity\glyceraldehyde3phosphate.dehydrogenase.phosphorylating.activity\glycolysis\lipid.particle\metabolic.process\mitochondrion\oxidation.reduction\oxidoreductase.activity\vacuolar.protein.catabolic.process	1329.43	1666.94	3007.95	6143.41	8281.24	10671.9	15177.5	20088	24133.5	1821.64		1691.46	1758.95	1540.65	1715.33	1174.71	15381	14550.4	12616.6	12795.2	9182.48	13905.1
YNL015W_full	PBI2\YNL015W_full\cytoplasm\endopeptidase.inhibitor.activity\fungaltype.vacuole\nucleus\protein.transport\regulation.of.proteolysis\serinetype.endopeptidase.inhibitor.activity\transport\vacuole.fusion.nonautophagic	1419.03	1688.65	1848.41	2411.45	2766.73	3672.12	6040.71	8176.94	7833.25	1909.91		1806	1729.83	1583.52	1711.28	1480.81	5118.29	4768.31	3993.31	3955.1	3614.47	4611.92
YBR117C_5end	TKL2\YBR117C_5end\calcium.ion.binding\catalytic.activity\cytoplasm\metabolic.process\metal.ion.binding\nucleus\pentosephosphate.shunt\transferase.activity\transketolase.activity	71.6284	89.2571	130.078	96.867	193.542	164.206	274.221	281.496	156.108	60.4755		75.045	74.3381	96.1891	52.4109	115.376	303.495	304.717	282.104	208.002	171.201	265.597
YGR088W_5end	CTT1\YGR088W_5end\catalase.activity\cytoplasm\hydrogen.peroxide.catabolic.process\iron.ion.binding\metal.ion.binding\oxidation.reduction\oxidoreductase.activity\peroxidase.activity\response.to.cold\response.to.oxidative.stress\response.to.reactive.oxygen.species\response.to.stress	152.737	206.658	482.934	1045.52	1893.55	2389.82	2299.98	1147.52	329.534	169.185		164.12	155.457	202.738	191.042	165.078	3292.63	2918.71	2872	2895.18	2208.91	2974.84
YMR169C_5end	ALD3\YMR169C_5end\aldehyde.dehydrogenase.NAD.activity\aldehyde.dehydrogenase.NADP.activity\betaalanine.biosynthetic.process\cytoplasm\metabolic.process\oxidation.reduction\oxidoreductase.activity\polyamine.catabolic.process\response.to.stress	184.493	209.071	279.316	304.042	507.905	918.134	1851.62	1830.71	590.817	178.576		129.903	149.677	156.07	172.959	170.087	1803.33	1487.9	1158.22	1089.47	694.985	1440.47
YER150W_full	SPI1\YER150W_full\fungaltype.cell.wall\response.to.acid	271.029	284.658	524.833	827.426	1087.05	1130.33	1285.05	1235.51	1492.81	271.136		300.476	311.029	250.974	261.24	249.891	1488.28	1593.04	1403.46	1306.16	1000.06	1439.84
YHR104W_3end_control	GRE3\YHR104W_3end_control\Dxylose.catabolic.process\aldehyde.reductase.activity\aldoketo.reductase.activity\arabinose.catabolic.process\cytoplasm\nucleus\oxidation.reduction\oxidoreductase.activity\response.to.oxidative.stress\response.to.stress	1556.99	1929.88	2783.92	4573.69	5124.34	5450.79	5518.07	5332.69	4083.02	1829.44		1878.27	1843.77	1685.34	1908.95	1632.67	6982.94	6578.47	5656.5	5757.09	4973.25	6402.75
YHR104W_5end_control	GRE3\YHR104W_5end_control\Dxylose.catabolic.process\aldehyde.reductase.activity\aldoketo.reductase.activity\arabinose.catabolic.process\cytoplasm\nucleus\oxidation.reduction\oxidoreductase.activity\response.to.oxidative.stress\response.to.stress	913.636	1104.05	1843.21	2909.62	3548.75	3662.7	3680.78	3328.35	2639.34	1166.36		1305.84	1140.49	1156.83	1074.8	989.253	4787.73	4403.77	3812.64	3725.04	3312.02	4553.45
YIL136W_5end	OM45\YIL136W_5end\integral.to.membrane\integral.to.mitochondrial.outer.membrane\membrane\mitochondrial.outer.membrane\mitochondrion\outer.membrane	350.111	505.79	786.422	1206.35	1619.57	1879.15	2113.69	1623.02	1019.8	364.538		374.129	377.854	416.826	419.914	374.39	2636.64	2403.52	2107.38	2227.84	1781.63	2582.36
YDR453C_5end	TSA2\YDR453C_5end\antioxidant.activity\cytoplasm\oxidation.reduction\oxidoreductase.activity\peroxidase.activity\peroxiredoxin.activity\regulation.of.cell.redox.homeostasis\response.to.oxidative.stress\thioredoxin.peroxidase.activity	164.312	214.7	405.668	1118.57	2753.95	4799.47	8131.26	9166.51	4313.69	144.399		138.02	161.381	179.926	200.263	191.998	8088.57	6676.08	5233.73	4958.46	4306.93	6008.38
YNL160W_5end	YGP1\YNL160W_5end\amino.acid.metabolic.process\extracellular.region\fungaltype.cell.wall\response.to.nutrient\response.to.stress	571.835	968.962	2217.1	4010.43	5191.14	6313.04	7165.34	6759.73	3501.32	711.457		688.422	741.245	832.264	777.645	702.648	8365.2	7518.59	6656.87	6381.6	5864.88	7211.47
YOR120W_5end	GCY1\YOR120W_5end\Dxylose.catabolic.process\aldoketo.reductase.activity\arabinose.catabolic.process\cytoplasm\nucleus\oxidation.reduction\oxidoreductase.activity\response.to.oxidative.stress\response.to.salt.stress	413.949	490.512	1232.64	3364.71	4734.33	5096.02	4440.24	3106.01	1676.38	371.37		370.673	361.52	338.062	339.885	375.454	5495.52	5114.31	4744.54	4994.8	4576.47	4920.46
YJL164C_3end	TPK1\YJL164C_3end\ATP.binding\Ras.protein.signal.transduction\cAMPdependent.protein.kinase.activity\cAMPdependent.protein.kinase.complex\cell.cycle\cell.division\cytoplasm\kinase.activity\nucleotide.binding\nucleus\protein.amino.acid.phosphorylation\protein.kinase.activity\protein.serinethreonine.kinase.activity\transferase.activity	266.927	338.534	587.044	791.712	716.584	587.063	581.921	488.595	432.721	314.809		318.825	331.982	294.174	351.257	261.253	677.289	653.048	623.179	638.194	613.271	617.78
YJL164C_5end	TPK1\YJL164C_5end\ATP.binding\Ras.protein.signal.transduction\cAMPdependent.protein.kinase.activity\cAMPdependent.protein.kinase.complex\cell.cycle\cell.division\cytoplasm\kinase.activity\nucleotide.binding\nucleus\protein.amino.acid.phosphorylation\protein.kinase.activity\protein.serinethreonine.kinase.activity\transferase.activity	338.801	432.615	810.672	984.08	885.239	789.036	724.473	585.339	519.255	401.314		397.449	378.865	363.716	393.448	287.815	824.664	793.961	755.862	752.931	709.97	786.371
YLL026W_5end	HSP104\YLL026W_5end\ATP.binding\ATPase.activity.coupled\chaperone.binding\chaperone.cofactordependent.protein.folding\cytoplasm\nucleosidetriphosphatase.activity\nucleotide.binding\nucleus\protein.metabolic.process\protein.refolding\response.to.stress	3329.66	5915.09	13819.9	24690.5	22092.5	17455.7	10586.7	9118.77	9835.7	4240.98		4129.69	3935.2	3839.37	4249.22	3912.38	20253.3	18404.9	17632.1	18493	17305.7	18283.3
YAL034C_5end	FUN19\YAL034C_5end	473.915	536.347	632.262	649.897	613.819	572.643	631.999	575.208	605.413	481.044		473.739	513.925	469.317	531.544	497.867	703.403	624.737	591.941	602.392	575.455	656.635
YPL223C_5end	GRE1\YPL223C_5end\cytoplasm\response.to.osmotic.stress\response.to.stress	73.9398	72.3706	90.1858	63.1824	147.114	96.4377	117.123	178.977	161.564	77.457		56.8584	59.2251	79.3049	69.8169	73.1452	128.327	148.881	117.285	115.188	96.1223	113.269
YKR058W_3end	GLG1\YKR058W_3end\carbohydrate.biosynthetic.process\glycogen.biosynthetic.process\glycogenin.glucosyltransferase.activity\transferase.activity\transferase.activity.transferring.hexosyl.groups	129.298	164.844	279.31	304.881	297.378	242.454	258.224	179.725	162.534	116.13		112.456	150.666	131.7	117.117	128.566	297.744	263.194	287.656	287.335	253.101	289.296
YKR058W_5end	GLG1\YKR058W_5end\carbohydrate.biosynthetic.process\glycogen.biosynthetic.process\glycogenin.glucosyltransferase.activity\transferase.activity\transferase.activity.transferring.hexosyl.groups	123.007	168.061	263.98	286.771	276.896	244.628	238.666	143.31	159.154	98.9957		97.5057	102.457	112.117	138.921	90.6616	277.575	265.357	253.73	254.832	220.453	243.233
YIL099W_3end_control	SGA1\YIL099W_3end_control\ascospore.formation\carbohydrate.metabolic.process\catalytic.activity\fungaltype.vacuole\glucan.14alphaglucosidase.activity\glycogen.catabolic.process\hydrolase.activity\hydrolase.activity.acting.on.glycosyl.bonds\metabolic.process\polysaccharide.catabolic.process\polysaccharide.metabolic.process\sporulation	87.1847	85.2365	154.93	164.658	257.17	195.29	209.58	194.917	163.481	62.0911		38.4584	38.626	88.8386	47.4656	63.9121	232.819	219.877	191.827	211.315	191.745	213.65
YIL099W_5end_control	SGA1\YIL099W_5end_control\ascospore.formation\carbohydrate.metabolic.process\catalytic.activity\fungaltype.vacuole\glucan.14alphaglucosidase.activity\glycogen.catabolic.process\hydrolase.activity\hydrolase.activity.acting.on.glycosyl.bonds\metabolic.process\polysaccharide.catabolic.process\polysaccharide.metabolic.process\sporulation	56.0707	60.3088	151.405	166.941	264.423	176.162	229.179	199.051	178.238	46.7094		35.1805	32.1457	72.1443	33.6539	74.8657	255.838	222.139	215.997	227.111	191.639	230.644
YHL024W_5end	RIM4\YHL024W_5end\RNA.binding\cytoplasm\meiosis\meiotic.recombination\nucleic.acid.binding\nucleotide.binding\premeiotic.DNA.synthesis\sporulation	1.2986	17.6906	48.1083	193.063	300.565	265.602	190.022	92.6043	54.8777	25.4866		18.8657	24.0928	1.2891	18.1776	5.1076	343.406	263.937	229.695	250.365	256.834	319.941
YDR516C_5end	EMI2\YDR516C_5end\ATP.binding\ascospore.formation\cytoplasm\glucokinase.activity\glycolysis\hexokinase.activity\kinase.activity\nucleotide.binding\positive.regulation.of.transcription.from.RNA.polymerase.II.promoter\response.to.drug\sporulation\transferase.activity	953.474	1619.49	3821.76	6359.73	5018.83	3454.34	2038.47	1532.66	1163.46	1082.43		1168.73	1188.02	1104.9	1261.3	929.729	3313.13	3278.86	3340.16	3651.47	3566.96	3071.53
YAL039C_5end	CYC3\YAL039C_5end\cytochrome.cheme.linkage\holocytochromec.synthase.activity\iron.ion.binding\lyase.activity\membrane\metal.ion.binding\mitochondrial.inner.membrane\mitochondrial.intermembrane.space\mitochondrion	494.631	578.965	733.193	880.461	984.89	873.943	941.132	882.823	847.363	481.926		549.038	553.84	502.61	537.789	538.509	971.408	914.017	910.626	931.234	940.164	902.38
YJL155C_5end	FBP26\YJL155C_5end\6phosphofructo2kinase.activity\ATP.binding\catalytic.activity\cytosol\fructose.26bisphosphate.metabolic.process\fructose.metabolic.process\fructose26bisphosphate.2phosphatase.activity\glucose.metabolic.process\hydrolase.activity\metabolic.process\nucleotide.binding	346.476	350.595	595.159	651.207	623.209	528.61	501.906	420.9	513.805	355.954		351.188	341.073	353.914	346.767	306.219	507.267	566.527	494.339	478.434	529.11	536.003
YJL159W_5end	HSP150\YJL159W_5end\cell.wall\cell.wall.organization.and.biogenesis\extracellular.region\fungaltype.cell.wall\response.to.stress\structural.constituent.of.cell.wall\vacuolar.protein.catabolic.process	23719.1	22490.4	23907.5	22986.1	23650.6	32380.2	36753.2	33051.1	26479.2	24711.4		24968.3	24983.4	22709.1	24052.3	24133.6	37436.3	36600.9	30362.3	28669	31341.2	34119
YJL102W_3end	MEF2\YJL102W_3end\GTP.binding\GTPase.activity\mitochondrion\nucleotide.binding\translation\translation.elongation.factor.activity\translational.elongation	265.434	247.668	314.568	478.728	511.713	435.584	428.846	380.255	301.288	242.037		220.129	224.346	259.979	254.783	256.084	415.694	445.048	423.109	417.139	447.848	429.747
YJL102W_5end	MEF2\YJL102W_5end\GTP.binding\GTPase.activity\mitochondrion\nucleotide.binding\translation\translation.elongation.factor.activity\translational.elongation	311.486	335.317	453.449	794.432	719.402	595.54	591.148	481.589	387.524	341.369		295.308	314.247	341.319	317.158	341.246	652.554	622.514	648.465	652.004	608.831	601.477
YBR006W_3end_control	UGA2\YBR006W_3end_control\cytoplasm\gammaaminobutyric.acid.catabolic.process\glutamate.decarboxylation.to.succinate\metabolic.process\oxidation.reduction\oxidoreductase.activity\oxidoreductase.activity.acting.on.the.aldehyde.or.oxo.group.of.donors.NAD.or.NADP.as.acceptor\response.to.oxidative.stress\succinatesemialdehyde.dehydrogenase.NADP.activity	237.908	201.03	264.012	335.179	430.333	463.236	504.263	482.776	543.253	245.433		266.893	261.882	217.605	259.655	201.822	455.828	512.816	476.405	386.678	420.939	453.137
YBR006W_5end_control	UGA2\YBR006W_5end_control\cytoplasm\gammaaminobutyric.acid.catabolic.process\glutamate.decarboxylation.to.succinate\metabolic.process\oxidation.reduction\oxidoreductase.activity\oxidoreductase.activity.acting.on.the.aldehyde.or.oxo.group.of.donors.NAD.or.NADP.as.acceptor\response.to.oxidative.stress\succinatesemialdehyde.dehydrogenase.NADP.activity	263.645	263.751	365.829	482.457	613.116	524.961	651.643	760.886	791.791	270.242		240.851	236.935	223.495	238.182	241.303	630.393	655.258	659.192	661.015	556.176	585.286
YBR132C_5end	AGP2\YBR132C_5end\amino.acid.transmembrane.transporter.activity\amino.acid.transport\carnitine.transport\carnitine.transporter.activity\endoplasmic.reticulum.membrane\fatty.acid.metabolic.process\integral.to.membrane\integral.to.plasma.membrane\membrane\polyamine.transmembrane.transporter.activity\polyamine.transport\response.to.osmotic.stress\transport\vacuolar.membrane	470.29	467.192	805.337	1128.47	1116.68	857.111	729.531	617.365	730.045	539.218		454.397	489.578	422.227	437.563	377.309	738.642	803.659	784.961	761.697	776.685	791.078
YEL060C_5end	PRB1\YEL060C_5end\cellular.response.to.starvation\cerevisin.activity\fungaltype.vacuole\fungaltype.vacuole.lumen\hydrolase.activity\identical.protein.binding\negative.regulation.of.catalytic.activity\peptidase.activity\proteolysis\serinetype.endopeptidase.activity\sporulation\subtilase.activity\vacuolar.protein.catabolic.process\vacuole	1254.91	1517.37	2676.05	4838.82	6062.61	6786.4	7683.72	6634.64	5356.37	1391.67		1393.64	1357.75	1318.25	1435.12	1309	8345.64	8139.62	7250.64	7244.29	7329.01	7610.3
YKL103C_5end	LAP4\YKL103C_5end\aminopeptidase.I.activity\aminopeptidase.activity\fungaltype.vacuole\hydrolase.activity\metal.ion.binding\metallopeptidase.activity\peptidase.activity\proteolysis\vacuolar.protein.catabolic.process\vacuole\zinc.ion.binding	798.613	1281.76	2493.94	4615.39	5708.83	6099.59	6048.48	5084.93	3683.63	983.009		983.45	997.647	889.434	993.396	858.247	7200.79	6792.46	6166.65	6456.46	5740.07	6226
YDR533C_5end	HSP31\YDR533C_5end\cysteinetype.peptidase.activity\hydrolase.activity\peptidase.activity\response.to.stress\soluble.fraction\unfolded.protein.binding	478.536	923.127	3042.41	7191.09	10255	13974.4	20131.1	23286.5	19688.1	499.895		494.014	549.816	556.752	561.185	558.393	15850.4	15176	14196.8	14192.3	13521.2	13943.3
YPL171C_5end	OYE3\YPL171C_5end\FMN.binding\NADPH.dehydrogenase.activity\catalytic.activity\metabolic.compound.salvage\metabolic.process\oxidation.reduction\oxidoreductase.activity\response.to.toxin	54.6578	84.4324	739.414	3818.18	6762.08	8083.49	7403.66	5661.84	2938.17	31.2915		28.6459	18.7399	57.1095	16.0159	41.8426	8900.92	8875.44	8388.45	7618.37	7413.16	6896.35
YKR076W_5end	ECM4\YKR076W_5end\cell.wall.organization.and.biogenesis\cytoplasm\glutathione.metabolic.process\glutathione.transferase.activity\response.to.toxin\transferase.activity	98.8556	135.896	333.365	955.63	1548.9	2140.86	2712.57	2409.08	1361.74	99.8397		130.416	114.425	131.209	117.086	80.4437	3009.04	2986.43	2485.89	2265.34	2031.57	2382.25
YLL060C_5end	GTT2\YLL060C_5end\autophagy\cell.redox.homeostasis\glutathione.metabolic.process\glutathione.transferase.activity\mitochondrion\response.to.toxin\transferase.activity\vacuolar.protein.catabolic.process	205.59	284.658	508.8	1183.59	1736	2133.44	2762.24	3058.29	2897.03	206.924		224.136	217.409	217.762	209.44	248.39	2530.76	2370.73	2151.04	2118.54	2221.3	2063.85
YMR319C_antisense	FET4\YMR319C_antisense\copper.ion.import\copper.ion.transmembrane.transporter.activity\integral.to.membrane\integral.to.plasma.membrane\intracellular.copper.ion.transport\ion.transport\iron.ion.binding\iron.ion.transmembrane.transporter.activity\iron.ion.transport\lowaffinity.iron.ion.transport\membrane\plasma.membrane\response.to.inorganic.substance\transport\zinc.ion.transport	133.018	304.761	705.961	876.183	789.12	623.282	547.872	584.634	799.648	173.368		159.401	112.602	120.614	150.073	136.62	640.12	671.668	569.908	629.654	688.988	606.861
YOL151W_5end	GRE2\YOL151W_5end\3methylbutanal.reductase.activity\binding\catalytic.activity\cellular.metabolic.process\coenzyme.binding\cytoplasm\ergosterol.metabolic.process\filamentous.growth\metabolic.process\methylglyoxal.reductase.NADPHdependent.activity\nucleus\oxidation.reduction\oxidoreductase.activity\response.to.stress	667.495	2523.32	7558.46	12222.6	11678	8693.1	5803.2	5878.07	7082.99	747.436		698.021	783.614	708.344	703.261	688.283	8397.78	8472.21	8676.49	8730.41	9560.55	8016.61
YHR008C_5end	SOD2\YHR008C_5end\agedependent.response.to.oxidative.stress.during.chronological.cell.aging\agedependent.response.to.reactive.oxygen.species.during.chronological.cell.aging\manganese.ion.binding\metal.ion.binding\mitochondrial.matrix\mitochondrion\oxidation.reduction\oxidoreductase.activity\oxygen.and.reactive.oxygen.species.metabolic.process\replicative.cell.aging\superoxide.dismutase.activity\s…	3043.77	4220.81	6726.69	9593.28	9357.86	8822.82	7068.82	5719.72	4785.38	3206.14		3298.24	3310.31	3177.55	3357.46	3104.49	9001.98	8606.38	8160.99	8514.44	8591.8	8213.35
YLR109W_5end	AHP1\YLR109W_5end\antioxidant.activity\cytoplasm\oxidation.reduction\oxidoreductase.activity\peroxidase.activity\peroxiredoxin.activity\regulation.of.cell.redox.homeostasis\response.to.metal.ion\response.to.oxidative.stress\thioredoxin.peroxidase.activity\vacuolar.protein.catabolic.process	96262.8	113260	136445	163436	156831	154346	132290	132345	145273	90129.3		92932.4	97428.6	90626.3	100553	106511	139215	138974	133966	144513	154282	136701
YML028W_5end	TSA1\YML028W_5end\antioxidant.activity\cytoplasm\cytosol\oxidation.reduction\oxidoreductase.activity\peroxidase.activity\peroxiredoxin.activity\polysome\regulation.of.cell.redox.homeostasis\response.to.hydroperoxide\response.to.oxidative.stress\ribosome.binding\thioredoxin.peroxidase.activity\translation\unfolded.protein.binding	36152	38865.4	45130.9	48832.1	47631.9	49974.7	55283.9	61964.3	78595.4	37382.6		38148.7	41295.1	38121.1	41126.7	40360	55652.5	54340.9	49933.3	50141.6	53325	51569.6
YML091C_3end	RPM2\YML091C_3end\RNA.processing\cytoplasmic.mRNA.processing.body\endonuclease.activity\hydrogen.transport\hydrolase.activity\mRNA.processing\mitochondrial.ribonuclease.P.complex\mitochondrion\mitochondrion.organization.and.biogenesis\nuclease.activity\nucleotide.metabolic.process\nucleus\oxidation.reduction\phosphorus.metabolic.process\positive.regulation.of.transcription.from.RNA.polymerase.II.…	358.659	472.821	1102.6	1942.06	1192.98	857.788	622.703	518.604	614.943	383.366		359.858	358.074	349.806	351.94	370.454	754.173	770.13	735.947	729.141	829.4	750.715
YML091C_5end	RPM2\YML091C_5end\RNA.processing\cytoplasmic.mRNA.processing.body\endonuclease.activity\hydrogen.transport\hydrolase.activity\mRNA.processing\mitochondrial.ribonuclease.P.complex\mitochondrion\mitochondrion.organization.and.biogenesis\nuclease.activity\nucleotide.metabolic.process\nucleus\oxidation.reduction\phosphorus.metabolic.process\positive.regulation.of.transcription.from.RNA.polymerase.II.…	324.853	563.687	1412.47	1899.09	1023.78	729.053	537.826	464.743	547.164	325.109		349.773	309.346	314.711	314.99	281.642	708.225	691.864	700.305	708.58	745.807	687.802
YFR003C_full	YPI1\YFR003C_full\glycogen.metabolic.process\nucleus\protein.amino.acid.dephosphorylation\protein.phosphatase.inhibitor.activity	874.311	977.003	1270	1603.08	1605.2	1734.05	1723.57	1456.07	1369.55	953.911		983.322	945.977	873.648	951.245	909.656	1788.93	1799.66	1623.09	1614.18	1674.17	1717.41
YHL036W_5end	MUP3\YHL036W_5end\Lmethionine.transmembrane.transporter.activity\amino.acid.transmembrane.transporter.activity\amino.acid.transport\integral.to.membrane\membrane\transport\vacuolar.protein.catabolic.process	104.553	262.947	402.882	276.398	266.777	221.4	312.677	280.343	184.918	122.9		112.015	103.222	101.061	107.547	127.359	320.729	263.137	253.211	224.526	236.861	266.49
YJR010W_5end	MET3\YJR010W_5end\ATP.binding\amino.acid.and.derivative.metabolic.process\amino.acid.biosynthetic.process\cysteine.biosynthetic.process\cytoplasm\methionine.biosynthetic.process\methionine.metabolic.process\mitochondrion\nitrogen.compound.metabolic.process\nucleotide.binding\nucleotidyltransferase.activity\protein.processing\sulfate.adenylyltransferase.ATP.activity\sulfate.assimilation\transferas…	410.364	420.554	531.559	506.094	487.456	422.929	613.223	959.751	1061.6	480.174		523.643	473.842	435.939	475.147	501.569	472.95	465.129	421.475	367.83	415.157	406.137
YDR259C_5end	YAP6\YDR259C_5end\DNA.binding\RNA.polymerase.II.transcription.factor.activity\nucleus\positive.regulation.of.transcription.from.RNA.polymerase.II.promoter\protein.dimerization.activity\regulation.of.transcription.DNAdependent\sequencespecific.DNA.binding\transcription\transcription.factor.activity	234.133	328.884	446.155	465.152	426.339	371.576	335.385	329.591	307.123	217.206		219.481	224.659	225.558	250.77	276.355	330.194	362.295	337.926	337.586	402.297	314.683
YPL248C_3end	GAL4\YPL248C_3end\DNA.binding\carbohydrate.metabolic.process\galactose.metabolic.process\metal.ion.binding\nucleus\positive.regulation.of.transcription.by.galactose\regulation.of.transcription.DNAdependent\transcription\transcription.activator.activity\transcription.factor.activity\zinc.ion.binding	75.0285	88.453	116.995	81.0493	116.882	66.6757	78.9699	104.263	117.519	73.3276		97.3367	85.4855	108.685	86.8012	101.518	55.8911	61.1617	77.1277	66.0727	76.3825	49.0268
YPL248C_5end	GAL4\YPL248C_5end\DNA.binding\carbohydrate.metabolic.process\galactose.metabolic.process\metal.ion.binding\nucleus\positive.regulation.of.transcription.by.galactose\regulation.of.transcription.DNAdependent\transcription\transcription.activator.activity\transcription.factor.activity\zinc.ion.binding	81.7503	68.35	98.999	67.0176	83.4947	32.4801	62.7375	68.2431	100.825	61.2931		55.8595	73.0511	68.0651	48.0495	69.722	50.5895	33.7097	59.1157	48.5742	45.7045	36.9875
YKL217W_5end	JEN1\YKL217W_5end\carbohydrate.transmembrane.transporter.activity\integral.to.membrane\lactate.transmembrane.transporter.activity\lactate.transport\membrane\mitochondrion\plasma.membrane\transport\transporter.activity	40.4601	46.6388	92.7237	70.3807	144.697	79.8408	74.3298	51.7785	53.2136	29.5756		28.8682	21.7636	58.4698	21.6581	29.6388	139.018	127.345	118.259	97.2919	84.1495	120.059
YMR096W_5end	SNZ1\YMR096W_5end\catalytic.activity\metabolic.process\protein.binding\pyridoxine.biosynthetic.process\pyridoxine.metabolic.process	418.445	333.709	340.362	227.649	243.286	185.998	298.514	369.291	652.099	409.06		387.296	361.166	378.264	377.27	453.27	162.243	209.376	180.419	152.696	211.59	181.664
YNL237W_3end	YTP1\YNL237W_3end\integral.to.membrane\membrane	73.3	59.5047	83.0821	60.1106	117.458	53.8743	66.7454	66.4175	79.9442	40.8282		50.6398	67.5743	72.488	51.0944	56.84	63.2399	69.9998	74.4777	71.9241	58.6515	57.674
YNL237W_5end	YTP1\YNL237W_5end\integral.to.membrane\membrane	55.3065	47.443	94.6986	65.4309	91.8418	43.7981	53.2151	54.3643	69.6228	27.1596		34.4194	44.0589	63.1054	45.3129	46.7172	44.4139	46.8918	51.2519	31.2105	37.8513	55.2303
YJL153C_5end	INO1\YJL153C_5end\binding\catalytic.activity\cytoplasm\inositol.biosynthetic.process\inositol3phosphate.synthase.activity\isomerase.activity\metabolic.process\phospholipid.biosynthetic.process	103.384	108.556	152.31	80.638	134.96	112.179	238.609	314.707	229.624	74.1699		85.5023	90.7509	94.6745	88.1571	97.5468	124.085	136.99	115.626	94.9664	110.621	86.9122
YLR142W_5end	PUT1\YLR142W_5end\glutamate.biosynthetic.process\mitochondrial.matrix\mitochondrion\oxidation.reduction\oxidoreductase.activity\proline.catabolic.process\proline.catabolic.process.to.glutamate\proline.dehydrogenase.activity\proline.metabolic.process	261.806	262.142	312.315	267.76	296.271	258.916	247.586	259.754	302.787	224.907		234.664	246.981	234.429	209.092	228.003	217.056	225.179	220.402	238.192	270.696	228.218
YAL020C_5end	ATS1\YAL020C_5end\budding.cell.bud.growth\cytoplasm\microtubule.cytoskeleton.organization.and.biogenesis\microtubulebased.process\peptidylamino.acid.modification\tRNA.modification	419.018	447.09	386.252	377.453	325.881	248.325	226.735	291.489	434.344	464.749		471.339	458.419	495.092	419.864	438.534	197.365	203.568	224.577	206.547	225.317	214.591
YKR055W_5end	RHO4\YKR055W_5end\GTP.binding\GTPase.activity\actin.filament.organization\autophagy\establishment.of.cell.polarity\intracellular\membrane\nucleotide.binding\plasma.membrane\signal.transducer.activity\small.GTPase.mediated.signal.transduction	362.47	381.956	336.564	239.314	193.787	137.833	188.879	255.516	384.977	388.499		343.832	409.945	383.315	358.636	390.35	133.673	133.482	143.169	144.379	143.194	154.741
YBL092W_full	RPL32\YBL092W_full\cytoplasm\cytosolic.large.ribosomal.subunit\intracellular\ribonucleoprotein.complex\ribosome\structural.constituent.of.ribosome\translation	44259.4	43025.1	40200.9	28754	18108	12051.9	5598.83	3833.12	8624.99	45193.8		45419.4	46367.6	43339.5	46167.7	48658.1	9013.77	9279.71	10174.2	11842.6	13328.3	10333.8
YBR055C_3end	PRP6\YBR055C_3end\RNA.processing\RNA.splicing\RNA.splicing.factor.activity.transesterification.mechanism\U4U6.x.U5.trisnRNP.complex\binding\intracellular\mRNA.processing\nuclear.mRNA.splicing.via.spliceosome\nucleus\regulation.of.translation	7017.19	7203.29	6168.02	4668.58	2848.85	2043.01	1088.42	950.086	1819.68	6763.96		6827.39	7035.91	6435.7	7619.13	7878.65	1482.59	1503.84	1696.97	1980.02	2134.6	1578.87
YGL123W_5end	RPS2\YGL123W_5end\RNA.binding\cytoplasm\cytosolic.small.ribosomal.subunit\intracellular\nucleus\rRNA.processing\regulation.of.translational.fidelity\ribonucleoprotein.complex\ribosome\ribosome.biogenesis.and.assembly\small.ribosomal.subunit\smallsubunit.processome\structural.constituent.of.ribosome\translation	65714.7	66767.5	60839.2	42965.4	25006.1	16202.2	7625.32	6024.23	13888.5	70056.4		70484.8	72652.1	69359.7	73416.7	76926.1	11731.6	11913	14045.8	16182.2	18936	13824.5
YJL189W_5end	RPL39\YJL189W_5end\cytoplasm\cytosolic.large.ribosomal.subunit\intracellular\ribonucleoprotein.complex\ribosome\structural.constituent.of.ribosome\translation	95385.2	96244.1	84559	62527.6	35757.2	23632.3	11105.9	9689.29	22998.6	97066.7		96310.8	100380	90969.9	108463	114434	17052.2	18042.7	20126.4	24535.7	27597.5	19889.2
YJR123W_5end	RPS5\YJR123W_5end\90S.preribosome\cytoplasm\cytosolic.small.ribosomal.subunit\intracellular\ribonucleoprotein.complex\ribosome\small.ribosomal.subunit\structural.constituent.of.ribosome\translation	72794.6	75694	64641.5	48315.8	27321.4	17796.1	7627.17	5590.66	13872.4	69903.9		71184.5	74812.9	67716.6	79559.4	82998	12006.1	12246.2	14265.9	17449.7	19592.5	13769.1
YLR372W_5end	SUR4\YLR372W_5end\endoplasmic.reticulum\fatty.acid.biosynthetic.process\fatty.acid.elongase.activity\fatty.acid.elongation\integral.to.membrane\lipid.biosynthetic.process\membrane\postGolgi.vesiclemediated.transport\sphingolipid.biosynthetic.process	5937.56	5792.87	5234.71	3291.93	1873.01	1194.46	950.33	1221.01	3066.55	6237.94		6108.13	6281.51	5868.88	6391.67	6571.27	808.394	842.599	1001.83	1166.02	1406.72	1020.87
YMR308C_5end	PSE1\YMR308C_5end\binding\cytoplasm\mRNA.export.from.nucleus\nucleus\protein.import.into.nucleus\protein.transmembrane.transporter.activity\protein.transport\transport	3493.18	3649.09	2987.18	1904.18	1072.36	782.373	665.328	943.98	1664.81	3790.41		3828.49	3920.57	3567.04	3940.65	4177.92	572.331	610.657	619.509	726.027	814.222	620.359
YBR172C_5end	SMY2\YBR172C_5end\ER.to.Golgi.vesiclemediated.transport\cytoplasm\endoplasmic.reticulum.membrane\extrinsic.to.membrane\rRNA.metabolic.process\ribosome.biogenesis.and.assembly	965.715	994.694	772.646	522.024	388.358	285.249	308.875	394.473	671.725	1060.17		1112.85	1121.71	948.818	1178.43	1270.91	241.603	260.938	251.119	285.733	279.329	249.657
YBR181C_5end	RPS6B\YBR181C_5end\cytoplasm\cytosolic.small.ribosomal.subunit\intracellular\nucleus\rRNA.processing\ribonucleoprotein.complex\ribosome\ribosome.biogenesis.and.assembly\smallsubunit.processome\structural.constituent.of.ribosome\translation	1204.02	956.9	598.164	244.048	178.447	132.561	117.293	180.055	398.323	1153.56		1161.2	1234.01	1140.9	1260.49	1437.72	96.2776	95.5461	103.415	113.26	155.943	110.785
YJR094W_A_5end-A	RPL43B\YJR094W_A_5end-A\cytoplasm\cytosolic.large.ribosomal.subunit\intracellular\metal.ion.binding\ribonucleoprotein.complex\ribosome\structural.constituent.of.ribosome\translation\zinc.ion.binding	1201.21	938.406	632.628	286.183	212.856	133.989	155.576	209.132	444.56	1138.99		1111.66	1180.14	1114.43	1280.37	1428.2	88.8659	111.164	112.058	143.389	167.702	124.725
YML008C_5end	ERG6\YML008C_5end\endoplasmic.reticulum\ergosterol.biosynthetic.process\lipid.biosynthetic.process\lipid.particle\metabolic.process\methyltransferase.activity\mitochondrial.outer.membrane\mitochondrion\steroid.biosynthetic.process\sterol.24Cmethyltransferase.activity\sterol.biosynthetic.process\transferase.activity	4520.71	4749.92	4211.36	3890.29	2764.63	2653	2344.26	2544.87	3653.33	4851.85		4890.13	5030.56	4515.68	5274.28	5694.65	2280.39	2266.45	2232.54	2388.57	2859.04	2335.47
YDL040C_3end	NAT1\YDL040C_3end\NatA.complex\Nterminal.protein.amino.acid.acetylation\binding\cytoplasm\cytosolic.ribosome\mitochondrion\peptide.alphaNacetyltransferase.activity\regulation.of.translation	2814.17	2869.09	2491.23	2208.16	1537.64	1191.13	1047.3	1189.63	1955.77	2911.46		2926.4	3018.73	2759.26	3103.91	3196.23	987.035	1059.45	1099.42	1274.9	1276.79	1115.04
YDL040C_5end	NAT1\YDL040C_5end\NatA.complex\Nterminal.protein.amino.acid.acetylation\binding\cytoplasm\cytosolic.ribosome\mitochondrion\peptide.alphaNacetyltransferase.activity\regulation.of.translation	2332.6	2138.95	2100.52	1655.53	1248.97	910.9	822.345	901.33	1548.43	2460.82		2484.45	2387.96	2304.09	2348.03	2460.41	802.4	809.697	885.794	898.369	964.764	874.303
YHR107C_5end	CDC12\YHR107C_5end\GTP.binding\GTPase.activity\axial.cellular.bud.site.selection\bipolar.cellular.bud.site.selection\cell.cycle\cell.division\cell.morphogenesis\cell.wall.organization.and.biogenesis\cellular.bud.neck\cellular.bud.neck.septin.ring\conjugation.with.cellular.fusion\cytokinesis\cytoplasm\establishment.of.cell.polarity\membrane\nucleotide.binding\phosphatidylinositol.binding\reproduct…	1506.01	1576.88	1498.7	1264.86	921.383	668.395	623.749	808.458	1268.78	1643.56		1780.26	1756.65	1493.26	1686.93	1663.42	612.679	638.191	640.463	659.064	780.169	616.289
YMR216C_5end	SKY1\YMR216C_5end\ATP.binding\cellular.cation.homeostasis\cellular.ion.homeostasis\cytoplasm\kinase.activity\mRNA.splice.site.selection\nucleotide.binding\positive.regulation.of.protein.import.into.nucleus\protein.amino.acid.phosphorylation\protein.kinase.activity\protein.serinethreonine.kinase.activity\regulation.of.cell.size\response.to.drug\response.to.water\transferase.activity	1055.52	1086.36	978.698	814.11	545.172	490.414	443.851	551.441	906.029	1162.1		1173.75	1218.69	1040.93	1239.83	1218.83	398.004	434.677	435.56	483.982	525.009	444.536
YDR120C_5end	TRM1\YDR120C_5end\RNA.binding\cytoplasm\methyltransferase.activity\mitochondrion\nuclear.envelope\nuclear.inner.membrane\nucleus\ribosome.biogenesis.and.assembly\tRNA.guanineN2methyltransferase.activity\tRNA.methylation\tRNA.processing\transferase.activity	940.39	910.261	625.277	269.378	137.267	64.8613	83.4644	157.425	558.15	949.665		964.423	1017.54	873.461	1066.57	1094.84	81.0324	73.0534	63.5483	73.6042	87.4983	74.5829
YFL002C_5end	SPB4\YFL002C_5end\ATP.binding\ATPdependent.RNA.helicase.activity\ATPdependent.helicase.activity\RNA.binding\helicase.activity\hydrolase.activity\nucleic.acid.binding\nucleolus\nucleotide.binding\nucleus\rRNA.processing\ribosomal.large.subunit.assembly.and.maintenance\ribosome.biogenesis.and.assembly	1000.79	941.622	762.517	391.998	280.667	153.474	190.458	281.157	667.787	970.248		1081.04	1120.16	1007.73	1120.12	1200.66	103.273	117.142	152.192	145.926	149.342	126.159
YMR239C_5end	RNT1\YMR239C_5end\RNA.binding\RNA.processing\doublestranded.RNA.binding\endonuclease.activity\establishment.andor.maintenance.of.chromatin.architecture\hydrolase.activity\intracellular\nuclease.activity\nucleolus\nucleoplasm\rRNA.processing\rRNA.transcription\ribonuclease.III.activity\ribosome.biogenesis.and.assembly	813.956	770.345	474.677	205.441	136.698	68.9499	96.7825	147.706	432.906	740.656		775.466	836.031	754.109	837.065	957.113	66.8603	58.9931	73.5222	57.6425	90.0288	70.4323
YML060W_5end	OGG1\YML060W_5end\DNA.binding\DNA.repair\DNAapurinic.or.apyrimidinic.site.lyase.activity\baseexcision.repair\baseexcision.repair.AP.site.formation\catalytic.activity\damaged.DNA.binding\hydrolase.activity\hydrolase.activity.acting.on.glycosyl.bonds\lyase.activity\metabolic.process\mitochondrion\nucleotideexcision.repair\nucleus\oxidized.purine.base.lesion.DNA.Nglycosylase.activity\response.to.DNA…	477.67	428.595	374.698	233.535	225.839	129.87	141.945	216.659	525.142	492.178		487.014	467.062	461.408	518.125	539.399	120.443	109.649	122.132	127.321	115.706	117.472
YCR084C_3end_control	TUP1\YCR084C_3end_control\aging\general.transcriptional.repressor.activity\negative.regulation.of.transcription\nucleosome.positioning\nucleus\regulation.of.transcription.DNAdependent\regulation.of.translation\transcription\transcriptional.repressor.complex	2973.74	3185.11	2755.61	2216.19	1472.07	1234.99	1105.28	1284.89	2029.08	3213		3281.33	3375.35	3001.11	3350.67	3425.81	1083.17	1101.93	1097.29	1225.3	1279.69	1173.33
YCR084C_5end_control	TUP1\YCR084C_5end_control\aging\general.transcriptional.repressor.activity\negative.regulation.of.transcription\nucleosome.positioning\nucleus\regulation.of.transcription.DNAdependent\regulation.of.translation\transcription\transcriptional.repressor.complex	2658.27	2552.27	2519.03	1920.38	1316.94	1086.58	995.687	1107.44	1885.71	2961.13		3095.27	3075.09	2756.38	3030.47	3074.09	1008.89	1005.76	1063.25	1153.53	1205.82	1029.83
YIL026C_5end	IRR1\YIL026C_5end\cell.cycle\cell.division\chromosome.segregation\cytogamy\fungaltype.cell.wall.organization.and.biogenesis\mitosis\mitotic.sister.chromatid.cohesion\nuclear.cohesin.complex\nucleus\protein.binding\spore.germination	313.126	282.245	316.782	308.153	223.555	137.287	147.509	176.168	316.916	368.795		361.833	358.312	346.979	353.373	350.083	114.65	123.83	142.612	125.968	181.693	146.714
YOL006C_5end	TOP1\YOL006C_5end\DNA.binding\DNA.strand.elongation.during.DNA.replication\DNA.topoisomerase.ATPhydrolyzing.activity\DNA.topoisomerase.activity\DNA.topoisomerase.type.I.activity\DNA.topological.change\DNA.unwinding.during.replication\RNA.elongation.from.RNA.polymerase.II.promoter\chromatin.assembly.or.disassembly\chromatin.silencing.at.rDNA\chromosome\isomerase.activity\mitotic.chromosome.condens…	685.423	656.964	581.439	401.887	337.833	241.238	274.717	418.868	744.648	765.43		706.777	720.422	664.059	709.705	758.35	213.325	215.512	238.089	242.003	258.005	236.876
YLR027C_5end	AAT2\YLR027C_5end\amino.acid.metabolic.process\aspartate.biosynthetic.process\aspartate.transaminase.activity\biosynthetic.process\catalytic.activity\cytoplasm\cytosol\organic.acid.metabolic.process\peroxisome\pyridoxal.phosphate.binding\transaminase.activity\transferase.activity\transferase.activity.transferring.nitrogenous.groups	6387.21	6242.37	5756.8	4944.55	3168.06	2415.9	2030.6	2549.14	4533.45	6236.24		6560.12	6777.3	5936.38	6792.07	7224.04	1939.71	2100.2	2195.26	2460.55	2569.14	2084.19
YKL022C_5end	CDC16\YKL022C_5end\anaphasepromoting.complex\anaphasepromoting.complexdependent.proteasomal.ubiquitindependent.protein.catabolic.process\binding\cell.cycle\cell.division\cyclin.catabolic.process\mitosis\mitotic.cell.cycle\mitotic.metaphaseanaphase.transition\mitotic.sister.chromatid.segregation\mitotic.spindle.elongation\negative.regulation.of.DNA.replication.initiation\nucleus\protein.binding\pr…	558.881	552.429	495.012	401.326	294.437	226.158	293.476	382.952	651.19	543.604		557.533	551.722	500.399	622.439	686.667	217.307	197.648	212.293	249.981	235.697	234.092
YKL072W_5end	STB6\YKL072W_5end	495.643	476.842	383.176	225.888	170.529	110.451	157.285	243.472	456.094	511.021		484.262	511.275	462.334	524.624	531.62	88.824	81.3551	99.9596	85.7882	111.877	83.99
YMR299C_5end	DYN3\YMR299C_5end\cytoplasm\cytoplasmic.dynein.complex\cytoplasmic.microtubule\dynein.complex\microtubule\motor.activity\nuclear.migration.microtubulemediated	580.498	607.913	619.235	484.511	413.621	293.374	335.371	412.266	669.529	579.591		617.623	642.36	581.813	668.447	695.468	253.072	257.285	298.47	345.652	319.372	260.154
YBR289W_3end	SNF5\YBR289W_3end\ATPdependent.chromatin.remodeling\SWISNF.complex\chromatin.remodeling\doublestrand.break.repair\general.RNA.polymerase.II.transcription.factor.activity\nuclear.chromosome\nucleus\positive.regulation.of.transcription.DNAdependent\regulation.of.transcription.DNAdependent\transcription	723.042	779.994	774.112	658.335	515.633	366.425	377.585	485.729	705.515	836.547		797.696	830.4	820.932	800.747	878.946	340.457	342.258	369.719	428.39	424.426	358.16
YBR289W_5end	SNF5\YBR289W_5end\ATPdependent.chromatin.remodeling\SWISNF.complex\chromatin.remodeling\doublestrand.break.repair\general.RNA.polymerase.II.transcription.factor.activity\nuclear.chromosome\nucleus\positive.regulation.of.transcription.DNAdependent\regulation.of.transcription.DNAdependent\transcription	430.498	414.121	470.498	366.098	290.84	207.445	219.623	247.623	416.55	437.349		428.75	433.075	420.354	432.249	456.939	230.182	190.921	210.073	212.137	221.643	213.512
YDR416W_3end	SYF1\YDR416W_3end\RNA.processing\RNA.splicing\RNA.splicing.factor.activity.transesterification.mechanism\cell.cycle\intracellular\mRNA.processing\nuclear.mRNA.splicing.via.spliceosome\nucleus\regulation.of.translation\spliceosome	564.798	526.697	495.853	326.895	292.701	185.05	200.498	231.923	435.421	535.011		524.947	570.931	500.574	497.706	525.399	158.112	161.815	165.885	177.09	178.751	177.109
YER123W_5end	YCK3\YER123W_5end\ATP.binding\fungaltype.vacuole\fungaltype.vacuole.membrane\kinase.activity\membrane\nuclear.membrane\nucleotide.binding\nucleus\plasma.membrane\protein.amino.acid.phosphorylation\protein.kinase.activity\protein.serinethreonine.kinase.activity\transferase.activity\vacuolar.membrane\vacuole	530.654	466.388	476.103	374.851	299.39	208.392	234.098	246.841	437.341	546.991		564.068	561.134	490.762	549.867	510.609	183.999	194.58	177.293	206.981	204.634	197.947
YDR416W_5end	SYF1\YDR416W_5end\RNA.processing\RNA.splicing\RNA.splicing.factor.activity.transesterification.mechanism\cell.cycle\intracellular\mRNA.processing\nuclear.mRNA.splicing.via.spliceosome\nucleus\regulation.of.translation\spliceosome	376.445	399.647	384.652	301.862	207.286	163.351	167.109	227.242	362.21	394.536		380.865	430.817	403.729	423.639	471.146	156.715	144.674	149.707	160.339	164.763	148.496
YOR336W_5end	KRE5\YOR336W_5end\16betaglucan.biosynthetic.process\UDPglucoseglycoprotein.glucosyltransferase.activity\cell.wall.organization.and.biogenesis\endoplasmic.reticulum\endoplasmic.reticulum.lumen\protein.amino.acid.glycosylation	616.469	646.511	659.404	565.349	434.789	322.84	357.389	502.917	686.419	632.682		672.54	648.795	604.355	674.918	671.593	300.786	298.243	321.131	340.561	329.582	287.221
YDR174W_5end	HMO1\YDR174W_5end\DNA.binding\RNA.polymerase.I.transcription.factor.activity\cytoplasm\nuclear.chromatin\nucleolar.chromatin\nucleolus\nucleus\plasmid.maintenance\rDNA.binding\regulation.of.transcription.DNAdependent\regulation.of.transcription.from.RNA.polymerase.I.promoter\regulation.of.transcription.from.RNA.polymerase.II.promoter\singlestranded.DNA.binding\transcription\transcription.from.RNA…	3565.15	3394.99	3482.39	3418.61	3082.68	2743.3	2594.76	2513.78	3338.1	3615.64		3562.77	3647.85	3528.95	3767.43	3715.37	2683.61	2733.84	2601.36	2618.8	2899.43	2597.93
YML092C_5end	PRE8\YML092C_5end\cytoplasm\cytosol\endopeptidase.activity\hydrolase.activity\nucleus\peptidase.activity\proteasome.core.complex\proteasome.core.complex.alphasubunit.complex\proteasome.storage.granule\protein.complex\threonine.endopeptidase.activity\ubiquitindependent.protein.catabolic.process	2331.59	2460.6	2678.98	2847.33	2709.21	2526.86	2453.99	2731.72	3250.51	2459.12		2504.69	2593.3	2227.6	2536.95	2478.22	2408.5	2222.47	2233.05	2395.07	2548.25	2359.62
YGR132C_5end	PHB1\YGR132C_5end\membrane\mitochondrial.inner.membrane\mitochondrion\mitochondrion.inheritance\negative.regulation.of.proteolysis\protein.folding\replicative.cell.aging	1142.54	1277.74	1316.13	1277.91	1316.48	1230.75	1424.72	1383.28	1555.81	1215.21		1198.43	1337.8	1071.28	1183.46	1179.98	1157.78	1132.48	1128.54	1248.59	1226.33	1109.46
YFL007W_5end	BLM10\YFL007W_5end\binding\biopolymer.biosynthetic.process\cytoplasm\nucleus\proteasome.activator.activity\proteasome.assembly\proteasome.complex\proteasome.core.complex\protein.catabolic.process\proteolysis\regulation.of.translation	1671.63	1643.62	1589.28	1618.86	1508.32	1287.69	1267.7	1350.44	1454.56	1586.17		1623.81	1595.21	1569.8	1682.68	1722.65	1202.51	1248.76	1193.26	1318.22	1333.59	1162.11
YNL066W_5end	SUN4\YNL066W_5end\barrier.septum.formation\cell.cycle\cell.division\cell.wall\cell.wall.organization.and.biogenesis\extracellular.region\fungaltype.cell.wall\glucosidase.activity\mitochondrial.matrix\mitochondrion.organization.and.biogenesis	6395.68	6034.9	5257.28	3513.95	2206.58	1873.96	1678.51	1959.13	3532.7	6473.53		6439.1	6832.62	6051.92	6664.67	6862.01	1719.67	1705.8	1725.55	1754.43	2022.02	1804.26
YNL154C_5end	YCK2\YNL154C_5end\ATP.binding\cell.morphogenesis\cellular.bud.neck\cytokinesis\endocytosis\kinase.activity\mating.projection\membrane\nucleotide.binding\plasma.membrane\protein.amino.acid.phosphorylation\protein.kinase.activity\protein.serinethreonine.kinase.activity\regulation.of.translation\response.to.glucose.stimulus\transferase.activity	2337.37	2280.48	2353.29	1887.43	1245.55	906.819	797.095	821.339	1250.31	2332.33		2371.38	2443.47	2317.85	2384.4	2508.98	801.931	810.42	801.214	859.008	942.612	834.672
YNR031C_3end	SSK2\YNR031C_3end\ATP.binding\MAP.kinase.kinase.kinase.activity\actin.cytoskeleton.organization.and.biogenesis\activation.of.MAPKK.activity.during.osmolarity.sensing\cellular.bud.neck\cellular.bud.tip\cytosol\kinase.activity\negative.regulation.of.transposition.RNAmediated\nucleotide.binding\osmosensory.signaling.pathway\protein.amino.acid.phosphorylation\protein.kinase.activity\protein.serinethr…	455.705	526.697	561.797	545.188	461.285	373.337	305.381	382.903	514.758	516.167		509.058	538.248	505.559	562.18	542.522	350.062	328.827	355.137	355.332	391.081	335.946
YNR031C_5end	SSK2\YNR031C_5end\ATP.binding\MAP.kinase.kinase.kinase.activity\actin.cytoskeleton.organization.and.biogenesis\activation.of.MAPKK.activity.during.osmolarity.sensing\cellular.bud.neck\cellular.bud.tip\cytosol\kinase.activity\negative.regulation.of.transposition.RNAmediated\nucleotide.binding\osmosensory.signaling.pathway\protein.amino.acid.phosphorylation\protein.kinase.activity\protein.serinethr…	640.951	690.737	746.287	792.486	654.784	507.737	454.754	482.525	651.327	678.085		703.348	727.122	658.242	789.52	723.154	487.144	483.097	469.507	493.64	496.601	452.724
YNL239W_5end	LAP3\YNL239W_5end\DNA.binding\bleomycin.hydrolase.activity\cysteinetype.endopeptidase.activity\cysteinetype.peptidase.activity\cytoplasm\homocysteine.catabolic.process\hydrolase.activity\mitochondrion\nucleic.acid.binding\peptidase.activity\proteolysis\response.to.antibiotic\transcription.regulator.activity	2118.99	2454.17	2419.61	2625.22	2456.9	2490.61	2840.84	3517.32	4165.7	2328.9		2397.06	2520.99	2188.51	2496.61	2561.63	2487.68	2487.08	2368.4	2515.45	2627.32	2483.08
YMR319C_5end	FET4\YMR319C_5end\copper.ion.import\copper.ion.transmembrane.transporter.activity\integral.to.membrane\integral.to.plasma.membrane\intracellular.copper.ion.transport\ion.transport\iron.ion.binding\iron.ion.transmembrane.transporter.activity\iron.ion.transport\lowaffinity.iron.ion.transport\membrane\plasma.membrane\response.to.inorganic.substance\transport\zinc.ion.transport	1196.66	1290.61	846.389	326.407	166.284	47.6256	70.9433	53.5679	139.934	876.919		989.718	1246.6	1063.57	1169.48	1300.79	29.7227	38.8527	64.9094	49.8566	43.2831	36.1698
YBR237W_3end	PRP5\YBR237W_3end\ATP.binding\ATPdependent.RNA.helicase.activity\ATPdependent.helicase.activity\RNA.splicing\RNA.splicing.factor.activity.transesterification.mechanism\helicase.activity\hydrolase.activity\mRNA.processing\nuclear.mRNA.branch.site.recognition\nucleic.acid.binding\nucleotide.binding\nucleus\spliceosome	279.498	238.823	241.657	200.104	178.401	111.444	138.087	144.41	260.012	283.985		281.543	290.153	259.768	283.404	268.652	102.744	126.646	106.068	121.885	115.85	114.65
YBR237W_5end	PRP5\YBR237W_5end\ATP.binding\ATPdependent.RNA.helicase.activity\ATPdependent.helicase.activity\RNA.splicing\RNA.splicing.factor.activity.transesterification.mechanism\helicase.activity\hydrolase.activity\mRNA.processing\nuclear.mRNA.branch.site.recognition\nucleic.acid.binding\nucleotide.binding\nucleus\spliceosome	391.947	371.502	381.284	270.003	200.991	137.265	163.968	186.504	342.655	361.118		374.989	363.823	300.531	365.286	407.661	128.638	146.82	128.731	154.989	142.474	139.156
YPL120W_5end	VPS30\YPL120W_5end\1phosphatidylinositol3kinase.activity\CVT.pathway\ERassociated.protein.catabolic.process\autophagy\endosome\endosome.membrane\late.endosome.to.vacuole.transport\macroautophagy\membrane\membrane.fraction\peripheral.to.membrane.of.membrane.fraction\phosphatidylinositol.3kinase.complex.I\phosphatidylinositol.3kinase.complex.II\phosphatidylinositol.biosynthetic.process\protein.tran…	302.28	263.751	306.625	262.725	167.211	127.527	164.331	178.265	262.872	301.965		284.985	277.593	252.772	284.299	259.725	145.409	125.29	120.139	128.229	142.586	155.74
YMR165C_3end	PAH1\YMR165C_3end\aerobic.respiration\cytoplasm\lipid.biosynthetic.process\membrane.fraction\phosphatidate.phosphatase.activity\plasmid.maintenance	416.101	483.275	423.982	365.746	359.547	293.726	337.76	386.64	482.83	485.303		471.243	506.763	422.196	479.68	486.76	303.367	309.386	307.145	322.177	316.954	311.775
YMR165C_5end	PAH1\YMR165C_5end\aerobic.respiration\cytoplasm\lipid.biosynthetic.process\membrane.fraction\phosphatidate.phosphatase.activity\plasmid.maintenance	513.669	504.182	566.049	460.502	376.466	332.194	320.431	384.015	576.829	505.887		510.9	504.687	466.257	542.338	561.054	275.433	295.231	295.825	293.912	306.606	292.42
YCR012W_5end	PGK1\YCR012W_5end\ATP.binding\biopolymer.biosynthetic.process\cytoplasm\gluconeogenesis\glycolysis\kinase.activity\mitochondrion\nucleotide.binding\phosphoglycerate.kinase.activity\transferase.activity	92207.1	94242.6	88977.6	78293.2	67329.1	64378.8	65588.8	72374.6	101282	93333.3		95514.9	98738.1	87175.9	96534.4	97665.1	59366.5	59086.9	54734.7	57796.7	59358.4	57404.9
YCR020C_5end	PET18\YCR020C_5end\cytosol\mitochondrion.organization.and.biogenesis\thiamin.metabolic.process	790.212	774.365	708.23	632.794	516.277	433.18	488.191	562.769	916.957	795.465		848.063	845.755	761.917	843.566	918.329	416.959	399.647	430.092	434.809	466.459	417.009
YDR494W_5end	RSM28\YDR494W_5end\mitochondrial.small.ribosomal.subunit\mitochondrion\ribonucleoprotein.complex\ribosome\structural.constituent.of.ribosome\translation\translational.initiation	560.736	544.388	551.881	556.606	572.166	412.815	449.521	521.27	670.81	559.876		603.638	559.852	561.313	628.979	586.419	399.21	433.837	393.463	381.904	429.42	385.727
YJR122W_5end	IBA57\YJR122W_5end\ironsulfur.cluster.assembly\mitochondrial.matrix\mitochondrion\transferase.activity	152.632	268.575	341.788	376.219	315.944	277.96	270.32	331.049	318.669	161.511		191.907	176.996	174.805	173.726	165.413	257.279	256.474	252.721	292.159	265.901	241.103
YOL048C_5end	\YOL048C_5end\integral.to.membrane\lipid.particle\membrane\monolayersurrounded.lipid.storage.body	373.803	448.698	697.292	808.112	612.859	456.232	286.143	263.785	388.9	409.05		409.633	407.333	382.255	349.56	325.513	295.037	335.559	371.326	386.495	450.501	321.636
YDR481C_3end_control	PHO8\YDR481C_3end_control\alkaline.phosphatase.activity\autophagy\catalytic.activity\fungaltype.vacuole.membrane\hydrolase.activity\integral.to.membrane\magnesium.ion.binding\membrane\metabolic.process\metal.ion.binding\phosphatase.activity\protein.amino.acid.dephosphorylation\vacuolar.membrane\vacuole\zinc.ion.binding	3178.63	3332.26	2762.89	1877.44	1136.57	964.609	1258.9	1483.62	2179.22	3541.11		3591.12	3700.91	3286.03	3480.88	3724.66	976.547	913.332	927.966	1038.71	1122.3	1052.01
YDR481C_5end_control	PHO8\YDR481C_5end_control\alkaline.phosphatase.activity\autophagy\catalytic.activity\fungaltype.vacuole.membrane\hydrolase.activity\integral.to.membrane\magnesium.ion.binding\membrane\metabolic.process\metal.ion.binding\phosphatase.activity\protein.amino.acid.dephosphorylation\vacuolar.membrane\vacuole\zinc.ion.binding	3184.48	3073.34	2776.95	1568.31	1263.65	988.356	1164.13	1412.02	2172.4	3418.59		3401.43	3436.4	3071.62	3193.48	3348.74	866.933	880.513	920.889	927.457	1017.21	987.878
YGR233C_5end	PHO81\YGR233C_5end\cyclindependent.protein.kinase.inhibitor.activity\cytoplasm\nucleus\phosphate.metabolic.process	1108.53	1036.51	988.232	610.576	448.803	364.467	443.606	539.219	938.949	1187.79		1194.1	1186.82	1072.32	1071.2	1142	324.153	333.252	360.435	313.772	339.08	324.677
YML123C_5end	PHO84\YML123C_5end\RNA.modification\inorganic.phosphate.transmembrane.transporter.activity\integral.to.membrane\integral.to.plasma.membrane\manganese.ion.transmembrane.transporter.activity\manganese.ion.transport\membrane\membrane.fusion\phosphate.transport\polyphosphate.metabolic.process\rRNA.metabolic.process\ribosome.biogenesis.and.assembly\transport\transporter.activity	29119.5	26431.4	19656	10319.6	5173.13	5294.12	7531.02	11040	19722.7	29954.3		29732.2	30931.8	28121.5	32310.5	33656	4680.78	4667.07	4415.14	4753.83	6252.56	5352.3
YHR094C_5end	HXT1\YHR094C_5end\carbohydrate.transport\fructose.transmembrane.transporter.activity\galactose.transmembrane.transporter.activity\glucose.transmembrane.transporter.activity\hexose.transport\integral.to.membrane\mannose.transmembrane.transporter.activity\membrane\membrane.fraction\pentose.transmembrane.transporter.activity\plasma.membrane\substratespecific.transmembrane.transporter.activity\sugarh…	3789.29	3403.03	2600.17	812.263	402.138	258.533	349.064	618.814	2171.67	3295.26		3422.47	3846.07	3239.06	3260.24	4251.44	162.651	216.226	246.074	199.114	286.563	206.962
YAL061W_antisense	BDH2\YAL061W_antisense\binding\catalytic.activity\cytoplasm\metabolic.process\metal.ion.binding\nucleus\oxidation.reduction\oxidoreductase.activity\oxidoreductase.activity.acting.on.the.CHOH.group.of.donors.NAD.or.NADP.as.acceptor\zinc.ion.binding	663.885	652.14	598.306	371.759	238.68	144.654	128.97	153.459	249.177	603.574		641.48	683.193	612.212	671.587	691.718	90.8739	122.263	117.898	134.414	154.942	95.8679
YBR278W_5end	DPB3\YBR278W_5end\DNA.binding\DNA.replication\DNAdirected.DNA.polymerase.activity\chromatin.silencing.at.telomere\epsilon.DNA.polymerase.complex\lagging.strand.elongation\leading.strand.elongation\mismatch.repair\nucleotideexcision.repair\nucleotidyltransferase.activity\nucleus\replication.fork\transferase.activity	331.276	298.328	324.717	234.577	225.438	190.897	179.835	209.054	297.381	393.597		379.754	324.642	357.886	315.606	327.339	153.356	158.799	160.451	139.697	156.385	171.942
YPL262W_5end	FUM1\YPL262W_5end\catalytic.activity\cytoplasm\cytosol\fumarate.hydratase.activity\fumarate.metabolic.process\lyase.activity\mitochondrial.matrix\mitochondrion\tricarboxylic.acid.cycle\tricarboxylic.acid.cycle.enzyme.complex	3162.8	2909.3	2961.75	2724.07	2110.9	1722.03	1448.2	1662.69	2762.84	3414.29		3266.34	3351.75	3006.03	3188.12	3251	1601.04	1602.93	1681.83	1742.64	1838.56	1734.25
YHR124W_3end	NDT80\YHR124W_3end\DNA.binding\cell.cycle\cell.division\meiosis\nuclear.chromosome\nucleus\regulation.of.transcription\regulation.of.transcription.DNAdependent\transcription\transcription.factor.activity	97.3976	86.8447	92.228	84.8879	100.068	85.3517	95.8658	145.846	184.893	79.3013		90.8588	88.8439	118.703	79.6877	96.6825	79.8128	84.9441	82.2268	76.178	94.0581	68.7372
YHR124W_antisense	NDT80\YHR124W_antisense\DNA.binding\cell.cycle\cell.division\meiosis\nuclear.chromosome\nucleus\regulation.of.transcription\regulation.of.transcription.DNAdependent\transcription\transcription.factor.activity	185.915	147.958	174.004	129.017	151.869	81.8638	103.006	118.671	179.641	173.52		192.393	199.005	187.437	175.354	213.006	76.1734	81.3067	94.0118	93.1686	97.6322	90.2331
YKL217W_antisense	JEN1\YKL217W_antisense\carbohydrate.transmembrane.transporter.activity\integral.to.membrane\lactate.transmembrane.transporter.activity\lactate.transport\membrane\mitochondrion\plasma.membrane\transport\transporter.activity	126.264	138.308	178.815	123.708	156.353	69.9022	92.8943	125.46	172.688	128.959		126.787	136.118	131.572	103.091	164.738	74.3846	73.0617	88.4557	79.6814	62.1436	72.5464
YBR055C_5end	PRP6\YBR055C_5end\RNA.processing\RNA.splicing\RNA.splicing.factor.activity.transesterification.mechanism\U4U6.x.U5.trisnRNP.complex\binding\intracellular\mRNA.processing\nuclear.mRNA.splicing.via.spliceosome\nucleus\regulation.of.translation	572.062	588.614	503.715	364.199	276.873	199.786	233.808	298.68	569.562	535.058		593.796	654.831	551.433	634.377	640.177	180.191	181.958	186.406	207.673	230.101	194.199
YOR368W_5end	RAD17\YOR368W_5end\DNA.binding\DNA.damage.checkpoint\DNA.repair\damaged.DNA.binding\doublestrand.break.repair\doublestranded.DNA.binding\exodeoxyribonuclease.III.activity\exonuclease.activity\hydrolase.activity\meiotic.recombination\nuclease.activity\nucleus\response.to.DNA.damage.stimulus	348.495	336.121	323.287	259.877	247.333	142.101	171.611	215.675	384.732	314.866		341.526	314.873	314.572	325.811	356.233	131.698	136.458	135.174	146.386	171.787	140.244
YJL047C_5end	RTT101\YJL047C_5end\autophagy\cullinRING.ubiquitin.ligase.complex\cytoplasm\negative.regulation.of.transposition.RNAmediated\nucleus\protein.binding\regulation.of.mitosis\ubiquitin.protein.ligase.binding\ubiquitindependent.protein.catabolic.process\ubiquitinprotein.ligase.activity	345.724	337.729	332.078	232.171	201.191	159.171	186.536	237.889	343.206	324.266		322.902	334.786	270.256	329.334	329.497	137.822	131.3	144.856	160.077	173.886	146.812
YPL120W_3end	VPS30\YPL120W_3end\1phosphatidylinositol3kinase.activity\CVT.pathway\ERassociated.protein.catabolic.process\autophagy\endosome\endosome.membrane\late.endosome.to.vacuole.transport\macroautophagy\membrane\membrane.fraction\peripheral.to.membrane.of.membrane.fraction\phosphatidylinositol.3kinase.complex.I\phosphatidylinositol.3kinase.complex.II\phosphatidylinositol.biosynthetic.process\protein.tran…	339.858	336.121	367.173	288.699	259.376	139.363	193.062	211.407	320.362	367.07		339.658	325.488	327.335	330.135	347.172	137.109	155.051	151.293	171.621	166.308	149.829
YKR061W_5end	KTR2\YKR061W_5end\Golgi.apparatus\Golgi.membrane\cell.wall.mannoprotein.biosynthetic.process\glycolipid.2alphamannosyltransferase.activity\integral.to.membrane\mannoprotein.metabolic.process\mannosyltransferase.activity\membrane\protein.amino.acid.Nlinked.glycosylation\protein.amino.acid.glycosylation\transferase.activity\transferase.activity.transferring.glycosyl.groups	376.118	377.131	461.431	422.958	366.279	346.786	347.625	406.957	712.671	323.421		355.807	365.995	323.456	338.106	324.421	280.42	284.077	294.753	304.334	305.109	280.172
YDR536W_antisense	STL1\YDR536W_antisense\carbohydrate.transport\glycerol.transport\integral.to.membrane\membrane\plasma.membrane\solutehydrogen.symporter.activity\substratespecific.transmembrane.transporter.activity\sugarhydrogen.symporter.activity\transmembrane.transport\transport\transporter.activity	205.296	196.205	201.991	145.978	168.872	108.543	123.035	136.076	212.127	188.021		172.844	150.125	180.661	167.813	160.553	118.435	120.679	99.079	94.7975	103.108	120.075
YIL162W_5end	SUC2\YIL162W_5end\betafructofuranosidase.activity\carbohydrate.metabolic.process\cytoplasm\energy.reserve.metabolic.process\extracellular.region\hydrolase.activity\hydrolase.activity.acting.on.glycosyl.bonds\hydrolase.activity.hydrolyzing.Oglycosyl.compounds\metabolic.process\mitochondrion\sucrose.catabolic.process	934.842	900.612	919.327	817.065	638.35	417.847	351.755	343.281	536.504	1023.29		1036.35	954.823	944.243	972.008	904.552	392.576	372.787	406.306	401.2	376.687	350.67
YPR160W_antisense	GPH1\YPR160W_antisense\carbohydrate.metabolic.process\cytoplasm\glycogen.catabolic.process\glycogen.metabolic.process\glycogen.phosphorylase.activity\phosphorylase.activity\pyridoxal.phosphate.binding\transferase.activity\transferase.activity.transferring.glycosyl.groups	110.406	106.948	114.338	64.358	71.8602	18.1897	1.0779	48.3815	56.0881	118.626		99.3171	108.369	117.113	116.903	114.615	16.6007	12.633	0.4855	14.0716	22.8032	14.6048
YLR113W_5end	HOG1\YLR113W_5end\ATP.binding\MAP.kinase.activity\cytoplasm\hyperosmotic.response\kinase.activity\negative.regulation.of.transcription.from.RNA.polymerase.II.promoter.by.pheromones\nucleotide.binding\nucleus\osmosensory.signaling.pathway\positive.regulation.of.transcription.from.RNA.polymerase.II.promoter\protein.amino.acid.phosphorylation\protein.kinase.activity\protein.serinethreonine.kinase.ac…	3454.58	3765.68	3626.28	3306.41	2462.46	2113.4	1943.38	2133.51	2770.88	3517.13		3548.66	3781.51	3457.44	3871.82	3753.24	1946.37	2002.49	1903.53	2026.44	2198.62	1922
YPL127C_5end	HHO1\YPL127C_5end\DNA.binding\chromosome\negative.regulation.of.DNA.recombination\nuclear.nucleosome\nucleosome\nucleosome.assembly\nucleus\regulation.of.transcription.DNAdependent	1513.71	1506.92	1609.01	1493.8	1329.4	1140.24	984.379	1005.4	1513.18	1652.96		1632.75	1588.8	1596.34	1602.5	1564.34	997.835	1011.72	1050.85	1057.2	1146.57	1065.46
YNL160W_antisense	YGP1\YNL160W_antisense\amino.acid.metabolic.process\extracellular.region\fungaltype.cell.wall\response.to.nutrient\response.to.stress	250.118	258.122	294.734	248.659	253.765	166.97	153.697	137.149	188.008	248.03		244.242	240.017	259.944	251.332	257.517	207.698	187.102	185.237	187.193	187.581	161.826
YNL237W_antisense	YTP1\YNL237W_antisense\integral.to.membrane\membrane	292.247	254.101	295.566	252.884	240.629	169.792	194.643	196.073	276.322	228.344		232.736	249.287	247.187	252.684	240.129	167.098	164.022	171.736	173.684	177.324	148.67
YNL222W_5end	SSU72\YNL222W_5end\RNA.3end.processing\RNA.binding\hydrolase.activity\mRNA.cleavage.and.polyadenylation.specificity.factor.complex\mRNA.processing\nucleus\phosphoprotein.phosphatase.activity\phosphoric.ester.hydrolase.activity\protein.tyrosine.phosphatase.activity\rRNA.processing\snoRNA.metabolic.process\snoRNA.transcription\termination.of.RNA.polymerase.II.transcription\termination.of.RNA.polyme…	504.97	482.471	520.646	482.145	470.335	387.26	401.774	407.433	487.196	544.432		603.073	569.245	536.937	526.469	580.303	440.742	410.786	421.447	418.797	407.772	419.034
YAL039C_antisense	CYC3\YAL039C_antisense\cytochrome.cheme.linkage\holocytochromec.synthase.activity\iron.ion.binding\lyase.activity\membrane\metal.ion.binding\mitochondrial.inner.membrane\mitochondrial.intermembrane.space\mitochondrion	170.171	172.885	172.679	101.165	121.705	70.7633	88.4	83.1687	73.9338	146.096		162.49	141.436	155.149	156.073	171.103	68.0653	75.2346	63.4998	61.3622	71.4957	88.6666
YKR042W_antisense	UTH1\YKR042W_antisense\barrier.septum.formation\biopolymer.biosynthetic.process\cell.cycle\cell.division\cell.wall.organization.and.biogenesis\fungaltype.cell.wall\loss.of.chromatin.silencing.during.replicative.cell.aging\metabolic.compound.salvage\mitochondrial.outer.membrane\mitochondrion.organization.and.biogenesis\regulation.of.translation	35.4819	28.1441	76.2366	17.5176	78.606	8.1819	42.7286	34.9568	39.4817	9.2132		8.6904	10.5886	42.7985	7.9928	23.1271	16.2526	14.2169	23.3218	22.3343	8.0543	13.9309
YBR117C_antisense	TKL2\YBR117C_antisense\calcium.ion.binding\catalytic.activity\cytoplasm\metabolic.process\metal.ion.binding\nucleus\pentosephosphate.shunt\transferase.activity\transketolase.activity	145.315	151.978	166.374	151.386	145.508	86.0866	76.6252	72.3782	99.6425	137.532		150.037	125.727	150.305	160.967	142.394	68.1356	88.6191	90.1516	81.445	78.059	63.6658
YPL230W_antisense	USV1\YPL230W_antisense\intracellular\metal.ion.binding\regulation.of.transcription.from.RNA.polymerase.II.promoter\zinc.ion.binding	59.831	53.8759	69.8967	45.4413	55.4467	26.675	39.4797	31.6259	36.1957	50.1359		41.6174	54.1115	66.7521	60.5133	46.5524	19.0976	19.4522	26.9154	21.5377	21.0999	23.4255
YNR058W_5end	BIO3\YNR058W_5end\adenosylmethionine8amino7oxononanoate.transaminase.activity\biotin.biosynthetic.process\catalytic.activity\cytoplasm\pyridoxal.phosphate.binding\transaminase.activity\transferase.activity	140.526	89.2571	141.161	71.4263	128.315	57.4767	73.4765	81.528	116.522	105.814		84.8126	105.944	118.185	97.3718	108.106	44.2397	49.2181	64.622	53.1735	41.3772	47.7345
YBL016W_3end_control	FUS3\YBL016W_3end_control\ATP.binding\MAP.kinase.activity\cell.cycle\cell.cycle.arrest\cell.division\conjugation\cytoplasm\invasive.growth.in.response.to.glucose.limitation\kinase.activity\mating.projection.tip\mitochondrion\mitosis\negative.regulation.of.MAPKKK.cascade\nucleotide.binding\nucleus\periplasmic.space\pheromonedependent.signal.transduction.during.conjugation.with.cellular.fusion\prot…	499.293	457.543	378.3	261.445	182.089	120.326	120.848	211.44	517.472	569.253		544.478	564.355	482.865	532.05	566.871	88.1207	102.181	115.08	104.825	121.258	119.334
YBL016W_5end_control	FUS3\YBL016W_5end_control\ATP.binding\MAP.kinase.activity\cell.cycle\cell.cycle.arrest\cell.division\conjugation\cytoplasm\invasive.growth.in.response.to.glucose.limitation\kinase.activity\mating.projection.tip\mitochondrion\mitosis\negative.regulation.of.MAPKKK.cascade\nucleotide.binding\nucleus\periplasmic.space\pheromonedependent.signal.transduction.during.conjugation.with.cellular.fusion\prot…	585.648	429.399	371.025	242.976	182.681	117.466	137.432	194.853	530.303	600.93		574.648	541.352	503.499	532.005	505.434	90.2893	88.8187	111.275	112.429	103.974	105.085
YCL027W_3end_control	FUS1\YCL027W_3end_control\conjugation\conjugation.with.cellular.fusion\filamentous.growth\integral.to.membrane\mating.projection.tip\membrane\plasma.membrane\regulation.of.termination.of.mating.projection.growth\reproduction\sexual.reproduction	111.883	112.576	98.9352	83.0863	65.4965	56.3887	59.0307	78.5559	180.202	170.79		159.529	137.948	108.712	141.101	98.1357	75.5177	50.0165	57.3957	55.0135	36.5148	66.7077
YCL027W_5end_control	FUS1\YCL027W_5end_control\conjugation\conjugation.with.cellular.fusion\filamentous.growth\integral.to.membrane\mating.projection.tip\membrane\plasma.membrane\regulation.of.termination.of.mating.projection.growth\reproduction\sexual.reproduction	326.498	279.833	259.603	194.696	196.435	136.462	151.067	214.961	434.339	461.197		438.557	366.631	348.995	352.366	246.541	128.494	99.3075	131.805	134.639	104.998	151.797
YNR044W_5end	AGA1\YNR044W_5end\agglutination.during.conjugation.with.cellular.fusion\anchored.to.membrane\cell.adhesion\cell.adhesion.molecule.binding\cell.wall\conjugation\extracellular.region\fungaltype.cell.wall\membrane\reproduction\response.to.pheromone\sexual.reproduction	1579.45	1527.82	1198.97	795.197	534.903	349.686	333.297	537.322	1312.87	3190.46		2590.51	1802.54	1583.16	2088.7	1411.71	453.176	367.624	377.367	441.733	334.106	585.07
YNL279W_5end	PRM1\YNL279W_5end\conjugation\integral.to.membrane\mating.projection.tip\membrane\plasma.membrane\plasma.membrane.fusion.during.cytogamy\reproduction\response.to.pheromone\sexual.reproduction	185.885	161.628	173.462	98.797	118.675	56.1448	72.1022	112.893	286.436	301.744		249.88	188.133	161.629	179.817	157.232	65.4845	58.2621	71.4204	80.3154	63.8401	93.3772
YKR042W_5end	UTH1\YKR042W_5end\barrier.septum.formation\biopolymer.biosynthetic.process\cell.cycle\cell.division\cell.wall.organization.and.biogenesis\fungaltype.cell.wall\loss.of.chromatin.silencing.during.replicative.cell.aging\metabolic.compound.salvage\mitochondrial.outer.membrane\mitochondrion.organization.and.biogenesis\regulation.of.translation	12871.8	12856.2	11481.6	8988.36	6484.49	5477.7	4646.05	5403.22	12865.9	13962.6		13793.8	14304.8	12919.3	13992.7	14574.5	5137.4	4950.36	4966.75	5351.94	5958.03	5095.89
YBR145W_5end	ADH5\YBR145W_5end\NADH.oxidation\alcohol.dehydrogenase.activity\amino.acid.catabolic.process.to.alcohol.via.Ehrlich.pathway\aromatic.compound.metabolic.process\binding\catalytic.activity\cytoplasm\ethanol.biosynthetic.process.during.fermentation\metabolic.process\metal.ion.binding\nucleus\oxidation.reduction\oxidoreductase.activity\zinc.ion.binding	391.944	365.874	370.959	256.084	218.99	130.484	206.746	255.709	437.449	344.004		369.642	409.914	384.284	377.531	383.767	136.306	155.714	153.294	134.157	134.196	129.158
YJR025C_5end	BNA1\YJR025C_5end\3hydroxyanthranilate.34dioxygenase.activity\cytoplasm\de.novo.NAD.biosynthetic.process\iron.ion.binding\metabolic.process\metal.ion.binding\nucleus\oxidation.reduction\oxidoreductase.activity\oxidoreductase.activity.acting.on.single.donors.with.incorporation.of.molecular.oxygen.incorporation.of.two.atoms.of.oxygen\vacuolar.protein.catabolic.process	1503.42	1708.75	1748.5	1651.4	1404.72	1250.69	1146.35	1195.88	2033.11	1658.08		1619.64	1555.53	1455.23	1765.68	1642.29	1126.4	1125.76	1100.51	1192	1186.35	1130.03
YMR058W_3end	FET3\YMR058W_3end\biopolymer.biosynthetic.process\copper.ion.binding\ferroxidase.activity\high.affinity.iron.permease.complex\highaffinity.iron.ion.transport\integral.to.membrane\ion.transport\iron.assimilation.by.reduction.and.transport\iron.ion.binding\iron.ion.transmembrane.transporter.activity\iron.ion.transport\membrane\metal.ion.binding\oxidation.reduction\oxidoreductase.activity\plasma.mem…	8709.78	8295.28	7904.84	5195.43	2349.87	1359.66	1033.85	1204.57	2905.94	7516.15		9253.17	9345.31	8002.32	8644.22	9420.1	1379.78	1736.85	1257.99	1141.96	1220.81	1241.21
YMR058W_5end	FET3\YMR058W_5end\biopolymer.biosynthetic.process\copper.ion.binding\ferroxidase.activity\high.affinity.iron.permease.complex\highaffinity.iron.ion.transport\integral.to.membrane\ion.transport\iron.assimilation.by.reduction.and.transport\iron.ion.binding\iron.ion.transmembrane.transporter.activity\iron.ion.transport\membrane\metal.ion.binding\oxidation.reduction\oxidoreductase.activity\plasma.mem…	9118.78	8660.35	8118.15	5127.98	2379.84	1280.43	1080.71	1175.15	2940.72	7722.61		9313.1	9451.83	8217.71	8819.62	9611.7	1266.61	1656.32	1228.83	1111.64	1175.76	1115.1
YIL119C_5end	RPI1\YIL119C_5end\DNA.binding\Ras.protein.signal.transduction\carbohydrate.metabolic.process\energy.reserve.metabolic.process\nucleus\small.GTPase.regulator.activity\thiamin.biosynthetic.process	495.531	773.561	881.993	428.905	440.245	276.435	209.671	196.915	355.995	535.006		559.628	555.394	533.054	558.738	417.039	227.533	211.084	252.097	257.909	253.384	245.188
YHL024W_antisense	RIM4\YHL024W_antisense\RNA.binding\cytoplasm\meiosis\meiotic.recombination\nucleic.acid.binding\nucleotide.binding\premeiotic.DNA.synthesis\sporulation	92.456	88.453	79.3762	63.617	62.2425	34.6945	44.8225	48.2435	67.7142	86.9856		110.94	98.9731	95.501	105.29	100.619	25.0408	42.327	37.912	34.3429	32.0367	43.6309
YNR044W_antisense	AGA1\YNR044W_antisense\agglutination.during.conjugation.with.cellular.fusion\anchored.to.membrane\cell.adhesion\cell.adhesion.molecule.binding\cell.wall\conjugation\extracellular.region\fungaltype.cell.wall\membrane\reproduction\response.to.pheromone\sexual.reproduction	15.7782	13.67	30.3032	25.9019	29.4416	23.1731	44.9297	35.8843	25.4238	14.0824		12.2696	13.6953	18.2574	20.6884	11.9791	19.2902	16.4743	23.6294	13.2271	19.0354	26.9508
YIL119C_antisense	RPI1\YIL119C_antisense\DNA.binding\Ras.protein.signal.transduction\carbohydrate.metabolic.process\energy.reserve.metabolic.process\nucleus\small.GTPase.regulator.activity\thiamin.biosynthetic.process	32.8346	22.5153	40.0729	10.2014	43.1754	11.4152	32.217	22.7811	20.903	23.5935		30.6819	22.5277	30.3088	18.5013	25.2993	21.7853	14.0939	19.0663	10.4643	13.9757	9.087
YKR102W_3end	FLO10\YKR102W_3end\cell.wall\extracellular.region\flocculation.via.cell.wall.proteincarbohydrate.interaction\fungaltype.cell.wall\mannose.binding	105.117	85.2365	102.166	93.9543	60.1995	84.8729	70.311	47.9403	90.1519	101.482		77.9415	93.8666	78.4172	77.227	105.563	64.1015	57.4491	63.8656	47.5468	56.4267	67.2159
YKR102W_5end	FLO10\YKR102W_5end\cell.wall\extracellular.region\flocculation.via.cell.wall.proteincarbohydrate.interaction\fungaltype.cell.wall\mannose.binding	91.7446	81.2159	90.4015	77.6176	37.703	40.3557	59.2383	39.2659	66.7088	86.0963		83.7389	89.1386	93.7254	97.712	66.5471	43.0364	42.4036	31.2594	32.7504	39.7626	48.5616
YBR006W_antisense	UGA2\YBR006W_antisense\cytoplasm\gammaaminobutyric.acid.catabolic.process\glutamate.decarboxylation.to.succinate\metabolic.process\oxidation.reduction\oxidoreductase.activity\oxidoreductase.activity.acting.on.the.aldehyde.or.oxo.group.of.donors.NAD.or.NADP.as.acceptor\response.to.oxidative.stress\succinatesemialdehyde.dehydrogenase.NADP.activity	92.7921	86.8447	82.6395	53.9241	77.5175	23.3826	47.5771	45.3839	52.9222	65.6302		80.1369	89.248	93.7889	75.4723	89.7698	21.1117	20.2134	25.9904	21.9106	33.4763	22.0659
YEL011W_antisense	GLC3\YEL011W_antisense\14alphaglucan.branching.enzyme.activity\carbohydrate.metabolic.process\catalytic.activity\cation.binding\cytoplasm\glycogen.biosynthetic.process\hydrolase.activity.hydrolyzing.Oglycosyl.compounds\transferase.activity\transferase.activity.transferring.glycosyl.groups	141.857	106.144	123.042	44.4212	75.0928	25.7506	29.2752	37.1203	51.1094	154.552		115.192	119.542	109.76	129.777	133.617	19.7166	22.3569	26.4544	20.7596	25.2116	23.1472
YDR536W_3end	STL1\YDR536W_3end\carbohydrate.transport\glycerol.transport\integral.to.membrane\membrane\plasma.membrane\solutehydrogen.symporter.activity\substratespecific.transmembrane.transporter.activity\sugarhydrogen.symporter.activity\transmembrane.transport\transport\transporter.activity	68.1275	59.5047	85.9656	72.4671	143.538	94.6528	138.374	124.862	110.129	38.2134		44.7239	34.8589	60.8399	38.6933	60.9503	91.3751	84.9722	89.1755	72.1953	73.3208	89.2246
YDR536W_5end	STL1\YDR536W_5end\carbohydrate.transport\glycerol.transport\integral.to.membrane\membrane\plasma.membrane\solutehydrogen.symporter.activity\substratespecific.transmembrane.transporter.activity\sugarhydrogen.symporter.activity\transmembrane.transport\transport\transporter.activity	43.9633	40.2059	49.4116	11.8075	76.9791	14.131	40.3617	31.4223	39.7571	18.5072		18.7078	16.9987	33.9162	14.6709	32.5606	11.9921	20.162	30.9495	35.2587	16.0719	13.4705
YHR094C_antisense	HXT1\YHR094C_antisense\carbohydrate.transport\fructose.transmembrane.transporter.activity\galactose.transmembrane.transporter.activity\glucose.transmembrane.transporter.activity\hexose.transport\integral.to.membrane\mannose.transmembrane.transporter.activity\membrane\membrane.fraction\pentose.transmembrane.transporter.activity\plasma.membrane\substratespecific.transmembrane.transporter.activity\s…	68.3767	46.6388	73.6041	26.35	69.6672	16.3226	33.2404	32.9077	41.7759	31.3374		31.1841	31.3159	33.5351	23.4419	40.674	14.3715	20.0387	24.5988	19.0256	18.2373	17.2551
YHR008C_antisense	SOD2\YHR008C_antisense\agedependent.response.to.oxidative.stress.during.chronological.cell.aging\agedependent.response.to.reactive.oxygen.species.during.chronological.cell.aging\manganese.ion.binding\metal.ion.binding\mitochondrial.matrix\mitochondrion\oxidation.reduction\oxidoreductase.activity\oxygen.and.reactive.oxygen.species.metabolic.process\replicative.cell.aging\superoxide.dismutase.activ…	82.341	96.4941	104.8	49.4692	118.996	38.8228	69.9703	74.4234	88.5798	69.8551		75.8764	73.3589	83.9667	79.6347	91.3299	46.0165	49.1578	60.8132	43.497	48.6311	44.8425
YNL239W_antisense	LAP3\YNL239W_antisense\DNA.binding\bleomycin.hydrolase.activity\cysteinetype.endopeptidase.activity\cysteinetype.peptidase.activity\cytoplasm\homocysteine.catabolic.process\hydrolase.activity\mitochondrion\nucleic.acid.binding\peptidase.activity\proteolysis\response.to.antibiotic\transcription.regulator.activity	134.88	116.597	131.139	80.9054	106.121	50.8296	70.4968	80.7855	169.501	151.174		118.572	124.271	135.507	107.572	155.993	44.8182	41.0656	43.4727	44.9601	47.1576	52.0019
YHR087W_antisense	RTC3\YHR087W_antisense\RNA.metabolic.process\cytoplasm\nucleus	63.615	73.1747	72.4894	26.0218	68.7134	26.9749	41.0288	25.7442	47.0989	68.8628		43.33	43.2423	60.42	52.7201	59.8481	21.1165	29.7251	30.2921	25.7779	32.0686	25.708
YLR258W_antisense	GSY2\YLR258W_antisense\catalytic.activity\cytoplasm\glycogen.biosynthetic.process\glycogen.starch.synthase.activity\transferase.activity\transferase.activity.transferring.glycosyl.groups	221.931	244.452	242.93	122.523	173.221	86.1198	94.2825	102.281	168.877	204.348		196.438	226.672	223.775	189.326	221.991	65.5457	65.7215	100.746	96.4609	75.0164	59.1533
YPL248C_antisense	GAL4\YPL248C_antisense\DNA.binding\carbohydrate.metabolic.process\galactose.metabolic.process\metal.ion.binding\nucleus\positive.regulation.of.transcription.by.galactose\regulation.of.transcription.DNAdependent\transcription\transcription.activator.activity\transcription.factor.activity\zinc.ion.binding	230.48	218.72	234.859	142.694	171.673	95.1236	112.856	139.928	208.518	189.82		205.339	220.769	211.845	228.64	237.847	97.5713	93.2337	102.706	100.395	124.592	90.0178
YGL251C_5end	HFM1\YGL251C_5end\ATP.binding\ATPdependent.helicase.activity\DNA.binding\DNA.helicase.activity\DNA.unwinding.during.replication\helicase.activity\hydrolase.activity\meiosis\metal.ion.binding\nucleic.acid.binding\nucleosidetriphosphatase.activity\nucleotide.binding\nucleus\synapsis\zinc.ion.binding	77.6643	67.5459	97.3508	51.488	109.383	45.1953	51.8427	54.3635	53.6753	52.7947		43.6514	56.3578	80.1234	63.4	84.5742	36.8501	30.765	51.752	50.5937	40.2562	44.152
YKL072W_antisense	STB6\YKL072W_antisense	53.7435	34.5771	67.7212	20.9657	70.9294	22.8373	35.1953	41.2215	39.7779	20.3454		36.7258	20.0524	47.9375	23.0962	45.7674	27.6483	21.6316	28.9886	19.2805	21.0261	22.3693
YHR124W_5end	NDT80\YHR124W_5end\DNA.binding\cell.cycle\cell.division\meiosis\nuclear.chromosome\nucleus\regulation.of.transcription\regulation.of.transcription.DNAdependent\transcription\transcription.factor.activity	42.6432	21.7112	39.5945	10.8745	64.189	14.4937	31.8809	31.0387	28.328	16.7815		20.2612	11.3705	30.044	12.3318	20.8909	22.2879	22.2428	32.7763	13.8768	19.7531	15.824
YLR267W_antisense	BOP2\YLR267W_antisense	65.0243	60.3088	69.3041	23.9757	65.9442	20.3222	31.4246	30.8975	30.8755	45.0166		38.9393	41.9078	60.7601	63.4404	36.9399	15.2213	19.2089	21.3676	13.8331	8.0239	20.6514
YOR368W_antisense	RAD17\YOR368W_antisense\DNA.binding\DNA.damage.checkpoint\DNA.repair\damaged.DNA.binding\doublestrand.break.repair\doublestranded.DNA.binding\exodeoxyribonuclease.III.activity\exonuclease.activity\hydrolase.activity\meiotic.recombination\nuclease.activity\nucleus\response.to.DNA.damage.stimulus	202.333	180.122	156.182	69.6637	107.868	30.4784	53.048	46.9584	65.9406	146.153		175.451	150.86	189.525	163.131	199.644	28.4633	43.8171	45.758	39.9699	32.7476	33.2162
YJL106W_3end	IME2\YJL106W_3end\ATP.binding\kinase.activity\meiosis\nucleotide.binding\nucleus\protein.amino.acid.phosphorylation\protein.kinase.activity\protein.serinethreonine.kinase.activity\regulation.of.meiosis\sporulation\transferase.activity	128.763	140.721	156.613	118.817	172.965	134.62	104.18	94.8234	105.973	112.658		104.737	117.617	109.072	106.405	108.425	113.809	114.868	123.261	135.857	134.47	125.369
YJL106W_5end	IME2\YJL106W_5end\ATP.binding\kinase.activity\meiosis\nucleotide.binding\nucleus\protein.amino.acid.phosphorylation\protein.kinase.activity\protein.serinethreonine.kinase.activity\regulation.of.meiosis\sporulation\transferase.activity	84.5122	119.009	177.041	105.096	140.535	108.803	99.3987	92.2928	88.2662	100.658		104.273	117.395	91.3298	95.5389	91.1593	123.088	116.305	117.311	111.602	126.339	128.317
YGL251C_antisense	HFM1\YGL251C_antisense\ATP.binding\ATPdependent.helicase.activity\DNA.binding\DNA.helicase.activity\DNA.unwinding.during.replication\helicase.activity\hydrolase.activity\meiosis\metal.ion.binding\nucleic.acid.binding\nucleosidetriphosphatase.activity\nucleotide.binding\nucleus\synapsis\zinc.ion.binding	107.504	94.0818	102.811	57.2947	83.4805	34.3226	49.4568	64.4316	93.2261	59.6589		85.7247	73.8669	95.8529	83.8301	69.9862	27.535	38.0134	47.9232	41.4466	40.5729	38.5997
YDR380W_antisense	ARO10\YDR380W_antisense\Lphenylalanine.catabolic.process\aromatic.amino.acid.family.catabolic.process.to.alcohol.via.Ehrlich.pathway\autophagy\branched.chain.family.amino.acid.catabolic.process\branched.chain.family.amino.acid.catabolic.process.to.alcohol.via.Ehrlich.pathway\carboxylyase.activity\catalytic.activity\cytoplasm\leucine.catabolic.process\lyase.activity\magnesium.ion.binding\metal.ion…	236.556	215.504	255.343	140.506	152.156	63.7818	79.8274	91.1418	118.504	159.859		177.865	185.498	193.279	183.024	214.71	45.5155	58.9024	72.2678	64.9353	58.0462	58.7453
YJL047C_3end	RTT101\YJL047C_3end\autophagy\cullinRING.ubiquitin.ligase.complex\cytoplasm\negative.regulation.of.transposition.RNAmediated\nucleus\protein.binding\regulation.of.mitosis\ubiquitin.protein.ligase.binding\ubiquitindependent.protein.catabolic.process\ubiquitinprotein.ligase.activity	119.835	143.937	128.931	83.603	94.9548	61.1185	82.6776	83.5554	136.843	122.078		116.313	123.192	116.894	125.578	129.258	44.6731	49.9902	54.186	57.6046	55.2713	55.5248
YJL057C_5end	IKS1\YJL057C_5end\ATP.binding\kinase.activity\nucleotide.binding\protein.amino.acid.phosphorylation\protein.kinase.activity\protein.serinethreonine.kinase.activity\transferase.activity	79.9214	95.69	157.742	196.034	269.046	207.994	236.301	226.436	177.589	68.0858		73.7147	57.5597	68.1705	56.6806	57.4294	238.9	212.476	214.917	197.469	184.916	254.741
YCR005C_5end	CIT2\YCR005C_5end\autophagy\cellular.carbohydrate.metabolic.process\citrate.Sisynthase.activity\citrate.metabolic.process\glutamate.biosynthetic.process\glyoxylate.cycle\mitochondrion\peroxisome\transferase.activity\transferase.activity.transferring.acyl.groups.acyl.groups.converted.into.alkyl.on.transfer\tricarboxylic.acid.cycle	3480.22	3202	2775.49	3065.77	3304.49	3221.28	2913.85	2827.49	3011.3	3297.83		3302.33	3776	3338.99	3663.38	3933.05	2637.1	2877	2648.35	2752.15	3531.16	2705.57
YLR267W_3end	BOP2\YLR267W_3end	251.217	288.678	380.972	564.488	776.152	760.856	689.788	727.48	579.23	253.139		261.431	250.174	216.565	248.272	250.513	787.787	706.045	662.677	713.562	737.528	825.909
YLR267W_5end	BOP2\YLR267W_5end	225.64	273.4	383.385	606.458	829.822	840.024	774.813	734.343	584.214	256.523		271.605	240.591	190.023	191.367	266.803	909.602	820.825	724.717	778.619	848.511	862.635
YDR380W_5end	ARO10\YDR380W_5end\Lphenylalanine.catabolic.process\aromatic.amino.acid.family.catabolic.process.to.alcohol.via.Ehrlich.pathway\autophagy\branched.chain.family.amino.acid.catabolic.process\branched.chain.family.amino.acid.catabolic.process.to.alcohol.via.Ehrlich.pathway\carboxylyase.activity\catalytic.activity\cytoplasm\leucine.catabolic.process\lyase.activity\magnesium.ion.binding\metal.ion.bind…	382.598	378.74	588.739	1333.54	2484.55	2666.13	2238.43	2015.76	1800.38	415.002		379.65	355.832	443.575	405.752	298.38	2448.31	2457.27	2477.27	2590.74	2372.74	2361.18

## Sheet: Mutant_change_from_wildtype
Probename_1	Probename_2	YDR295C/HDA2-0	YDR295C/HDA2-15	YDR295C/HDA2-45	YDR295C/HDA2-90	YNL021W/HDA1-0	YNL021W/HDA1-15	YNL021W/HDA1-45	YNL021W/HDA1-90	YPR179C/HDA3-0	YPR179C/HDA3-15	YPR179C/HDA3-45	YPR179C/HDA3-90	YGL252C/RTG2-0	YGL252C/RTG2-15	YGL252C/RTG2-45	YGL252C/RTG2-90	H4K12R-0	H4K12R-15	H4K12R-45	H4K12R-90	YIL038C/NOT3-0	YIL038C/NOT3-15	YIL038C/NOT3-45	YIL038C/NOT3-90	YGR056W/RSC1-0	YGR056W/RSC1-15	YGR056W/RSC1-45	YGR056W/RSC1-90	YGR270W/YTA7-0	YGR270W/YTA7-15	YGR270W/YTA7-45	YGR270W/YTA7-90	H3K115Q-0	H3K115Q-15	H3K115Q-45	H3K115Q-90	H3S87A-0	H3S87A-15	H3S87A-45	H3S87A-90	YAR002W/NUP60-0	YAR002W/NUP60-15	YAR002W/NUP60-45	YAR002W/NUP60-90	H3K36Q-0	H3K36Q-15	H3K36Q-45	H3K36Q-90
YFR053C_3end	HXK1\YFR053C_3end\ATP.binding\catalytic.activity\cytoplasm\cytosol\fructose.import\fructose.metabolic.process\glucose.import\glucose.metabolic.process\glycolysis\hexokinase.activity\kinase.activity\mannose.metabolic.process\nucleotide.binding\transferase.activity	1.493	0.7897	0.1502	-0.0994	1.7192	0.8527	0.1719	0.1194	0.9287	0.7587	0.1234	-0.0854	1.2288	0.8092	0.815	0.5991	1.307	0.4375	-0.2093	0.0148	1.1709	0.7629	0.196	-0.2943	1.0219	0.2356	0.0628	0.4157	1.5106	0.4388	0.6481	0.3129	1.967	0.3042	-0.1967	0.55	0.1939	0.2473	-0.2206	-0.0985	1.4536	0.1051	-0.564	-0.1425	1.4149	0.2773	0.147	-0.0518
YFR053C_5end	HXK1\YFR053C_5end\ATP.binding\catalytic.activity\cytoplasm\cytosol\fructose.import\fructose.metabolic.process\glucose.import\glucose.metabolic.process\glycolysis\hexokinase.activity\kinase.activity\mannose.metabolic.process\nucleotide.binding\transferase.activity	1.4934	0.8241	0.1483	-0.0628	1.5116	0.8035	0.0981	0.0906	0.9034	0.7264	0.0903	-0.091	1.1742	0.8316	0.8073	0.5111	1.1949	0.4023	-0.2484	0.0449	1.1282	0.8122	0.1194	-0.2236	1.0269	0.2572	0.0413	0.4333	1.532	0.5085	0.6513	0.3049	1.8344	0.2295	-0.2541	0.5685	0.1374	0.1985	-0.2021	-0.0963	1.2101	0.1289	-0.5066	-0.0023	1.3912	0.3123	0.2105	-0.0519
YLR258W_5end	GSY2\YLR258W_5end\catalytic.activity\cytoplasm\glycogen.biosynthetic.process\glycogen.starch.synthase.activity\transferase.activity\transferase.activity.transferring.glycosyl.groups	0.433	0.7055	0.0555	0.1807	0.4218	0.7387	-0.0217	0.2414	0.2491	0.5965	0.1163	0.1419	0.2544	0.7254	0.3008	0.3207	0.5697	0.5481	0.0559	0.3523	0.5315	1.0509	0.405	0.5896	0.3615	0.3674	0.4087	0.41	0.4102	0.5378	0.3071	0.3445	0.7975	0.2947	0.3313	0.9887	0.1133	0.3067	0.0247	0.0084	-0.7088	0.0685	0.0269	0.2013	0.8367	0.4618	0.0947	0.0653
YPR160W_3end_control	GPH1\YPR160W_3end_control\carbohydrate.metabolic.process\cytoplasm\glycogen.catabolic.process\glycogen.metabolic.process\glycogen.phosphorylase.activity\phosphorylase.activity\pyridoxal.phosphate.binding\transferase.activity\transferase.activity.transferring.glycosyl.groups	0.7656	1.6959	0.9294	0.7138	0.7762	1.7959	0.9292	0.7631	0.33	1.5597	0.8813	0.6168	0.8016	1.7139	1.1379	1.3329	0.8064	0.9692	0.2676	0.1524	0.3172	1.6991	0.5413	0.2437	0.3754	0.6791	0.3057	0.386	0.7059	1.1077	0.6238	0.6613	1.1013	0.7318	0.4066	1.3724	0.0982	0.6373	0.3168	0.3524	1.0189	0.6405	0.2941	0.3559	1.0791	0.6701	0.1878	0.0312
YPR160W_5end_control	GPH1\YPR160W_5end_control\carbohydrate.metabolic.process\cytoplasm\glycogen.catabolic.process\glycogen.metabolic.process\glycogen.phosphorylase.activity\phosphorylase.activity\pyridoxal.phosphate.binding\transferase.activity\transferase.activity.transferring.glycosyl.groups	1.0641	1.7368	0.9966	0.5889	1.109	1.8608	0.8947	0.6069	0.4894	1.5594	0.8971	0.5819	0.9045	1.615	1.1223	1.3104	1.1109	1.015	0.2935	0.3337	0.2518	1.5934	0.3989	0.1836	0.6188	0.7446	0.3564	0.4967	0.6822	1.1279	0.6324	0.5769	1.4342	0.7239	0.3752	1.3549	0.1899	0.6021	0.276	0.265	0.8802	0.6657	0.3743	0.4193	0.9316	0.6711	0.1581	-0.1547
YCL040W_5end	GLK1\YCL040W_5end\ATP.binding\cytosol\glucokinase.activity\glucose.import\glucose.metabolic.process\glycolysis\hexokinase.activity\kinase.activity\mannose.metabolic.process\nucleotide.binding\transferase.activity	0.1358	0.3731	0.2213	0.2331	0.2961	0.4777	0.307	0.3896	-0.1094	0.3866	0.2921	0.3746	0.6857	0.6308	0.4559	0.6818	0.7795	0.4766	0.1596	0.4304	0.927	0.6079	0.7336	0.6143	0.4802	0.134	0.0983	0.4136	0.8819	0.3051	0.1588	0.3832	1.1976	0.0879	-0.093	0.7591	0.1348	0.1029	-0.0042	0.2515	0.6412	0.0546	-0.0838	0.1734	0.5436	0.239	0.2687	0.2244
YDR074W_5end	TPS2\YDR074W_5end\alphaalphatrehalosephosphate.synthase.complex.UDPforming\catalytic.activity\cytoplasm\hydrolase.activity\metabolic.process\mitochondrion\response.to.stress\trehalose.biosynthetic.process\trehalosephosphatase.activity	0.0692	0.6884	0.331	0.3412	-0.0027	0.6935	0.3038	0.3654	-0.2408	0.5247	0.2872	0.3678	0.3247	0.8936	0.4719	0.4956	0.2128	0.5849	0.1371	0.4368	0.3578	1.0144	0.4712	0.2817	0.214	0.3383	0.2987	0.3785	0.3529	0.7228	0.7234	0.5591	0.5627	0.1998	0.1928	0.8301	0.056	0.0299	0	0.2005	0.3362	0.2726	0.0831	0.3056	0.3049	0.4919	0.3247	0.3005
YML100W_5end	TSL1\YML100W_5end\alphaalphatrehalosephosphate.synthase.UDPforming.activity\alphaalphatrehalosephosphate.synthase.complex.UDPforming\catalytic.activity\cytoplasm\enzyme.regulator.activity\response.to.stress\trehalose.biosynthetic.process\trehalosephosphatase.activity	0.3514	0.5641	0.2082	0.3133	0.4515	0.6983	0.239	0.4682	-0.116	0.4645	0.2377	0.3766	0.7202	0.9853	0.6125	0.6628	0.9781	0.5351	0.1447	0.6316	0.4476	0.9582	0.2807	0.2258	0.7776	0.4258	0.3923	0.6607	1.0531	0.6898	0.6311	0.6116	1.4861	0.2678	0.1393	1.1751	0.2195	0.1464	0.0214	0.2913	0.4831	0.1133	0.0134	0.3566	0.9578	0.412	0.3291	0.4992
YGR008C_full	STF2\YGR008C_full\mitochondrial.protontransporting.ATP.synthase.complex\mitochondrion\regulation.of.ATPase.activity\response.to.osmotic.stress	0.1547	0.9141	0.2969	0.1578	0.2384	0.9993	0.3391	0.2409	-0.1591	0.8041	0.3242	0.1912	0.5961	1.194	0.5289	0.5532	0.3975	0.6151	0.0487	0.3874	0.2938	1.168	0.6648	0.4978	0.1635	0.2777	0.1553	0.4171	0.7888	0.848	0.4251	0.5304	1.1134	0.5263	-0.1087	0.9937	0.0235	0.2808	-0.1086	0.2451	0.354	0.1556	-0.1746	0.0355	0.7262	0.7281	0.2299	0.3627
YMR105C_5end	PGM2\YMR105C_5end\UDPglucose.metabolic.process\carbohydrate.metabolic.process\cellular.calcium.ion.homeostasis\cellular.cation.homeostasis\cytoplasm\galactose.catabolic.process\glucose.1phosphate.utilization\glucose.6phosphate.utilization\glucose.metabolic.process\glycogen.biosynthetic.process\intramolecular.transferase.activity.phosphotransferases\isomerase.activity\magnesium.ion.binding\metal.i…	0.049	1.1371	0.5535	0.3874	0.0448	1.3368	0.5305	0.4786	-0.117	0.9808	0.4642	0.3946	0.5236	1.3381	0.74	0.7358	0.7017	0.8686	0.036	0.4031	0.1276	1.621	0.7105	0.3482	0.2478	0.6025	0.2919	0.3651	1.0241	1.3555	0.9124	0.9874	1.1339	0.4614	0.0164	1.2238	-0.021	0.2258	-0.0075	0.1365	0.5436	0.288	-0.0407	0.093	0.5569	0.6752	0.2047	0.2159
YML128C_5end	MSC1\YML128C_5end\endoplasmic.reticulum\meiotic.recombination\mitochondrion	-0.0952	1.4277	1.2351	0.6721	-0.0508	1.6976	1.1766	0.7844	-0.2234	1.2993	1.1249	0.6699	0.0529	1.2437	1.0884	1.2385	0.1684	0.8316	0.4679	0.7279	0.1588	1.5902	1.5577	1.0501	0.3889	0.5043	0.5335	0.9373	0.4469	1.3713	1.2158	1.6292	1.2455	1.2452	0.6715	1.803	0.0738	0.457	0.2132	0.3713	0.3668	0.4765	0.5213	0.5654	0.1134	0.873	0.5569	0.8226
YMR250W_5end	GAD1\YMR250W_5end\carboxylic.acid.metabolic.process\carboxylyase.activity\catalytic.activity\cytoplasm\glutamate.catabolic.process\glutamate.decarboxylase.activity\glutamate.metabolic.process\lyase.activity\pyridoxal.phosphate.binding\response.to.oxidative.stress	0.2132	0.9566	0.6957	0.4709	0.1873	1.0735	0.7007	0.5297	-0.0118	0.7794	0.6064	0.5004	0.0094	0.7489	0.5665	0.5902	0.4997	0.6004	0.3407	0.4641	0.5479	1.2366	1.3089	1.1543	0.1559	0.2931	0.3039	0.653	0.568	0.8274	0.6757	1.0013	1.7016	0.9773	0.8089	1.7005	0.286	0.38	0.2831	0.3952	0.3988	0.2581	0.2541	0.3973	0.5143	0.6176	0.4975	0.5195
YFL014W_full	HSP12\YFL014W_full\cell.adhesion\cytoplasm\hyperosmotic.response\nucleus\plasma.membrane\response.to.heat\response.to.oxidative.stress\response.to.stress	0.466	2.1585	0.888	0.6791	0.5201	2.5349	0.9653	0.6887	0.3033	2.1413	0.8777	0.6991	0.0052	1.3626	0.6945	1.0659	0.5402	1.4072	0.5564	0.7717	0.3781	2.7651	1.1334	0.2589	1.0077	1.3457	0.676	1.2083	1.8945	1.5305	0.8425	1.4015	3.6057	1.9089	0.2732	0.9122	0.3655	0.5556	0.2823	0.2266	1.7022	0.8645	0.1044	0.0787	0.2598	0.6301	0.4227	0.5759
YHR087W_full	RTC3\YHR087W_full\RNA.metabolic.process\cytoplasm\nucleus	0.6379	1.2135	0.6833	0.7332	0.5767	1.465	0.5647	0.7871	0.2233	1.1956	0.7064	0.8165	1.0194	1.611	1.1633	1.0706	0.1516	0.6473	0.0521	0.7302	0.1398	1.3395	0.6494	0.4003	0.741	0.6287	0.6487	0.7568	1.2085	1.2193	0.9679	1.038	1.2927	0.5777	0.171	1.3141	0.1473	0.2985	0.0877	0.2799	0.4135	0.3815	0.0414	0.401	0.5638	0.5866	0.4507	0.6705
YEL011W_5end	GLC3\YEL011W_5end\14alphaglucan.branching.enzyme.activity\carbohydrate.metabolic.process\catalytic.activity\cation.binding\cytoplasm\glycogen.biosynthetic.process\hydrolase.activity.hydrolyzing.Oglycosyl.compounds\transferase.activity\transferase.activity.transferring.glycosyl.groups	-0.0704	1.0987	0.6379	0.3654	0.1448	1.1957	0.5728	0.4624	-0.0814	0.9845	0.671	0.4141	0.4469	1.3188	0.9297	0.7812	0.6664	0.6875	0	0.2128	0.6661	1.6258	1.0698	0.8667	-0.0257	0.3368	0.2508	0.4765	0.4679	1.067	0.4683	0.6567	0.8325	0.3964	0.5486	1.3991	-0.1651	0.0768	0.2288	0.1882	0.6854	0.5582	0.235	0.4496	0.4155	0.5653	0.2057	-0.1706
YPL230W_5end	USV1\YPL230W_5end\intracellular\metal.ion.binding\regulation.of.transcription.from.RNA.polymerase.II.promoter\zinc.ion.binding	0.3916	1.3746	0.5478	0.4354	0.3757	1.2196	0.4106	0.5902	0.2532	1.3095	0.5178	0.4058	-0.2023	1.0838	0.3535	0.3452	0.1825	0.785	0.0554	0.3409	-0.2257	1.4779	0.2696	0.206	-0.2225	0.695	0.5112	0.4333	-0.0419	0.1718	0.6107	0.6155	0.5118	0.6297	0.3538	0.8097	-0.0744	0.271	0.1992	0.3622	0.1413	0.408	0.0733	0.2123	0.0206	0.4783	-0.0313	-0.011
YMR251W_A_full-A	GTO3\YMR251W_A_full-A\cytoplasm\glutathione.metabolic.process\glutathione.transferase.activity\transferase.activity	1.0266	0.6177	0.1891	0.3793	0.9998	0.601	0.2075	0.4409	0.7898	0.5524	0.2647	0.5267	0.4378	0.2932	-0.218	-0.1261	0.6251	0.3525	0.092	0.2863	0.357	0.484	0.145	-0.0326	0.602	0.2766	0.2518	0.8666	0.183	0.1664	0.2706	0.5454	1.3719	0.332	-0.0128	0.3818	0.2177	0.1453	0.105	0.2432	0.367	0.1201	0.0762	0.4518	0.7903	0.2828	0.2277	0.2165
YAL061W_5end	BDH2\YAL061W_5end\binding\catalytic.activity\cytoplasm\metabolic.process\metal.ion.binding\nucleus\oxidation.reduction\oxidoreductase.activity\oxidoreductase.activity.acting.on.the.CHOH.group.of.donors.NAD.or.NADP.as.acceptor\zinc.ion.binding	0.2521	1.3969	0.4905	0.443	0.1186	1.4469	0.4024	0.4676	-0.0767	1.1834	0.5194	0.1333	0.5817	0.4081	0.4702	0.7981	0.1351	0.4488	0.0643	0.6742	0.3271	1.3274	0.7315	0.9654	0.5538	0.8719	0.7256	1.2931	0.2538	0.93	0.7421	1.1261	0.29	0.2449	0.1948	0.2553	-0.1712	0.0004	-0.0775	0.0428	-0.0592	0.5136	0.3123	0.2891	0.5079	0.6603	0.1512	0.673
YJL052W_5end	TDH1\YJL052W_5end\NAD.binding\binding\catalytic.activity\cytoplasm\fungaltype.cell.wall\gluconeogenesis\glucose.metabolic.process\glyceraldehyde3phosphate.dehydrogenase.activity\glyceraldehyde3phosphate.dehydrogenase.phosphorylating.activity\glycolysis\lipid.particle\metabolic.process\mitochondrion\oxidation.reduction\oxidoreductase.activity\vacuolar.protein.catabolic.process	1.7504	1.0509	0.7268	0.8083	1.7204	1.0485	0.7205	0.7989	1.2981	0.7436	0.4849	0.5641	0.8745	0.9273	0.7356	0.9983	0.2648	0.8343	0.6109	0.6475	0.6167	1.4847	1.0193	0.4046	0.7146	0.3851	0.2513	0.5506	1.3254	0.6638	0.4641	0.8671	1.9451	1.1396	0.4614	0.364	0.3448	0.3241	0.2641	0.1557	0.6092	0.3167	0.2312	0.2004	0.0509	0.1476	0.0089	0.0759
YNL015W_full	PBI2\YNL015W_full\cytoplasm\endopeptidase.inhibitor.activity\fungaltype.vacuole\nucleus\protein.transport\regulation.of.proteolysis\serinetype.endopeptidase.inhibitor.activity\transport\vacuole.fusion.nonautophagic	0.4287	0.4414	0.3652	0.0181	0.3656	0.4695	0.3807	0.0415	0.2492	0.3473	0.3645	-0.0039	0.5833	0.9102	0.8512	0.6066	0.3237	0.2565	0.1881	0.3586	-0.3291	0.2463	0.3782	0.2325	0.1767	0.0005	-0.06	0.3061	0.3263	0.4103	0.3322	0.4942	0.5032	0.335	0.0213	0.3674	-0.3161	-0.1213	0.1081	0.0776	0.3544	0.2538	0.1552	0.1815	0.5676	0.3662	0.1534	-0.1251
YBR117C_5end	TKL2\YBR117C_5end\calcium.ion.binding\catalytic.activity\cytoplasm\metabolic.process\metal.ion.binding\nucleus\pentosephosphate.shunt\transferase.activity\transketolase.activity	0.0594	0.6907	2.3283	0.5003	-0.1504	0.4395	2.1118	0.5899	0.0959	0.6469	2.3206	0.5221	-0.2171	-0.0343	1.3688	0.2234	0.1312	0.3303	0.8929	0.7109	-0.3786	0.3225	2.1506	0.5604	-0.2272	0.0342	0.8926	1.0952	0.257	0.6758	2.8791	2.104	0.6393	1.628	2.5749	2.7944	0.263	0.5199	0.7783	0.4363	-0.0072	0.3059	0.7988	0.4374	0.088	0.1874	0.349	0.1759
YGR088W_5end	CTT1\YGR088W_5end\catalase.activity\cytoplasm\hydrogen.peroxide.catabolic.process\iron.ion.binding\metal.ion.binding\oxidation.reduction\oxidoreductase.activity\peroxidase.activity\response.to.cold\response.to.oxidative.stress\response.to.reactive.oxygen.species\response.to.stress	-0.1711	0.7671	0.7399	0.3268	-0.3022	1.0761	0.8142	0.4346	-0.2584	0.7009	0.7662	0.3863	-0.2764	1.2511	1.0125	0.5519	-0.1134	0.9827	0.204	0.4243	-0.0257	1.3637	0.2468	-0.0454	0.0306	1.3744	1.0863	0.8999	-0.0267	1.1386	1.4349	1.1901	0.6012	1.5409	1.4217	2.436	0.2488	0.695	0.4047	0.3971	0.0263	0.4811	0.3645	0.3791	-0.0982	1.2127	0.6105	0.6134
YMR169C_5end	ALD3\YMR169C_5end\aldehyde.dehydrogenase.NAD.activity\aldehyde.dehydrogenase.NADP.activity\betaalanine.biosynthetic.process\cytoplasm\metabolic.process\oxidation.reduction\oxidoreductase.activity\polyamine.catabolic.process\response.to.stress	0.0418	0.6674	1.8286	0.3918	-0.098	0.9163	1.9258	0.3042	0	0.5941	1.7113	0.4193	0.081	0.6112	2.0936	1.4113	-0.1564	0.2533	0.7899	0.4143	0.0574	0.8955	2.5411	0.6004	0.1093	0.3816	1.5035	0.9895	0.1838	0.9569	3.2633	2.1882	0.5559	1.5338	1.6539	2.1631	0.0241	0.2391	0.6232	0.2646	-0.4176	0.1411	0.9403	0.416	-0.184	0.3533	0.8497	0.7044
YER150W_full	SPI1\YER150W_full\fungaltype.cell.wall\response.to.acid	1.5589	1.7379	1.5408	1.0384	1.3794	1.8765	1.4738	1.0653	1.2032	1.6231	1.3771	0.9987	-0.0209	0.5124	1.0193	0.5598	-0.1532	0.3716	0.6102	0.7041	0.1222	1.0886	1.217	0.2107	0.0969	0.1116	0.5627	0.5674	0.2096	0.769	1.0914	0.6448	0.9419	0.8672	0.9134	0.9335	0.2507	0.4512	0.4788	0.6281	0.1347	0.3117	0.3943	0.4295	0.1833	0.2808	0.5529	0.5622
YHR104W_3end_control	GRE3\YHR104W_3end_control\Dxylose.catabolic.process\aldehyde.reductase.activity\aldoketo.reductase.activity\arabinose.catabolic.process\cytoplasm\nucleus\oxidation.reduction\oxidoreductase.activity\response.to.oxidative.stress\response.to.stress	0.0066	0.4173	0.5767	0.2266	0.0229	0.5634	0.5813	0.2974	-0.1064	0.4284	0.5429	0.2351	0.2064	0.4204	0.5651	0.1726	0.0388	0.3063	0.1566	0.3149	-0.0498	0.5648	0.6764	0.0015	-0.1826	-0.1623	0.1036	0.1759	0.0685	0.2127	0.281	0.073	-0.1201	-0.0902	0.075	0.557	-0.1573	0.0118	0.0676	0.119	-0.4651	0.084	0.0562	0.1541	0.0308	0.3527	0.6531	0.5254
YHR104W_5end_control	GRE3\YHR104W_5end_control\Dxylose.catabolic.process\aldehyde.reductase.activity\aldoketo.reductase.activity\arabinose.catabolic.process\cytoplasm\nucleus\oxidation.reduction\oxidoreductase.activity\response.to.oxidative.stress\response.to.stress	0.0401	0.4404	0.5513	0.1859	-0.104	0.5348	0.4932	0.1628	-0.1065	0.4669	0.5764	0.2504	0.0736	0.3272	0.3653	0.0516	0.0936	0.254	0.1349	0.2736	-0.1271	0.4104	0.456	-0.166	-0.0598	-0.0057	0.1425	0.2465	0.0519	0.2335	0.2837	0.0672	-0.1803	-0.0987	0.0424	0.528	-0.1704	0.0464	0.0658	0.0982	-0.8723	0.1547	0.0509	0.1548	-0.0407	0.3509	0.6159	0.4712
YIL136W_5end	OM45\YIL136W_5end\integral.to.membrane\integral.to.mitochondrial.outer.membrane\membrane\mitochondrial.outer.membrane\mitochondrion\outer.membrane	-0.0675	1.013	0.72	0.2584	-0.2184	1.1165	0.7394	0.3514	-0.2871	0.8542	0.655	0.3646	0.1874	0.8067	0.6229	0.4728	0.0122	0.4779	0.3865	0.3099	0.0792	1.2263	1.3878	0.7972	0.4855	0.9527	0.748	0.9759	0.3145	0.7158	0.7413	0.7403	0.7757	0.8468	0.6294	1.1472	0.1472	0.2618	0.2303	0.0525	0.1703	0.4507	0.3046	0.3427	-0.2495	0.2508	0.0995	0.1785
YDR453C_5end	TSA2\YDR453C_5end\antioxidant.activity\cytoplasm\oxidation.reduction\oxidoreductase.activity\peroxidase.activity\peroxiredoxin.activity\regulation.of.cell.redox.homeostasis\response.to.oxidative.stress\thioredoxin.peroxidase.activity	0.4155	1.1374	0.5415	0.2558	0.6253	1.3929	0.6889	0.3426	0.4538	1.2547	0.6688	0.4252	-0.0342	1.2021	0.6748	0.9803	-0.1491	0.7059	0.5823	0.482	-0.0473	1.6828	1.486	0.9375	0.533	0.9358	0.567	1.1678	0.2484	0.6486	0.4002	1.5629	0.513	0.7822	0.293	0.8635	0.0186	0.0228	0.0428	-0.0821	0.5342	0.2834	0.5186	0.7634	-0.1369	0.1916	0.1664	0.3768
YNL160W_5end	YGP1\YNL160W_5end\amino.acid.metabolic.process\extracellular.region\fungaltype.cell.wall\response.to.nutrient\response.to.stress	0.3153	0.7035	1.0387	0.9478	0.4424	0.7915	0.9515	0.9826	0.0704	0.576	0.951	1.0359	-0.4625	0.6601	1.0798	1.0085	0.3887	0.4571	0.4029	0.6288	-0.5131	0.5116	0.9714	0.0685	0.8918	0.7228	0.4856	1.1381	1.4985	1.0863	1.1856	1.6423	2.4324	1.2504	0.8253	1.5485	0.5539	0.4945	0.3775	0.5186	0.7672	0.7904	0.7642	1.0669	1.2478	0.6689	0.6746	1.0166
YOR120W_5end	GCY1\YOR120W_5end\Dxylose.catabolic.process\aldoketo.reductase.activity\arabinose.catabolic.process\cytoplasm\nucleus\oxidation.reduction\oxidoreductase.activity\response.to.oxidative.stress\response.to.salt.stress	-0.0171	-0.0283	0.1727	0.2535	-0.5635	0.0088	-0.0491	0.2539	-0.1369	0.0878	0.1485	0.3874	0.0827	0.0249	0.0626	0.039	-0.171	0.2947	0.169	0.2995	0.0232	0.9657	1.2689	1.2686	0.1737	0.4233	0.4442	1.0779	0.2471	0.4525	0.4028	0.7906	0.847	0.7613	0.4192	0.8643	-0.0007	0.418	0.115	0.1714	-1.425	0.401	0.2538	0.3948	-0.0881	-0.0136	0.1531	0.6102
YJL164C_3end	TPK1\YJL164C_3end\ATP.binding\Ras.protein.signal.transduction\cAMPdependent.protein.kinase.activity\cAMPdependent.protein.kinase.complex\cell.cycle\cell.division\cytoplasm\kinase.activity\nucleotide.binding\nucleus\protein.amino.acid.phosphorylation\protein.kinase.activity\protein.serinethreonine.kinase.activity\transferase.activity	-0.0759	0.1833	0.0369	-0.0214	-0.1426	0.1552	0.0266	-0.0077	-0.3757	0.077	0.0391	-0.1017	0.1689	0.2939	0.0398	0.2206	0.2132	0.2342	0.014	0.2031	-0.0083	0.1011	-0.0611	-0.0598	0.2138	0.1821	0.0054	0.1448	0.0386	0.0671	0.1113	0.0969	-0.0514	-0.0837	-0.2125	0.0438	-0.1819	0.0562	-0.1617	-0.0589	0.277	-0.1684	-0.0865	0.0282	0.091	-0.0725	-0.1045	-0.0497
YJL164C_5end	TPK1\YJL164C_5end\ATP.binding\Ras.protein.signal.transduction\cAMPdependent.protein.kinase.activity\cAMPdependent.protein.kinase.complex\cell.cycle\cell.division\cytoplasm\kinase.activity\nucleotide.binding\nucleus\protein.amino.acid.phosphorylation\protein.kinase.activity\protein.serinethreonine.kinase.activity\transferase.activity	-0.142	0.1189	0.0571	-0.0923	0.0145	0.1887	0.0291	-0.0234	-0.4308	0.0699	-0.0928	-0.221	0.3344	0.337	0.053	0.2388	0.1589	0.0957	-0.053	0.2742	0.0863	0.103	0.0314	-0.125	0.2241	0.1663	0.0661	0.2419	0.1152	0.1089	0.0709	0.2768	0.0648	-0.0605	-0.1697	0.0575	-0.0682	-0.0023	-0.1557	-0.0422	0.071	0.0046	-0.0275	0.1894	0.0327	-0.122	-0.1165	-0.0216
YLL026W_5end	HSP104\YLL026W_5end\ATP.binding\ATPase.activity.coupled\chaperone.binding\chaperone.cofactordependent.protein.folding\cytoplasm\nucleosidetriphosphatase.activity\nucleotide.binding\nucleus\protein.metabolic.process\protein.refolding\response.to.stress	0.0503	0.0643	0.5735	0.2535	0.0504	0.1188	0.5564	0.2929	-0.0594	0.0755	0.5295	0.1905	0.0886	0.0802	0.5081	-0.1549	0.1419	0.0562	0.0546	0.4416	0.1309	0.2156	0.0645	-0.4566	-0.0143	-0.0658	0.0704	0.22	0.0776	-0.0895	-0.1883	-0.4329	0.1109	-0.4564	0.0959	0.3728	-0.0526	0.0286	0.2369	0.1584	-0.0896	-0.1241	-0.0239	0.1551	0.5853	0.0155	0.4908	0.5185
YAL034C_5end	FUN19\YAL034C_5end	-0.0295	0.3185	0.1498	-0.1523	-0.255	0.1801	0.2117	0.0389	-0.2051	0.1062	0.1738	0.0123	0.0607	0.4814	0.3379	0.0178	-0.144	0.1072	0.0392	0.0975	-0.1711	0.2671	0.2319	-0.0186	-0.1621	0.0525	0.2915	0.2888	0.0735	0.3617	0.3071	0.0534	0.1932	0.4656	0.3608	0.5168	0.1051	0.1229	0.2647	0.3238	0.1342	0.3034	0.3032	0.2696	-0.1399	0.374	0.2116	0.2453
YPL223C_5end	GRE1\YPL223C_5end\cytoplasm\response.to.osmotic.stress\response.to.stress	0.0194	0.4982	0.9436	0.162	0.1476	0.4015	0.9408	0.3093	-0.0853	0.5249	0.9229	0.0797	-0.1057	-0.0036	0.5377	0.3596	0.1248	-0.0013	0.1302	0.5299	0.0264	-0.0432	1.1842	0.6711	0.1444	0.3672	0.1193	0.8016	-0.1087	0.1191	0.7154	1.3289	0.5741	0.4447	0.7558	1.2261	0.1332	-0.0721	0.1203	0.0064	0.0677	0.0224	0.2164	0.3512	-0.1345	0.0368	-0.2236	0.1986
YKR058W_3end	GLG1\YKR058W_3end\carbohydrate.biosynthetic.process\glycogen.biosynthetic.process\glycogenin.glucosyltransferase.activity\transferase.activity\transferase.activity.transferring.hexosyl.groups	-0.0837	0.6551	0.3664	0.018	-0.1282	0.7139	0.3668	0.2089	0.0157	0.5503	0.3907	-0.1227	0.1688	0.7766	0.5049	0.258	-0.2805	0.1073	-0.1983	0.117	0.1194	0.8482	0.4392	0.1242	0.1926	0.3455	0.0494	0.1743	-0.1488	0.3414	0.4577	0.1465	0.1008	0.0578	0.2092	0.1455	-0.1388	-0.0626	-0.0554	0.0973	-0.2909	-0.0325	-0.0486	0.1168	-0.0237	0.1702	0.1353	0.0621
YKR058W_5end	GLG1\YKR058W_5end\carbohydrate.biosynthetic.process\glycogen.biosynthetic.process\glycogenin.glucosyltransferase.activity\transferase.activity\transferase.activity.transferring.hexosyl.groups	0.0253	0.6876	0.5198	-0.0193	0.0623	0.7982	0.414	0.0487	-0.1556	0.5012	0.4249	-0.0543	0.1074	0.6897	0.3685	0.087	-0.1657	0.2113	0.0219	0.1462	-0.1473	0.7133	0.4145	-0.0654	0.2442	0.3833	0.3101	0.14	-0.078	0.546	0.3284	0.3126	0.0117	-0.1775	0.1019	0.0329	-0.1501	-0.1611	-0.1438	0	-0.0882	0.0867	0.0538	0.2762	-0.2903	0.1489	-0.0141	-0.1482
YIL099W_3end_control	SGA1\YIL099W_3end_control\ascospore.formation\carbohydrate.metabolic.process\catalytic.activity\fungaltype.vacuole\glucan.14alphaglucosidase.activity\glycogen.catabolic.process\hydrolase.activity\hydrolase.activity.acting.on.glycosyl.bonds\metabolic.process\polysaccharide.catabolic.process\polysaccharide.metabolic.process\sporulation	0.6755	0.6869	0.2071	0.618	0.5218	0.4679	0.1813	0.6406	0.6028	0.5566	0.1553	0.5202	-0.3623	0.2125	0.3395	0.2045	0.1142	0.2524	0.2819	0.28	-0.1694	0.2159	-0.2477	0.0013	0.1195	0.089	0.0331	0.2136	0.4608	0.2449	0.1926	0.1818	0.2081	0.3131	0.2147	0.4842	0.0415	0.2828	0.2676	0.3445	0.0984	0.3992	0.2191	0.0138	-0.2687	0.038	0.0342	0.4418
YIL099W_5end_control	SGA1\YIL099W_5end_control\ascospore.formation\carbohydrate.metabolic.process\catalytic.activity\fungaltype.vacuole\glucan.14alphaglucosidase.activity\glycogen.catabolic.process\hydrolase.activity\hydrolase.activity.acting.on.glycosyl.bonds\metabolic.process\polysaccharide.catabolic.process\polysaccharide.metabolic.process\sporulation	0.2923	0.4181	0.2984	0.4025	0.1466	0.4432	0.113	0.4073	0.3709	0.3082	0.1697	0.3389	-0.1384	0.4489	-0.035	0.2529	0.4333	0.5152	0.3612	0.47	-0.3533	0.5135	0.0082	-0.0178	0.041	0.1744	0.2683	0.2466	0.4054	0.4537	0.0177	0.3528	0.1146	0.4289	0.2446	0.6204	0.2704	0.2509	0.3088	0.2778	-0.1843	0.5372	0.3035	0.1471	-0.2619	0.1534	0.0567	0.5017
YHL024W_5end	RIM4\YHL024W_5end\RNA.binding\cytoplasm\meiosis\meiotic.recombination\nucleic.acid.binding\nucleotide.binding\premeiotic.DNA.synthesis\sporulation	0.0841	0.4731	0.3141	-0.0288	0.0754	0.6359	0.3063	0.2845	0.025	0.4704	0.2974	-0.0409	0.3316	-0.4182	-0.1506	0.4383	0.1661	0.7466	-0.0181	0.8791	0.3724	0.4232	0.2052	0.2861	-0.0288	0.0546	0.0022	0.3808	-0.2648	-0.0258	-0.1619	0.1855	0.4128	0.6634	0.551	0.2147	0.0593	0.1335	-0.103	-0.1764	-0.1266	-0.0724	0.0351	0.1517	0.1577	0.0145	-0.135	0.2288
YDR516C_5end	EMI2\YDR516C_5end\ATP.binding\ascospore.formation\cytoplasm\glucokinase.activity\glycolysis\hexokinase.activity\kinase.activity\nucleotide.binding\positive.regulation.of.transcription.from.RNA.polymerase.II.promoter\response.to.drug\sporulation\transferase.activity	0.6044	0.2706	-0.1388	0.0323	0.6937	0.2497	-0.1618	0.0698	0.4451	0.1837	-0.135	0.0625	0.3731	0.5471	0.2177	-0.0581	0.2398	0.1348	-0.4449	-0.2373	0.453	0.645	0.1082	-0.2082	0.4827	0.206	-0.0546	-0.0309	0.4195	0.1214	-0.0954	-0.3601	0.0711	-0.3477	-0.5534	0.0376	0.1291	0.1516	-0.1252	0.1305	0.3835	0.0543	-0.2649	0.0001	0.1126	-0.0133	-0.013	-0.2524
YAL039C_5end	CYC3\YAL039C_5end\cytochrome.cheme.linkage\holocytochromec.synthase.activity\iron.ion.binding\lyase.activity\membrane\metal.ion.binding\mitochondrial.inner.membrane\mitochondrial.intermembrane.space\mitochondrion	-0.002	-0.2457	-0.2331	-0.1593	0.2212	-0.1718	-0.1345	-0.1246	0.1068	-0.2283	-0.0621	-0.0149	-0.0352	-0.0576	-0.1266	0.0869	0.2644	0.0099	-0.1668	-0.0734	-0.3725	-0.1713	0.268	0.0095	-0.1145	-0.1098	-0.0633	-0.0748	-0.0647	-0.2421	-0.3556	0.0208	-0.1507	-0.2514	-0.169	-0.0689	0.0039	0.1048	-0.0115	0.1825	0.0983	-0.1029	-0.0794	-0.089	-0.3604	-0.2511	-0.3174	-0.3964
YJL155C_5end	FBP26\YJL155C_5end\6phosphofructo2kinase.activity\ATP.binding\catalytic.activity\cytosol\fructose.26bisphosphate.metabolic.process\fructose.metabolic.process\fructose26bisphosphate.2phosphatase.activity\glucose.metabolic.process\hydrolase.activity\metabolic.process\nucleotide.binding	-0.0332	0.1661	0.1163	0.0381	0.1595	0.1823	0.0294	-0.0058	-0.1655	0.0886	0.1549	0.1298	0.0528	0.0567	-0.138	0.0398	-0.0355	-0.0682	-0.0974	0.1254	0.178	0.1918	0.1951	0.0271	0.2432	0.1035	0.1682	0.1626	-0.1379	-0.0384	-0.1722	0.0797	-0.0968	-0.2473	-0.1865	-0.0717	-0.1622	-0.1954	-0.3258	-0.1045	0.0868	-0.0198	0.0133	0.1149	-0.0924	-0.0508	0.0845	0.0877
YJL159W_5end	HSP150\YJL159W_5end\cell.wall\cell.wall.organization.and.biogenesis\extracellular.region\fungaltype.cell.wall\response.to.stress\structural.constituent.of.cell.wall\vacuolar.protein.catabolic.process	-0.0733	-0.1947	-0.0859	-0.0432	0	-0.1439	-0.0227	-0.0054	-0.0957	-0.2052	0.0067	0.1104	-0.2653	-0.3478	-0.4235	-0.2698	0.0059	-0.0192	-0.0585	0.2096	-0.2762	-0.3849	-0.0409	-0.2249	0.2537	0.3413	0.2671	0.5812	-0.0395	0.0751	0.0478	0.442	0.3057	0.3373	0.021	0.7977	-0.132	-0.1562	-0.0295	0.0638	0.2444	-0.11	-0.2348	-0.0911	-0.0827	-0.0861	-0.0844	0.1513
YJL102W_3end	MEF2\YJL102W_3end\GTP.binding\GTPase.activity\mitochondrion\nucleotide.binding\translation\translation.elongation.factor.activity\translational.elongation	-0.1383	-0.4577	-0.3661	-0.0772	-0.3962	-0.5132	-0.3737	-0.1897	-0.1652	-0.3644	-0.0687	-0.0663	-0.1043	-0.1432	-0.326	-0.2239	-0.1663	-0.2908	-0.4105	-0.1772	-0.201	-0.4949	-0.3015	-0.369	-0.298	-0.4537	-0.4498	-0.5028	-0.2151	-0.3112	-0.3898	-0.1627	-0.0216	0.1028	-0.1778	-0.0064	0.1224	0.1022	0.041	0.1354	-0.8072	-0.0094	0.1105	0.0394	0.0496	-0.2222	0.1087	0.0168
YJL102W_5end	MEF2\YJL102W_5end\GTP.binding\GTPase.activity\mitochondrion\nucleotide.binding\translation\translation.elongation.factor.activity\translational.elongation	-0.1721	-0.4979	-0.1058	-0.0453	-0.2649	-0.527	-0.1863	-0.0869	-0.2653	-0.4494	-0.0944	-0.0905	-0.0134	-0.0187	-0.102	0.0319	0.1267	-0.2069	-0.1032	-0.1245	-0.3088	-0.3244	-0.2291	-0.2257	-0.7678	-0.6704	-0.6508	-0.6318	-0.3177	-0.4217	-0.4377	-0.259	0.1334	0.0002	-0.1663	0	0.0217	-0.0106	-0.0961	-0.0197	0.1625	0.0074	0.118	0.1043	-0.2336	-0.1629	-0.0157	0.0555
YBR006W_3end_control	UGA2\YBR006W_3end_control\cytoplasm\gammaaminobutyric.acid.catabolic.process\glutamate.decarboxylation.to.succinate\metabolic.process\oxidation.reduction\oxidoreductase.activity\oxidoreductase.activity.acting.on.the.aldehyde.or.oxo.group.of.donors.NAD.or.NADP.as.acceptor\response.to.oxidative.stress\succinatesemialdehyde.dehydrogenase.NADP.activity	0.0073	0.1052	0.0026	-0.1617	-0.1027	0.3233	0.0721	-0.0916	0.0537	0.1335	0.1288	-0.0702	0.1269	0.0711	0.0531	0.1797	0.2636	0.3156	-0.0219	0.0494	-0.2668	-0.2842	-0.1562	-0.2116	0.116	0.1389	-0.0117	0.0314	-0.0213	0.1396	0.1242	0.3087	0.1606	0.0636	0.0888	0.0038	0.0233	0.0247	-0.0333	0.0268	-0.0794	-0.0535	-0.1224	0.1032	-0.1317	-0.0323	-0.0392	-0.2017
YBR006W_5end_control	UGA2\YBR006W_5end_control\cytoplasm\gammaaminobutyric.acid.catabolic.process\glutamate.decarboxylation.to.succinate\metabolic.process\oxidation.reduction\oxidoreductase.activity\oxidoreductase.activity.acting.on.the.aldehyde.or.oxo.group.of.donors.NAD.or.NADP.as.acceptor\response.to.oxidative.stress\succinatesemialdehyde.dehydrogenase.NADP.activity	0.0067	0.1316	0.058	-0.1402	0.0563	0.2682	0.1114	-0.1774	0.0778	0.2427	0.0974	-0.0094	0.2023	0.346	0.417	0.3461	0.6584	0.2909	-0.0683	0.0251	-0.5016	0.1072	0.0006	-0.004	-0.2103	-0.1073	-0.2647	-0.0479	0.3575	0.2207	-0.0397	0.3073	0.3371	0.2774	0.1462	0.2311	0.0229	0.2465	0.2305	0.1468	0.1435	0.2141	0.0748	0.1093	-0.1684	-0.2204	-0.2643	-0.295
YBR132C_5end	AGP2\YBR132C_5end\amino.acid.transmembrane.transporter.activity\amino.acid.transport\carnitine.transport\carnitine.transporter.activity\endoplasmic.reticulum.membrane\fatty.acid.metabolic.process\integral.to.membrane\integral.to.plasma.membrane\membrane\polyamine.transmembrane.transporter.activity\polyamine.transport\response.to.osmotic.stress\transport\vacuolar.membrane	0.4583	0.1692	0.0333	0.1336	0.2939	0.0987	-0.0816	0.0994	0.3374	0.0659	-0.0052	0.2884	-0.3758	-0.3883	-0.459	-0.2592	0.4123	0.1373	-0.0346	0.1569	0.439	0.2395	-0.0205	-0.0436	0.1336	-0.1824	0.0567	0.31	0.1502	0.0729	-0.1001	0.207	-0.0601	-0.5569	-0.2064	-0.2956	-0.1905	-0.1464	-0.2643	0.0121	-0.0031	-0.1827	-0.0049	0.1024	0.5579	0.1235	0.0567	0.364
YEL060C_5end	PRB1\YEL060C_5end\cellular.response.to.starvation\cerevisin.activity\fungaltype.vacuole\fungaltype.vacuole.lumen\hydrolase.activity\identical.protein.binding\negative.regulation.of.catalytic.activity\peptidase.activity\proteolysis\serinetype.endopeptidase.activity\sporulation\subtilase.activity\vacuolar.protein.catabolic.process\vacuole	0.3185	0.1725	0.0651	0.3398	0.3473	0.2085	0.1599	0.4634	0.1879	0.1263	0.1055	0.4602	0.4577	0.2595	0.2234	0.5905	0.3412	0.0147	-0.0809	0.2164	-0.0056	0.1942	0.4112	0.3997	-0.0105	-0.2486	-0.1953	0.2746	0.245	0.0983	-0.1216	0.2495	1.231	0.3088	0.0214	0.6888	0.0699	0.1383	0.0343	0.2421	0.455	0.023	0.0868	0.3226	0.4344	0.0432	0.1502	0.6646
YKL103C_5end	LAP4\YKL103C_5end\aminopeptidase.I.activity\aminopeptidase.activity\fungaltype.vacuole\hydrolase.activity\metal.ion.binding\metallopeptidase.activity\peptidase.activity\proteolysis\vacuolar.protein.catabolic.process\vacuole\zinc.ion.binding	0.039	0.3427	0.3841	0.1701	0.0625	0.3044	0.3059	0.2204	-0.1632	0.254	0.2736	0.1462	0.6138	0.6966	0.8302	1.1195	0.3268	0.4206	0.2922	0.4271	0.1235	0.6276	0.7013	0.6806	-0.6947	-0.9593	-0.9271	-0.8071	0.2629	0.0653	-0.0664	0.5427	0.5262	0.1584	0.0109	0.162	0.003	0.0729	0.0681	-0.2207	0.1372	0.3008	0.4398	0.3853	0.3022	0.1868	0.237	0.2887
YDR533C_5end	HSP31\YDR533C_5end\cysteinetype.peptidase.activity\hydrolase.activity\peptidase.activity\response.to.stress\soluble.fraction\unfolded.protein.binding	0.3205	-0.0531	0.0546	-0.0055	0.2865	-0.0537	-0.0604	-0.0524	0.1511	-0.1478	-0.0106	-0.0459	0.1637	0.3252	0.2196	0.437	0.0972	0.2461	0.2003	0.2889	-0.2263	0.0379	0.0996	0.0562	0.0544	0.0334	0.1032	0.4419	-0.176	-0.2389	-0.1798	0.1675	-0.0298	-0.0483	-0.1608	0.1622	0.0953	0.0825	0.0993	0.0814	-0.1799	-0.2279	-0.0505	0.0476	-0.2547	-0.2798	-0.0504	0.1885
YPL171C_5end	OYE3\YPL171C_5end\FMN.binding\NADPH.dehydrogenase.activity\catalytic.activity\metabolic.compound.salvage\metabolic.process\oxidation.reduction\oxidoreductase.activity\response.to.toxin	0.1283	0.8569	0.0448	0.0375	0.0358	0.9321	-0.0968	0.0231	0.1969	0.8422	-0.0346	0.1454	0.1519	0.4932	0.4967	0.7085	0.1377	0.4392	0.0436	0.2751	-0.1662	0.5448	0.2909	-0.0619	-0.2431	-0.0994	-0.0287	0.632	0.1726	-0.3086	-0.4493	0.2464	-0.3747	0.7936	0.3431	0.6583	0.1603	0.375	0.108	-0.168	-0.0491	-0.0167	-0.0461	0.102	-0.0901	-0.6027	-0.2234	0.2383
YKR076W_5end	ECM4\YKR076W_5end\cell.wall.organization.and.biogenesis\cytoplasm\glutathione.metabolic.process\glutathione.transferase.activity\response.to.toxin\transferase.activity	0.2688	0.5153	0.3034	-0.338	0.1465	0.7009	0.1956	-0.3386	0.0165	0.4858	0.1419	-0.3507	0.2038	0.4181	0.5773	0.8717	-0.3033	0.2805	0.2669	0.3081	-0.0173	0.754	1.0286	0.5998	0.1498	0.6076	0.5441	0.8476	-0.1011	0.3396	0.1871	1.0829	0.3443	0.883	0.4563	0.5131	-0.1275	0.209	-0.027	-0.1985	0.0502	0.0904	0.332	0.0621	-0.4373	0.0769	-0.1031	-0.0675
YLL060C_5end	GTT2\YLL060C_5end\autophagy\cell.redox.homeostasis\glutathione.metabolic.process\glutathione.transferase.activity\mitochondrion\response.to.toxin\transferase.activity\vacuolar.protein.catabolic.process	-0.059	-0.6615	-0.4494	-0.2525	-0.0287	-0.6325	-0.4262	-0.2458	-0.0013	-0.4614	-0.4555	-0.232	0.0142	0.3759	0.4833	0.7704	-0.0771	0.3331	0.1864	0.2459	0.2755	0.5458	0.9065	1.0767	-0.0627	-0.1963	-0.0571	0.531	0.0787	-0.1183	-0.3954	0.2827	0.0681	0.6109	-0.0942	-0.1184	-0.0294	0.0693	-0.055	-0.1892	0.1084	-0.3213	-0.0156	-0.2509	0.4595	1.1925	0.5885	0.5789
YMR319C_antisense	FET4\YMR319C_antisense\copper.ion.import\copper.ion.transmembrane.transporter.activity\integral.to.membrane\integral.to.plasma.membrane\intracellular.copper.ion.transport\ion.transport\iron.ion.binding\iron.ion.transmembrane.transporter.activity\iron.ion.transport\lowaffinity.iron.ion.transport\membrane\plasma.membrane\response.to.inorganic.substance\transport\zinc.ion.transport	-0.2516	-0.45	-0.1728	-0.2087	-0.2305	-0.4182	-0.3076	-0.231	-0.1275	-0.3415	-0.289	-0.0532	-0.4305	0.0024	0.0027	0.1257	-0.1107	0.0277	0.0417	0.1358	0.0537	-0.2503	0.0114	-0.0126	0.0431	0.198	0.2573	0.2934	0.2502	-0.1388	-0.1675	0.0063	0.1323	-0.0877	-0.2268	-0.2388	0.0224	-0.0218	-0.0703	-0.0384	-0.1526	-0.3642	-0.0275	-0.0022	0.1794	-0.0284	-0.019	0.0065
YOL151W_5end	GRE2\YOL151W_5end\3methylbutanal.reductase.activity\binding\catalytic.activity\cellular.metabolic.process\coenzyme.binding\cytoplasm\ergosterol.metabolic.process\filamentous.growth\metabolic.process\methylglyoxal.reductase.NADPHdependent.activity\nucleus\oxidation.reduction\oxidoreductase.activity\response.to.stress	-0.0409	-0.6418	-0.4418	-0.5884	-0.0905	-0.6428	-0.5919	-0.6107	-0.1081	-0.5308	-0.4612	-0.4548	0.0936	-0.3853	-0.1665	0.127	0.6229	0.1623	0.0459	0.2384	0.5156	-0.2424	0.1477	0.2307	0.4887	0.1171	-0.055	0.2134	0.0602	-0.3357	-0.5575	0.0032	-0.0739	-0.1958	-0.1236	-0.5122	-0.0886	-0.0367	-0.1553	-0.3758	-1.7086	-0.119	-0.1855	-0.0853	-0.103	-0.3391	-0.2387	-0.0857
YHR008C_5end	SOD2\YHR008C_5end\agedependent.response.to.oxidative.stress.during.chronological.cell.aging\agedependent.response.to.reactive.oxygen.species.during.chronological.cell.aging\manganese.ion.binding\metal.ion.binding\mitochondrial.matrix\mitochondrion\oxidation.reduction\oxidoreductase.activity\oxygen.and.reactive.oxygen.species.metabolic.process\replicative.cell.aging\superoxide.dismutase.activity\s…	-0.0973	-0.0527	0.0759	0.0364	-0.1402	-0.1097	0.0511	0.0228	-0.2237	-0.1524	0.0081	0.0503	0.1677	0.2525	0.4251	0.4488	-0.0735	0.0537	0.0044	0.0341	-0.0573	0.081	0.228	0.0978	-0.2585	-0.1648	-0.2103	0.0264	-0.2508	-0.1131	-0.2013	0.1254	0.0379	0.1754	0.3413	0.6161	0.0498	0.0598	0.0466	0.0417	0.0304	-0.0845	0.1217	0.0342	0.2336	0.2343	0.4125	0.3603
YLR109W_5end	AHP1\YLR109W_5end\antioxidant.activity\cytoplasm\oxidation.reduction\oxidoreductase.activity\peroxidase.activity\peroxiredoxin.activity\regulation.of.cell.redox.homeostasis\response.to.metal.ion\response.to.oxidative.stress\thioredoxin.peroxidase.activity\vacuolar.protein.catabolic.process	-0.1105	-0.2426	-0.159	-0.2631	-0.0767	-0.2962	-0.2058	-0.3047	-0.1167	-0.2946	-0.2057	-0.1861	-0.2813	-0.2404	-0.1773	-0.3058	-0.0716	-0.0727	-0.226	-0.1513	-0.2221	-0.3788	-0.2788	-0.2518	0.1852	0.0871	0.0072	0.1642	0.0218	-0.032	-0.3015	-0.1096	-0.2618	-0.1698	0.1211	0.0599	-0.0408	-0.0593	0.0804	-0.0505	0.241	-0.1629	-0.1765	-0.0853	-0.1898	-0.1063	0.0546	-0.1823
YML028W_5end	TSA1\YML028W_5end\antioxidant.activity\cytoplasm\cytosol\oxidation.reduction\oxidoreductase.activity\peroxidase.activity\peroxiredoxin.activity\polysome\regulation.of.cell.redox.homeostasis\response.to.hydroperoxide\response.to.oxidative.stress\ribosome.binding\thioredoxin.peroxidase.activity\translation\unfolded.protein.binding	-0.0908	-0.3307	-0.3164	-0.4048	-0.0358	-0.3632	-0.2781	-0.3407	-0.1179	-0.3269	-0.2696	-0.3499	0.2406	0.0344	-0.0088	0.0573	0.103	0.0781	0.1533	0.2799	-0.1738	-0.3842	-0.232	-0.3721	0.0013	0.043	-0.0468	0.0307	-0.1561	-0.1087	-0.3453	-0.257	-0.1344	-0.0864	-0.0732	-0.0728	0.0703	-0.0315	-0.0048	-0.0306	0.1306	-0.1132	-0.0342	-0.0349	0.1445	0.0112	0.1494	0.1244
YML091C_3end	RPM2\YML091C_3end\RNA.processing\cytoplasmic.mRNA.processing.body\endonuclease.activity\hydrogen.transport\hydrolase.activity\mRNA.processing\mitochondrial.ribonuclease.P.complex\mitochondrion\mitochondrion.organization.and.biogenesis\nuclease.activity\nucleotide.metabolic.process\nucleus\oxidation.reduction\phosphorus.metabolic.process\positive.regulation.of.transcription.from.RNA.polymerase.II.…	0.178	-0.3243	-0.0277	-0.0001	-0.0936	-0.3576	-0.104	-0.0774	0.187	-0.3478	0.0354	0.0761	0.0714	0.0721	0.0899	-0.1124	-0.0268	0.0168	0.0296	0.0434	-0.0996	-0.2517	-0.2431	-0.1365	0.2033	0.1009	0.0628	0.2844	-0.1585	-0.287	-0.353	-0.0458	0.4009	-0.1691	0.1798	0.121	0.2963	0.1233	-0.0442	0.0265	-1.6051	-0.0786	0.064	-0.0744	0.1453	-0.117	-0.1322	-0.1332
YML091C_5end	RPM2\YML091C_5end\RNA.processing\cytoplasmic.mRNA.processing.body\endonuclease.activity\hydrogen.transport\hydrolase.activity\mRNA.processing\mitochondrial.ribonuclease.P.complex\mitochondrion\mitochondrion.organization.and.biogenesis\nuclease.activity\nucleotide.metabolic.process\nucleus\oxidation.reduction\phosphorus.metabolic.process\positive.regulation.of.transcription.from.RNA.polymerase.II.…	0.1752	-0.3725	0	0.0427	0.2701	-0.3366	0.044	0.009	0.0983	-0.414	0.0923	0.0082	-0.0262	0.1414	0.0812	-0.2358	0.0417	0.0648	0.0263	0.019	-0.2989	-0.2984	-0.2791	-0.1141	0.1575	0.0766	0.0944	0.296	-0.1028	-0.3537	-0.2714	0.0815	0.4692	-0.1058	0.1225	0.1406	0.2746	0.0112	0	-0.0148	0.2621	0.0056	0.1478	0.0521	-0.1395	-0.0315	0.0556	-0.0406
YFR003C_full	YPI1\YFR003C_full\glycogen.metabolic.process\nucleus\protein.amino.acid.dephosphorylation\protein.phosphatase.inhibitor.activity	-0.2564	-0.262	-0.2528	-0.0878	-0.2001	-0.235	-0.2847	-0.1545	-0.2425	-0.19	-0.2199	-0.0604	0.156	-0.0146	-0.35	0.0669	-0.1218	-0.0954	-0.1829	0.0421	0.6464	0.2885	0.5654	0.472	0.1007	0.0353	0.0215	0.2311	-0.021	-0.0329	-0.1948	0.0447	0.2351	0.2087	-0.0892	0.1671	0.037	0.0541	-0.0295	0.0323	0.1167	-0.0267	0.0879	0.1323	-0.0348	-0.0997	0.0651	0.0858
YHL036W_5end	MUP3\YHL036W_5end\Lmethionine.transmembrane.transporter.activity\amino.acid.transmembrane.transporter.activity\amino.acid.transport\integral.to.membrane\membrane\transport\vacuolar.protein.catabolic.process	-0.3359	-0.177	-0.0168	-0.0405	-0.2994	-0.4372	-0.0638	0.0338	-0.3212	-0.1664	-0.0184	0.1072	-0.2621	-0.0272	0.0691	0.0482	-0.1341	0.014	-0.1186	0.1918	-0.1459	0.4299	0.3439	0.0774	-0.395	0.1327	-0.0474	0.5056	-0.1055	-0.409	-0.0456	0.4187	-0.1304	0.0076	-0.0483	0.3596	0.0035	0.2069	0.2023	0.0563	0.0538	0.5941	0.3626	0.3793	-0.2024	-0.0569	0.2354	0.6934
YJR010W_5end	MET3\YJR010W_5end\ATP.binding\amino.acid.and.derivative.metabolic.process\amino.acid.biosynthetic.process\cysteine.biosynthetic.process\cytoplasm\methionine.biosynthetic.process\methionine.metabolic.process\mitochondrion\nitrogen.compound.metabolic.process\nucleotide.binding\nucleotidyltransferase.activity\protein.processing\sulfate.adenylyltransferase.ATP.activity\sulfate.assimilation\transferas…	0.1101	-0.4456	-0.4492	0.2471	-0.0634	-0.4436	-0.5023	0.2385	0.029	-0.4525	-0.4015	0.3858	-0.0047	-0.3468	-0.2282	-0.0016	-0.4442	-0.5063	-0.3411	0.235	-0.1463	0.0041	0.8911	0.0334	-0.2676	-0.1916	-0.2839	0.4306	-0.1187	-0.3905	-0.9255	0.2294	-0.2789	-0.4977	-0.6649	-0.4207	0.2066	0.1937	0.2644	-0.0302	-0.8442	0.1411	0.4223	0.3592	-0.2717	-0.467	-0.1219	0.779
YDR259C_5end	YAP6\YDR259C_5end\DNA.binding\RNA.polymerase.II.transcription.factor.activity\nucleus\positive.regulation.of.transcription.from.RNA.polymerase.II.promoter\protein.dimerization.activity\regulation.of.transcription.DNAdependent\sequencespecific.DNA.binding\transcription\transcription.factor.activity	0.5679	0.1426	0.1887	0.2711	0.339	-0.0644	0.1117	0.2336	0.4551	0.122	0.2445	0.1864	0.045	-0.3656	-0.4059	-0.2112	-0.5176	-0.4673	-0.223	-0.2854	-0.1444	-0.5196	-0.3547	-0.359	-0.3103	-0.3501	-0.1997	-0.3143	-0.0531	-0.258	-0.0391	0.0289	-0.0263	-0.0982	-0.1435	0.1222	-0.0163	0.0098	0.116	0.146	0.009	-0.1657	-0.0449	-0.1525	-0.1504	-0.2756	-0.2668	-0.2652
YPL248C_3end	GAL4\YPL248C_3end\DNA.binding\carbohydrate.metabolic.process\galactose.metabolic.process\metal.ion.binding\nucleus\positive.regulation.of.transcription.by.galactose\regulation.of.transcription.DNAdependent\transcription\transcription.activator.activity\transcription.factor.activity\zinc.ion.binding	0.1461	0.1314	0.0293	0.1101	0.0974	0.2332	0.4247	0.3328	0.1992	0.1229	0.127	0.2133	0.0799	0.1376	0.0678	0.2205	0.0418	-0.0328	0.0377	0.0679	-0.3777	-0.1482	-0.4373	-0.2691	-0.03	-0.0144	0.055	-0.0112	0.124	-0.1827	-0.0743	-0.2884	-0.0846	0.0697	-0.0582	-0.1355	-0.0455	-0.0002	0.1627	0.1242	0.2806	0.0722	-0.0236	-0.2518	0.5039	0.4463	0.2774	0.449
YPL248C_5end	GAL4\YPL248C_5end\DNA.binding\carbohydrate.metabolic.process\galactose.metabolic.process\metal.ion.binding\nucleus\positive.regulation.of.transcription.by.galactose\regulation.of.transcription.DNAdependent\transcription\transcription.activator.activity\transcription.factor.activity\zinc.ion.binding	0.1818	0.2745	0.1757	-0.0275	0.4131	0.3974	0.4626	0.1202	0.3355	0.2622	0.1031	0.0628	-0.0553	0.0649	0.2363	-0.1018	0.1839	0.2425	0.4346	0.1747	-0.4536	-0.365	-0.4743	-0.4449	0.0648	0.0071	-0.0286	0.0687	-0.0131	-0.234	-0.1226	-0.531	-0.2912	-0.1425	-0.2147	-0.2667	-0.1274	0.0688	-0.1205	0.0701	0.1178	0.1677	0.0644	-0.1197	0.0778	0.0264	-0.1606	0.0552
YKL217W_5end	JEN1\YKL217W_5end\carbohydrate.transmembrane.transporter.activity\integral.to.membrane\lactate.transmembrane.transporter.activity\lactate.transport\membrane\mitochondrion\plasma.membrane\transport\transporter.activity	-0.1668	0.4115	0.1801	-0.097	-0.2125	0.4643	0.2312	0.2291	0.1047	0.496	0.4324	0.1855	-0.3425	0.2346	0.4325	0.2126	0.1812	0.3933	0.329	0.0965	-0.1295	1.0457	2.479	0.1137	-0.2759	-0.1649	0.2151	0.0351	0.1779	-0.311	0.0627	-0.139	0.0619	0.2889	1.2783	0.3228	0.1718	0.1642	0.1232	0.0077	-0.1138	0.0599	0.0249	-0.1863	-0.1626	0.2818	0.2671	-0.2207
YMR096W_5end	SNZ1\YMR096W_5end\catalytic.activity\metabolic.process\protein.binding\pyridoxine.biosynthetic.process\pyridoxine.metabolic.process	-0.3589	-0.5782	-0.388	0.3192	-0.4026	-0.603	-0.327	0.2732	0.124	-0.233	0.0974	0.7332	-0.8493	-1.1324	-1.257	-0.4821	-0.2248	-0.0103	0.2704	0.377	0.533	0.154	0.6799	1.0063	-0.4465	-0.4471	-0.4745	0.2406	0.0683	0.0881	-0.2941	0.255	1.3421	1.4239	1.0075	0.7028	0.039	-0.0403	-0.0535	-0.0528	-0.3924	-0.5234	-0.5341	-0.3746	0.4807	1.0242	1.192	1.6069
YNL237W_3end	YTP1\YNL237W_3end\integral.to.membrane\membrane	0.4052	0.7047	0.3571	0.3941	0.2856	0.6767	0.5605	0.4568	0.4489	0.8354	0.5322	0.4489	-0.1219	0.0663	0.3941	0.2908	0.1516	-0.0324	0.0485	0.2816	-0.0112	0.1577	0.6605	0.5572	-0.5506	-0.4724	-0.3367	-0.8959	-0.0903	-0.0604	0.5666	0.4722	0.3433	0.2791	0.149	0.0921	-0.0636	-0.2101	-0.0507	-0.2317	0.134	-0.0344	-0.1676	-0.0815	0.6015	1.0225	1.1547	1.1112
YNL237W_5end	YTP1\YNL237W_5end\integral.to.membrane\membrane	0.7005	0.7543	0.6513	0.3714	0.2431	0.9286	0.7306	0.5913	0.5373	0.8381	0.7546	0.5087	0.1109	0.4332	0.6544	0.5347	0.2333	0.375	0.2823	0.5155	-0.0078	0.4325	0.8548	0.781	-0.5539	-0.8274	-0.3585	-0.8289	-0.0447	-0.0309	0.5397	0.4016	-0.0458	0.0702	0.0189	-0.0281	-0.3783	-0.1779	-0.1534	-0.2374	0.182	-0.1246	0.0597	0.0007	0.6481	1.281	1.2187	1.108
YJL153C_5end	INO1\YJL153C_5end\binding\catalytic.activity\cytoplasm\inositol.biosynthetic.process\inositol3phosphate.synthase.activity\isomerase.activity\metabolic.process\phospholipid.biosynthetic.process	0.0251	-0.0779	0.0974	-0.2501	-0.0331	-0.2458	0.2358	-0.1653	-0.0371	-0.0455	0.2974	-0.0234	-0.2387	-0.0261	0.1914	0.1735	-0.1142	-0.1176	-0.0152	-0.0093	-0.2591	-0.1678	0.5747	0.4826	0.0547	0.0275	0.1319	0.0057	0.0772	-0.0352	-0.1712	0.0994	0.3825	0.3528	0.0198	0.7998	0.0718	0.2326	0.2489	0.1101	0.0571	0.1545	0.0551	0.1784	-0.1214	-0.0024	-0.6296	-0.4273
YLR142W_5end	PUT1\YLR142W_5end\glutamate.biosynthetic.process\mitochondrial.matrix\mitochondrion\oxidation.reduction\oxidoreductase.activity\proline.catabolic.process\proline.catabolic.process.to.glutamate\proline.dehydrogenase.activity\proline.metabolic.process	0.135	-0.1569	0.0447	0.1988	-0.0363	0.1547	-0.1532	-0.0617	0.1804	0.1247	-0.0276	0.168	0.4131	0.4602	0.2805	0.8952	0.0686	-0.2237	-0.239	-0.1566	-0.1517	0.1149	-0.1398	0.0453	0.0213	-0.4768	-0.0411	0.2954	0.0358	-0.0474	-0.0509	-0.137	1.1793	0.5483	0.3619	0.6616	-0.002	0.1368	0.2511	0.1861	0.0966	-0.1487	-0.0514	-0.0428	-0.2754	-0.0278	-0.1325	0.162
YAL020C_5end	ATS1\YAL020C_5end\budding.cell.bud.growth\cytoplasm\microtubule.cytoskeleton.organization.and.biogenesis\microtubulebased.process\peptidylamino.acid.modification\tRNA.modification	-0.0885	-0.4797	-0.2909	-0.3521	-0.1624	-0.2924	-0.3243	-0.3652	-0.1466	-0.4154	-0.3624	-0.4642	0.0625	-0.0068	-0.0064	-0.1622	-0.2568	-0.0661	-0.0321	-0.1773	0.1956	-0.3009	-0.1374	0.0104	0.1748	0.1742	-0.0861	-0.2173	-0.1227	-0.1143	-0.4117	-0.4573	-0.3076	-0.2581	-0.0992	-0.3445	0.0751	-0.1549	-0.0078	-0.1231	0.1179	-0.173	0.0135	-0.0264	-0.0221	-0.0813	0.0568	-0.1459
YKR055W_5end	RHO4\YKR055W_5end\GTP.binding\GTPase.activity\actin.filament.organization\autophagy\establishment.of.cell.polarity\intracellular\membrane\nucleotide.binding\plasma.membrane\signal.transducer.activity\small.GTPase.mediated.signal.transduction	-0.1659	-0.2517	-0.1521	-0.1421	-0.2248	-0.2273	-0.2664	-0.2585	-0.0334	-0.2278	-0.2006	-0.2182	-0.0081	-0.1395	-0.2608	-0.2434	0.1635	-0.0691	-0.0924	-0.127	0.192	-0.2461	-0.0466	-0.0619	-0.0509	0.0465	-0.0284	-0.2317	-0.1966	0.0299	-0.1416	-0.0911	-0.1797	0.0552	-0.0994	-0.3396	0.012	-0.1441	0.0926	-0.092	-0.3376	-0.0751	0.01	0.0086	-0.2128	-0.2264	-0.1282	-0.1608
YBL092W_full	RPL32\YBL092W_full\cytoplasm\cytosolic.large.ribosomal.subunit\intracellular\ribonucleoprotein.complex\ribosome\structural.constituent.of.ribosome\translation	-0.0797	-0.339	-0.6928	-0.7182	-0.0597	-0.4323	-0.7913	-0.7582	-0.0584	-0.4026	-0.7982	-1.1057	0.116	-0.1217	-0.4327	-0.884	-0.1138	-0.2976	-0.5046	-0.5131	-0.1032	-0.6836	-1.4462	-0.4067	-0.0959	-0.0814	-0.1847	-0.4502	-0.272	-0.3492	-1.0233	-1.2627	-0.5883	-0.6237	-0.1594	-0.6829	-0.052	-0.2356	-0.3203	-0.3785	-0.0966	-0.2159	-0.4356	-0.4858	-0.125	-0.0858	0.1294	-0.6539
YBR055C_3end	PRP6\YBR055C_3end\RNA.processing\RNA.splicing\RNA.splicing.factor.activity.transesterification.mechanism\U4U6.x.U5.trisnRNP.complex\binding\intracellular\mRNA.processing\nuclear.mRNA.splicing.via.spliceosome\nucleus\regulation.of.translation	-0.1122	-0.319	-0.471	-0.4898	-0.114	-0.4779	-0.6954	-0.5764	-0.0426	-0.3631	-0.5813	-0.6605	0.0011	-0.1641	-0.5147	-0.8481	-0.1002	-0.2526	-0.4025	-0.4329	-0.1614	-0.6706	-0.9805	-0.2903	-0.0975	-0.0883	-0.104	-0.3278	-0.2627	-0.2971	-0.7316	-0.8096	-0.5848	-0.5458	-0.1424	-0.566	-0.0362	-0.1763	-0.1889	-0.1862	-0.183	-0.1984	-0.3626	-0.4251	-0.0802	-0.0538	0.0914	-0.4579
YGL123W_5end	RPS2\YGL123W_5end\RNA.binding\cytoplasm\cytosolic.small.ribosomal.subunit\intracellular\nucleus\rRNA.processing\regulation.of.translational.fidelity\ribonucleoprotein.complex\ribosome\ribosome.biogenesis.and.assembly\small.ribosomal.subunit\smallsubunit.processome\structural.constituent.of.ribosome\translation	-0.1194	-0.3581	-0.754	-0.6614	-0.0362	-0.4597	-0.7479	-0.6632	0.0156	-0.3512	-0.7672	-0.9171	-0.0504	-0.3236	-0.6806	-0.9315	-0.0519	-0.2434	-0.4317	-0.3514	-0.3184	-0.9283	-1.6254	-0.5712	-0.1237	-0.0683	-0.2418	-0.3849	-0.2963	-0.392	-1.1127	-1.2154	-0.6413	-0.7023	-0.1001	-0.6514	-0.0546	-0.215	-0.2764	-0.359	0.1497	-0.2072	-0.4302	-0.3655	-0.1736	-0.1269	0.1363	-0.5291
YJL189W_5end	RPL39\YJL189W_5end\cytoplasm\cytosolic.large.ribosomal.subunit\intracellular\ribonucleoprotein.complex\ribosome\structural.constituent.of.ribosome\translation	-0.0948	-0.35	-0.6225	-0.5074	-0.1304	-0.511	-0.7086	-0.5643	-0.1286	-0.454	-0.7246	-0.8534	0.0723	-0.219	-0.6521	-0.7662	-0.0149	-0.2068	-0.3903	-0.372	-0.1307	-0.731	-1.3623	-0.3212	-0.0447	-0.0596	-0.1613	-0.3977	-0.2471	-0.3568	-1.0541	-1.1693	-0.5932	-0.6124	-0.0542	-0.813	-0.0747	-0.2252	-0.277	-0.3797	-0.1607	-0.2521	-0.551	-0.4937	-0.0966	-0.0228	0.1173	-0.5467
YJR123W_5end	RPS5\YJR123W_5end\90S.preribosome\cytoplasm\cytosolic.small.ribosomal.subunit\intracellular\ribonucleoprotein.complex\ribosome\small.ribosomal.subunit\structural.constituent.of.ribosome\translation	-0.1087	-0.3281	-0.7365	-0.6251	-0.1147	-0.4908	-0.8114	-0.7142	-0.0579	-0.3916	-0.7797	-0.967	-0.0143	-0.2689	-0.7094	-0.9783	-0.0586	-0.1918	-0.4583	-0.4848	-0.2393	-0.8147	-1.5057	-0.4384	-0.1172	-0.1158	-0.2578	-0.3886	-0.2542	-0.3267	-1.1019	-1.1883	-0.6145	-0.6202	-0.0543	-0.8421	-0.0793	-0.2074	-0.3239	-0.431	-0.1554	-0.3232	-0.6524	-0.5878	-0.1072	-0.0237	0.1221	-0.6398
YLR372W_5end	SUR4\YLR372W_5end\endoplasmic.reticulum\fatty.acid.biosynthetic.process\fatty.acid.elongase.activity\fatty.acid.elongation\integral.to.membrane\lipid.biosynthetic.process\membrane\postGolgi.vesiclemediated.transport\sphingolipid.biosynthetic.process	-0.0055	-0.3386	-0.5434	-0.3578	-0.1387	-0.5178	-0.6301	-0.4649	-0.0055	-0.468	-0.5968	-0.5414	0.1962	-0.2018	-0.6259	-0.3065	-0.0611	-0.1886	-0.3221	-0.3726	-0.1883	-1.0072	-1.5094	-0.2407	-0.0392	-0.0165	-0.1805	-0.0967	-0.1575	-0.2397	-0.8661	-0.7746	-0.717	-0.7637	-0.4793	-1.0651	-0.1389	-0.3625	-0.3529	-0.3355	-0.419	-0.1511	-0.3475	-0.2219	-0.2332	-0.2135	-0.3817	-0.7826
YMR308C_5end	PSE1\YMR308C_5end\binding\cytoplasm\mRNA.export.from.nucleus\nucleus\protein.import.into.nucleus\protein.transmembrane.transporter.activity\protein.transport\transport	-0.0713	-0.2228	-0.1706	-0.2187	-0.0978	-0.4654	-0.2185	-0.3171	0.0084	-0.2847	-0.1519	-0.3638	0.0491	-0.2357	-0.5421	-0.555	-0.1895	-0.3523	-0.156	-0.4095	0.2129	-0.3122	-0.3711	-0.0315	-0.0823	-0.1002	-0.2505	-0.2299	-0.3392	-0.3073	-0.4995	-0.69	-0.8721	-0.8275	-0.2486	-0.7241	-0.0894	-0.287	-0.1419	-0.2054	-0.3759	-0.2492	-0.2611	-0.2337	-0.0671	-0.0739	-0.1819	-0.4531
YBR172C_5end	SMY2\YBR172C_5end\ER.to.Golgi.vesiclemediated.transport\cytoplasm\endoplasmic.reticulum.membrane\extrinsic.to.membrane\rRNA.metabolic.process\ribosome.biogenesis.and.assembly	-0.0774	-0.4561	-0.0613	-0.1292	-0.033	-0.368	-0.0859	-0.1639	0.0258	-0.3926	-0.0971	-0.1765	-0.0489	-0.3262	-0.2588	-0.3436	-0.1129	-0.064	-0.0597	-0.0553	-0.1071	-0.9828	-0.6596	-0.5122	-0.0965	-0.1434	-0.3491	-0.3086	-0.187	-0.3139	-0.2836	-0.5558	-0.359	-0.11	-0.0548	-0.3539	-0.0216	-0.0072	0.074	-0.0294	0.05	-0.1889	-0.1744	-0.1054	-0.1377	-0.0668	-0.3627	-0.3854
YBR181C_5end	RPS6B\YBR181C_5end\cytoplasm\cytosolic.small.ribosomal.subunit\intracellular\nucleus\rRNA.processing\ribonucleoprotein.complex\ribosome\ribosome.biogenesis.and.assembly\smallsubunit.processome\structural.constituent.of.ribosome\translation	-0.2134	-0.432	-0.2897	-0.2581	-0.2901	-0.6585	-0.3215	-0.386	0.0002	-0.4058	-0.2428	-0.3802	-0.0867	-0.621	-0.3667	-0.6283	-0.192	-0.3778	-0.2174	-0.5883	-0.0111	-0.8812	-0.1977	-0.2464	-0.1067	-0.1839	-0.2945	-0.3715	-0.1031	-0.2446	-0.2315	-0.6618	-0.121	0.08	0.3405	-0.2962	0.1267	-0.0494	0.0041	-0.1402	-1.3486	-0.2783	-0.2833	-0.478	0.1348	-0.0656	-0.3499	-0.5001
YJR094W_A_5end-A	RPL43B\YJR094W_A_5end-A\cytoplasm\cytosolic.large.ribosomal.subunit\intracellular\metal.ion.binding\ribonucleoprotein.complex\ribosome\structural.constituent.of.ribosome\translation\zinc.ion.binding	-0.0546	-0.393	-0.0048	-0.1465	-0.1368	-0.3859	-0.3239	-0.3673	0	-0.2747	-0.2537	-0.3451	-0.0139	-0.4866	-0.4785	-0.506	-0.1892	-0.3173	-0.3141	-0.3325	-0.0628	-0.9442	-0.5251	-0.2497	-0.1732	-0.2311	-0.088	-0.3076	-0.1506	-0.4005	-0.255	-0.4399	-0.1251	-0.0482	0.0592	-0.3409	0.0917	-0.0402	0.13	-0.0797	0.0146	-0.1792	-0.1788	-0.4441	-0.2184	-0.2359	-0.316	-0.462
YML008C_5end	ERG6\YML008C_5end\endoplasmic.reticulum\ergosterol.biosynthetic.process\lipid.biosynthetic.process\lipid.particle\metabolic.process\methyltransferase.activity\mitochondrial.outer.membrane\mitochondrion\steroid.biosynthetic.process\sterol.24Cmethyltransferase.activity\sterol.biosynthetic.process\transferase.activity	-0.1214	-0.4239	-0.4522	-0.3823	-0.1308	-0.4859	-0.4587	-0.33	-0.0476	-0.4068	-0.4313	-0.2863	0.0797	-0.2588	-0.3857	-0.1259	-0.0164	-0.0867	-0.1456	-0.1065	-0.3931	-0.8204	-0.5044	-0.1801	-0.0129	-0.0109	-0.1569	0.0312	-0.1423	-0.1976	-0.6183	-0.2771	-0.5591	-0.5898	-0.6987	-0.9183	-0.1521	-0.3225	-0.3385	-0.2935	0.0935	-0.3069	-0.34	-0.2764	-0.1207	-0.0795	0.0051	-0.1289
YDL040C_3end	NAT1\YDL040C_3end\NatA.complex\Nterminal.protein.amino.acid.acetylation\binding\cytoplasm\cytosolic.ribosome\mitochondrion\peptide.alphaNacetyltransferase.activity\regulation.of.translation	0.0713	-0.1691	-0.1759	-0.173	-0.0279	-0.3608	-0.248	-0.3015	0.0347	-0.2892	-0.1991	-0.1719	-0.0504	-0.1945	-0.277	-0.3519	-0.1313	-0.1634	-0.1695	-0.2051	-0.1299	-0.5479	-0.4893	-0.2408	-0.1431	-0.2327	-0.3935	-0.2135	-0.2505	-0.2645	-0.3808	-0.4462	-0.4396	-0.4201	-0.1487	-0.5222	-0.0659	-0.1464	-0.0272	-0.0407	0.0223	-0.2282	-0.406	-0.2366	-0.1047	-0.0751	-0.0993	-0.303
YDL040C_5end	NAT1\YDL040C_5end\NatA.complex\Nterminal.protein.amino.acid.acetylation\binding\cytoplasm\cytosolic.ribosome\mitochondrion\peptide.alphaNacetyltransferase.activity\regulation.of.translation	0.0548	-0.2224	-0.1799	-0.2224	-0.0581	-0.2708	-0.2857	-0.2518	0.1136	-0.2398	-0.2657	-0.257	-0.0563	-0.2613	-0.3194	-0.3404	0.02	-0.0397	-0.0162	-0.098	-0.2297	-0.5727	-0.4979	-0.3613	-0.1239	-0.1425	-0.3935	-0.2958	-0.2677	-0.3125	-0.4327	-0.4717	-0.4646	-0.4327	-0.1226	-0.619	-0.0141	-0.1825	-0.0447	-0.0621	-0.4556	-0.1998	-0.2666	-0.2062	-0.0959	-0.0287	-0.198	-0.3152
YHR107C_5end	CDC12\YHR107C_5end\GTP.binding\GTPase.activity\axial.cellular.bud.site.selection\bipolar.cellular.bud.site.selection\cell.cycle\cell.division\cell.morphogenesis\cell.wall.organization.and.biogenesis\cellular.bud.neck\cellular.bud.neck.septin.ring\conjugation.with.cellular.fusion\cytokinesis\cytoplasm\establishment.of.cell.polarity\membrane\nucleotide.binding\phosphatidylinositol.binding\reproduct…	-0.0883	-0.2453	-0.2219	-0.2505	-0.1574	-0.3453	-0.2382	-0.2997	-0.0538	-0.417	-0.156	-0.1872	-0.0887	-0.2244	-0.4047	-0.3871	-0.1072	-0.1278	-0.1047	-0.2015	-0.0148	-0.2955	-0.4311	-0.1313	-0.0625	-0.0738	-0.1471	-0.1777	-0.2004	-0.2034	-0.3964	-0.5102	-0.3363	-0.4727	-0.315	-0.5754	0.0132	-0.143	0.0025	-0.0258	-0.1444	-0.1254	-0.3477	-0.1807	-0.1537	-0.1497	-0.03	-0.2409
YMR216C_5end	SKY1\YMR216C_5end\ATP.binding\cellular.cation.homeostasis\cellular.ion.homeostasis\cytoplasm\kinase.activity\mRNA.splice.site.selection\nucleotide.binding\positive.regulation.of.protein.import.into.nucleus\protein.amino.acid.phosphorylation\protein.kinase.activity\protein.serinethreonine.kinase.activity\regulation.of.cell.size\response.to.drug\response.to.water\transferase.activity	-0.0613	-0.1047	0.0287	-0.1106	0.0151	-0.1827	0.027	-0.0598	-0.0384	-0.1234	-0.0493	-0.1568	0.1212	-0.0114	-0.1593	-0.2633	-0.0557	-0.2297	-0.0961	-0.1718	-0.1885	-0.3294	-0.299	-0.2268	-0.0227	0.0557	-0.0092	-0.0666	-0.1166	-0.0815	-0.3259	-0.3531	-0.3724	-0.2656	-0.2466	-0.4608	-0.0718	-0.123	-0.0466	-0.0262	-0.0004	-0.254	-0.1666	-0.097	-0.0946	-0.0042	0.0491	-0.0628
YDR120C_5end	TRM1\YDR120C_5end\RNA.binding\cytoplasm\methyltransferase.activity\mitochondrion\nuclear.envelope\nuclear.inner.membrane\nucleus\ribosome.biogenesis.and.assembly\tRNA.guanineN2methyltransferase.activity\tRNA.methylation\tRNA.processing\transferase.activity	0.0034	-0.336	-0.3497	-0.4332	0.0476	-0.3798	-0.3043	-0.3852	0.0781	-0.437	-0.4886	-0.48	0.0887	0.0583	-0.2456	-0.415	-0.1326	0.0509	0.2577	-0.1401	-0.0632	-0.4211	-0.4911	-0.1708	-0.0864	-0.1143	-0.0377	-0.2574	-0.3406	-0.2079	-0.1957	-0.6822	-0.5966	-0.1448	-0.0316	-0.8635	-0.1292	-0.3647	-0.3373	-0.2908	0.2249	-0.0449	-0.1938	-0.1295	-0.1605	0.1256	-0.2207	-0.3097
YFL002C_5end	SPB4\YFL002C_5end\ATP.binding\ATPdependent.RNA.helicase.activity\ATPdependent.helicase.activity\RNA.binding\helicase.activity\hydrolase.activity\nucleic.acid.binding\nucleolus\nucleotide.binding\nucleus\rRNA.processing\ribosomal.large.subunit.assembly.and.maintenance\ribosome.biogenesis.and.assembly	-0.1848	-0.527	-0.3779	-0.304	-0.0904	-0.7131	-0.4011	-0.4123	-0.1134	-0.5591	-0.3675	-0.354	0.1066	-0.2591	-0.299	-0.4734	-0.3292	-0.3394	-0.0142	-0.2825	0.0166	-0.5919	-0.5171	-0.1909	-0.1219	-0.0104	-0.0864	-0.3458	-0.2614	-0.3778	-0.1852	-0.5139	-0.3068	-0.1788	0.0599	-0.4544	0.0333	-0.1189	0.0687	-0.044	-0.0465	-0.1971	-0.1856	-0.1464	-0.1828	-0.2991	-0.4429	-0.3926
YMR239C_5end	RNT1\YMR239C_5end\RNA.binding\RNA.processing\doublestranded.RNA.binding\endonuclease.activity\establishment.andor.maintenance.of.chromatin.architecture\hydrolase.activity\intracellular\nuclease.activity\nucleolus\nucleoplasm\rRNA.processing\rRNA.transcription\ribonuclease.III.activity\ribosome.biogenesis.and.assembly	-0.1196	-0.3771	-0.2135	-0.209	-0.0953	-0.481	-0.2873	-0.4163	-0.0307	-0.4906	-0.219	-0.3521	-0.0282	-0.183	-0.2214	-0.4843	-0.2421	-0.25	-0.0554	-0.4031	-0.1152	-0.364	-0.4963	-0.1775	-0.1564	0.0871	0.1164	-0.2389	-0.2411	-0.1368	-0.055	-0.3628	-0.7236	-0.0194	0.029	-0.5358	-0.1779	-0.2669	0.0851	-0.2438	-0.0059	0.0206	-0.0979	-0.1522	-0.0879	-0.1373	-0.6378	-0.489
YML060W_5end	OGG1\YML060W_5end\DNA.binding\DNA.repair\DNAapurinic.or.apyrimidinic.site.lyase.activity\baseexcision.repair\baseexcision.repair.AP.site.formation\catalytic.activity\damaged.DNA.binding\hydrolase.activity\hydrolase.activity.acting.on.glycosyl.bonds\lyase.activity\metabolic.process\mitochondrion\nucleotideexcision.repair\nucleus\oxidized.purine.base.lesion.DNA.Nglycosylase.activity\response.to.DNA…	-0.2503	-0.3358	-0.4243	-0.3398	-0.1138	-0.3431	-0.4666	-0.312	-0.1574	-0.3707	-0.3947	-0.3121	0.1764	-0.1401	-0.1932	-0.1083	-0.0079	-0.179	0.1916	-0.0954	0.084	-0.5181	-0.5589	0.1834	-0.1158	0.0984	0.118	-0.102	-0.2587	-0.2407	-0.1911	-0.4458	-0.2255	-0.0039	0.1062	-0.2931	0.0024	-0.0927	0.009	-0.1402	0.0445	-0.02	-0.0047	-0.1604	-0.0433	-0.0865	-0.1917	-0.4115
YCR084C_3end_control	TUP1\YCR084C_3end_control\aging\general.transcriptional.repressor.activity\negative.regulation.of.transcription\nucleosome.positioning\nucleus\regulation.of.transcription.DNAdependent\regulation.of.translation\transcription\transcriptional.repressor.complex	-0.0145	-0.1666	-0.1665	-0.2364	-0.13	-0.2668	-0.1392	-0.1368	-0.0549	-0.2449	-0.1245	-0.1829	0.0185	-0.21	-0.3452	-0.3755	0.0314	-0.0605	-0.1323	-0.1558	-0.1068	-0.4513	-0.4998	-0.2263	0.1153	0.1341	0.0374	-0.0254	-0.1367	-0.1176	-0.4069	-0.543	-0.421	-0.3751	-0.2604	-0.6056	-0.0911	-0.2495	-0.116	-0.2245	-0.0898	-0.1027	-0.1596	-0.1373	-0.1096	0.002	0.0351	-0.195
YCR084C_5end_control	TUP1\YCR084C_5end_control\aging\general.transcriptional.repressor.activity\negative.regulation.of.transcription\nucleosome.positioning\nucleus\regulation.of.transcription.DNAdependent\regulation.of.translation\transcription\transcriptional.repressor.complex	-0.0701	-0.2726	-0.2857	-0.2411	-0.1064	-0.352	-0.2337	-0.1825	0.0426	-0.217	-0.184	-0.166	0.0409	-0.1509	-0.41	-0.373	0.1598	0.0989	-0.0112	0.1265	-0.0701	-0.4518	-0.4887	-0.2251	0.0913	0.1326	-0.0002	-0.0276	-0.1838	-0.1327	-0.4071	-0.4752	-0.4462	-0.3281	-0.2516	-0.6436	-0.1285	-0.2248	-0.1565	-0.2795	-0.1998	-0.0723	-0.0544	-0.0507	-0.1209	-0.1136	-0.0719	-0.2373
YIL026C_5end	IRR1\YIL026C_5end\cell.cycle\cell.division\chromosome.segregation\cytogamy\fungaltype.cell.wall.organization.and.biogenesis\mitosis\mitotic.sister.chromatid.cohesion\nuclear.cohesin.complex\nucleus\protein.binding\spore.germination	-0.1949	-0.4724	-0.5526	-0.315	-0.0358	-0.3835	-0.4694	-0.2241	-0.1156	-0.3308	-0.5296	-0.0838	0.0613	-0.2553	-0.3463	0.0242	0.046	-0.0527	-0.0579	-0.21	0.0348	-0.6786	-0.8908	0.3352	-0.1219	-0.0919	-0.2657	-0.0835	-0.2869	-0.167	-0.4137	-0.274	-0.2211	-0.4506	-0.294	-0.4427	-0.0232	-0.1622	-0.2078	0.0318	0.1574	-0.0506	-0.0225	-0.125	0.0095	-0.1032	-0.2018	-0.4308
YOL006C_5end	TOP1\YOL006C_5end\DNA.binding\DNA.strand.elongation.during.DNA.replication\DNA.topoisomerase.ATPhydrolyzing.activity\DNA.topoisomerase.activity\DNA.topoisomerase.type.I.activity\DNA.topological.change\DNA.unwinding.during.replication\RNA.elongation.from.RNA.polymerase.II.promoter\chromatin.assembly.or.disassembly\chromatin.silencing.at.rDNA\chromosome\isomerase.activity\mitotic.chromosome.condens…	-0.1089	-0.4966	-0.4934	-0.2735	-0.1166	-0.4034	-0.3292	-0.237	-0.055	-0.4972	-0.3429	-0.2854	0.1431	-0.2438	-0.5105	-0.1342	0.0342	-0.0035	-0.0959	0.1587	-0.1999	-0.782	-0.5408	-0.1133	0.0794	0.0054	-0.2154	-0.1837	-0.134	-0.1541	-0.4343	-0.36	-0.4192	-0.3891	-0.257	-0.498	-0.128	-0.1704	-0.2001	-0.1189	-0.0677	-0.2163	-0.2039	-0.1351	-0.1517	-0.0926	-0.0716	-0.2124
YLR027C_5end	AAT2\YLR027C_5end\amino.acid.metabolic.process\aspartate.biosynthetic.process\aspartate.transaminase.activity\biosynthetic.process\catalytic.activity\cytoplasm\cytosol\organic.acid.metabolic.process\peroxisome\pyridoxal.phosphate.binding\transaminase.activity\transferase.activity\transferase.activity.transferring.nitrogenous.groups	-0.2709	-0.4532	-0.2409	-0.1953	-0.3208	-0.527	-0.2876	-0.2117	-0.2366	-0.4858	-0.3099	-0.2721	-0.4012	-0.4346	-0.1144	-0.3719	-0.188	-0.2624	-0.1523	-0.1371	0.0537	-0.285	-0.0597	0.3242	-0.1788	-0.1788	-0.3025	-0.055	-0.0118	-0.0313	-0.3671	-0.2804	-0.4139	-0.3874	-0.2103	-0.6293	-0.121	-0.2487	-0.1592	-0.1703	0.0063	-0.2332	-0.3048	-0.1137	-0.1914	-0.1569	-0.0567	-0.2285
YKL022C_5end	CDC16\YKL022C_5end\anaphasepromoting.complex\anaphasepromoting.complexdependent.proteasomal.ubiquitindependent.protein.catabolic.process\binding\cell.cycle\cell.division\cyclin.catabolic.process\mitosis\mitotic.cell.cycle\mitotic.metaphaseanaphase.transition\mitotic.sister.chromatid.segregation\mitotic.spindle.elongation\negative.regulation.of.DNA.replication.initiation\nucleus\protein.binding\pr…	-0.0358	-0.3534	-0.0178	0.0802	-0.0503	-0.2075	-0.066	-0.0302	-0.0843	-0.2711	-0.0791	-0.0491	0.1305	-0.2318	-0.1876	-0.2883	-0.0927	0.0184	-0.0944	-0.0219	0.1153	-0.3197	-0.2073	-0.0351	-0.1287	0.0012	-0.1208	-0.1854	-0.162	-0.1805	-0.2655	-0.2231	-0.2971	-0.2027	-0.2035	-0.2108	-0.0531	-0.106	0.0576	0.0914	0.2254	-0.186	-0.1853	-0.0863	-0.1177	-0.1462	0	-0.1353
YKL072W_5end	STB6\YKL072W_5end	-0.1907	-0.3004	0.001	0.0262	-0.0342	-0.5435	-0.1464	-0.196	-0.0018	-0.2883	-0.2442	-0.03	0.0433	-0.3978	-0.2324	-0.327	-0.1431	-0.2604	0.0136	-0.0411	-0.2123	-0.7484	-0.6184	-0.4417	0.1558	0.0446	0.0001	0.0561	-0.2604	0.0714	-0.2817	-0.2672	-0.4428	-0.241	-0.2094	-0.5646	-0.0439	0.0216	0	-0.1239	-0.1152	-0.1703	-0.1534	-0.0415	-0.1468	-0.4028	-0.4499	-0.149
YMR299C_5end	DYN3\YMR299C_5end\cytoplasm\cytoplasmic.dynein.complex\cytoplasmic.microtubule\dynein.complex\microtubule\motor.activity\nuclear.migration.microtubulemediated	-0.068	-0.2648	-0.0413	-0.0248	-0.0017	-0.3856	-0.1842	-0.0629	0.0055	-0.2904	-0.1638	-0.0502	0.0739	-0.2436	-0.348	-0.3558	-0.1936	-0.1256	0	-0.0791	-0.0048	-0.534	-0.3099	-0.1706	0.1682	0.0469	0.0468	-0.0622	-0.2757	-0.1071	-0.2891	-0.3035	-0.6428	-0.5347	-0.2971	-0.4594	-0.2331	-0.1512	-0.2018	-0.1473	-0.005	-0.1527	-0.1373	-0.1354	0.0296	-0.0803	0.0397	-0.1151
YBR289W_3end	SNF5\YBR289W_3end\ATPdependent.chromatin.remodeling\SWISNF.complex\chromatin.remodeling\doublestrand.break.repair\general.RNA.polymerase.II.transcription.factor.activity\nuclear.chromosome\nucleus\positive.regulation.of.transcription.DNAdependent\regulation.of.transcription.DNAdependent\transcription	-0.082	-0.4155	-0.2365	-0.1822	-0.0475	-0.4042	-0.2584	-0.1165	-0.0589	-0.3275	-0.2985	-0.1553	-0.092	-0.3314	-0.1111	-0.1429	0.0769	-0.0422	-0.0287	0.0712	-0.1429	-0.4882	-0.3802	-0.2455	-0.0938	-0.0509	-0.2548	-0.1118	-0.1074	-0.2791	-0.4001	-0.4477	-0.1652	-0.1458	0.0285	-0.273	0.0466	-0.0443	0.1601	0.1406	0.0644	0.0221	0.0103	-0.0334	0.0101	0.0004	0.1609	0.1788
YBR289W_5end	SNF5\YBR289W_5end\ATPdependent.chromatin.remodeling\SWISNF.complex\chromatin.remodeling\doublestrand.break.repair\general.RNA.polymerase.II.transcription.factor.activity\nuclear.chromosome\nucleus\positive.regulation.of.transcription.DNAdependent\regulation.of.transcription.DNAdependent\transcription	-0.1931	-0.3216	-0.0908	-0.1366	-0.1118	-0.3267	-0.1996	-0.2545	-0.0455	-0.3636	-0.0488	-0.041	-0.0037	-0.1203	-0.413	-0.1814	0.128	-0.0429	0.1527	0.1618	-0.145	-0.1789	-0.1672	-0.1364	-0.041	-0.095	-0.0724	-0.0001	-0.011	-0.3023	-0.4643	-0.3791	-0.2618	-0.1662	-0.1936	-0.1317	0.0563	-0.0845	0.0799	0.0313	-0.5977	0.1564	0.1059	0.1281	-0.0212	-0.115	0.0414	0.0409
YDR416W_3end	SYF1\YDR416W_3end\RNA.processing\RNA.splicing\RNA.splicing.factor.activity.transesterification.mechanism\cell.cycle\intracellular\mRNA.processing\nuclear.mRNA.splicing.via.spliceosome\nucleus\regulation.of.translation\spliceosome	-0.2143	-0.3742	-0.2645	-0.3032	-0.1249	-0.4249	-0.3484	-0.433	-0.1653	-0.3484	-0.3599	-0.2206	-0.0316	-0.2645	-0.3734	-0.5396	-0.1909	-0.1761	-0.0654	-0.1323	-0.1715	-0.3435	-0.2494	-0.2075	-0.2065	-0.1378	-0.0556	-0.2577	-0.1951	-0.1953	-0.2043	-0.2628	-0.3753	-0.2499	-0.1247	-0.214	-0.0286	0.0875	-0.0372	0.0443	0.0306	-0.2177	-0.0866	-0.0961	0.1755	0.1725	0.0245	0.1236
YER123W_5end	YCK3\YER123W_5end\ATP.binding\fungaltype.vacuole\fungaltype.vacuole.membrane\kinase.activity\membrane\nuclear.membrane\nucleotide.binding\nucleus\plasma.membrane\protein.amino.acid.phosphorylation\protein.kinase.activity\protein.serinethreonine.kinase.activity\transferase.activity\vacuolar.membrane\vacuole	0.0349	-0.027	0.0523	-0.1267	-0.1515	-0.0456	-0.0743	-0.1168	0.135	-0.1958	-0.0201	0.0066	-0.0437	-0.2611	-0.176	-0.3477	-0.0731	-0.0066	0.1055	-0.0626	-0.2475	-0.2451	-0.0738	-0.2415	0.0317	0.1135	0.0379	-0.1833	-0.1689	0.0403	-0.0766	-0.2694	-0.2718	-0.1867	-0.1643	-0.3743	0.0763	-0.0441	-0.014	-0.1467	0.0397	-0.1437	-0.0346	-0.0017	-0.0982	0.0011	0	-0.2135
YDR416W_5end	SYF1\YDR416W_5end\RNA.processing\RNA.splicing\RNA.splicing.factor.activity.transesterification.mechanism\cell.cycle\intracellular\mRNA.processing\nuclear.mRNA.splicing.via.spliceosome\nucleus\regulation.of.translation\spliceosome	-0.027	-0.223	-0.2562	-0.2678	0.0132	-0.3734	-0.2869	-0.3457	-0.0346	-0.4075	-0.1886	-0.2661	0.1492	-0.182	-0.2284	-0.3684	-0.2032	-0.2225	-0.038	-0.0879	-0.0641	-0.1447	0.0151	-0.0971	-0.1614	-0.0738	-0.0294	-0.1209	-0.1201	0.0808	-0.1179	-0.2565	-0.408	-0.0942	-0.1391	-0.3782	-0.0477	-0.1548	-0.0265	-0.0864	0.0056	-0.0164	-0.0997	-0.0853	-0.2174	-0.2994	-0.2229	-0.284
YOR336W_5end	KRE5\YOR336W_5end\16betaglucan.biosynthetic.process\UDPglucoseglycoprotein.glucosyltransferase.activity\cell.wall.organization.and.biogenesis\endoplasmic.reticulum\endoplasmic.reticulum.lumen\protein.amino.acid.glycosylation	-0.0866	-0.1741	-0.1559	-0.0428	0.1528	-0.2112	0.0013	-0.0616	-0.052	-0.2537	-0.2385	-0.1034	0.1743	-0.074	-0.2567	0.1173	-0.3757	-0.2152	-0.3649	-0.14	-0.0377	-0.4079	0.0177	0.271	-0.2487	-0.1895	-0.1746	-0.1546	-0.1939	-0.1992	-0.3054	-0.289	0.0484	-0.016	0.0791	-0.0499	0.0954	0.0516	-0.0362	0.0659	0.1386	-0.0489	-0.1232	-0.0595	-0.154	-0.1619	-0.1651	-0.068
YDR174W_5end	HMO1\YDR174W_5end\DNA.binding\RNA.polymerase.I.transcription.factor.activity\cytoplasm\nuclear.chromatin\nucleolar.chromatin\nucleolus\nucleus\plasmid.maintenance\rDNA.binding\regulation.of.transcription.DNAdependent\regulation.of.transcription.from.RNA.polymerase.I.promoter\regulation.of.transcription.from.RNA.polymerase.II.promoter\singlestranded.DNA.binding\transcription\transcription.from.RNA…	0.0427	-0.177	-0.1696	-0.0984	-0.047	-0.2175	-0.2217	-0.1234	-0.0742	-0.2302	-0.1755	-0.1283	0.0085	-0.16	-0.3663	-0.3162	0.1386	0.0944	-0.1417	0.0644	-0.3571	-0.5386	-0.3226	-0.4353	0.0038	0.0009	0.0947	0.115	-0.2407	-0.2384	-0.4849	-0.5645	-0.4991	-0.5218	-0.5061	-0.5862	-0.2054	-0.2609	-0.1854	-0.1032	0.1587	-0.1744	-0.208	-0.085	-0.193	-0.1702	-0.0183	-0.1516
YML092C_5end	PRE8\YML092C_5end\cytoplasm\cytosol\endopeptidase.activity\hydrolase.activity\nucleus\peptidase.activity\proteasome.core.complex\proteasome.core.complex.alphasubunit.complex\proteasome.storage.granule\protein.complex\threonine.endopeptidase.activity\ubiquitindependent.protein.catabolic.process	-0.05	-0.3472	-0.2992	-0.1175	0.0745	-0.32	-0.2394	-0.1155	0.0478	-0.2973	-0.1881	-0.0707	-0.0427	-0.2123	-0.3811	-0.1147	-0.1182	-0.2002	-0.1636	-0.0092	0.2234	-0.1298	0.1872	0.0932	0.0624	0.0146	-0.0078	0.0656	-0.116	-0.0805	-0.3886	-0.299	-0.158	-0.3464	-0.3493	-0.4429	0.0027	-0.1579	-0.2688	-0.0458	0.1417	-0.06	-0.0121	0.0542	-0.031	-0.1795	-0.0951	0.0035
YGR132C_5end	PHB1\YGR132C_5end\membrane\mitochondrial.inner.membrane\mitochondrion\mitochondrion.inheritance\negative.regulation.of.proteolysis\protein.folding\replicative.cell.aging	0.189	0.0581	0.0143	0.0486	0.0539	-0.0612	-0.0039	0.025	0.0329	-0.0633	-0.003	0.0609	0.2534	-0.0305	-0.0856	-0.0103	0.1279	-0.0046	-0.2064	0.0568	-0.1047	-0.2843	-0.2098	-0.1914	0.1364	0.1193	-0.0476	0.1048	0.0738	0.036	-0.1582	-0.0867	-0.2721	-0.1709	-0.4449	-0.5298	-0.1304	-0.1734	-0.1625	-0.1502	-0.0865	-0.0289	-0.0845	-0.1078	0.1012	0.1262	0.0866	0.0262
YFL007W_5end	BLM10\YFL007W_5end\binding\biopolymer.biosynthetic.process\cytoplasm\nucleus\proteasome.activator.activity\proteasome.assembly\proteasome.complex\proteasome.core.complex\protein.catabolic.process\proteolysis\regulation.of.translation	0.049	-0.2281	-0.0407	0.1162	0.1593	-0.1772	-0.0697	0.0678	0.0183	-0.146	-0.0228	0.1177	0.0699	-0.0381	-0.2046	0.038	0.1199	-0.0975	-0.1399	0.0811	-0.314	-0.4601	-0.2024	-0.3302	-0.2068	-0.1328	-0.1078	-0.1736	-0.1613	-0.1889	-0.4057	-0.3383	-0.4331	-0.3809	-0.3595	-0.3938	0.0148	-0.0662	-0.1026	-0.026	0.3085	-0.109	-0.137	-0.0838	-0.1255	-0.2146	-0.0877	-0.1103
YNL066W_5end	SUN4\YNL066W_5end\barrier.septum.formation\cell.cycle\cell.division\cell.wall\cell.wall.organization.and.biogenesis\extracellular.region\fungaltype.cell.wall\glucosidase.activity\mitochondrial.matrix\mitochondrion.organization.and.biogenesis	0.0728	-0.336	-0.4075	-0.2239	-0.0348	-0.455	-0.3916	-0.2714	0.1693	-0.3399	-0.4177	-0.2611	0.0941	-0.2731	-0.2828	-0.302	-0.1231	-0.1725	-0.1522	0.0384	-0.2636	-0.8366	-0.4604	-0.3304	-0.39	-0.2238	-0.1104	-0.3236	-0.1271	-0.1501	-0.2206	-0.4372	-0.8302	-0.6517	-0.4483	-0.8688	-0.3076	-0.3886	-0.3138	-0.2951	-0.1666	-0.3029	-0.2076	-0.2634	-0.2309	-0.2223	-0.0757	-0.151
YNL154C_5end	YCK2\YNL154C_5end\ATP.binding\cell.morphogenesis\cellular.bud.neck\cytokinesis\endocytosis\kinase.activity\mating.projection\membrane\nucleotide.binding\plasma.membrane\protein.amino.acid.phosphorylation\protein.kinase.activity\protein.serinethreonine.kinase.activity\regulation.of.translation\response.to.glucose.stimulus\transferase.activity	-0.0844	-0.1542	-0.0746	-0.2042	0.0072	-0.201	-0.099	-0.1431	-0.0371	-0.1658	-0.174	-0.2867	0.1221	0.0084	-0.1613	-0.2146	0.0385	-0.005	0.0039	-0.0977	0.0433	-0.1267	-0.302	-0.1457	-0.0436	0.0602	0.0071	-0.108	-0.2034	-0.0735	-0.3034	-0.4355	-0.625	-0.496	-0.3288	-0.568	-0.1415	-0.1708	-0.2296	-0.2556	0.02	-0.2546	-0.2756	-0.0952	-0.1835	-0.1859	-0.0705	-0.3872
YNR031C_3end	SSK2\YNR031C_3end\ATP.binding\MAP.kinase.kinase.kinase.activity\actin.cytoskeleton.organization.and.biogenesis\activation.of.MAPKK.activity.during.osmolarity.sensing\cellular.bud.neck\cellular.bud.tip\cytosol\kinase.activity\negative.regulation.of.transposition.RNAmediated\nucleotide.binding\osmosensory.signaling.pathway\protein.amino.acid.phosphorylation\protein.kinase.activity\protein.serinethr…	0.0067	-0.2036	0.0117	0.0591	0.0664	-0.1779	0.0593	-0.0129	-0.0159	-0.1952	-0.0925	-0.0517	0.1644	-0.0685	-0.0679	-0.1193	0.1166	-0.0263	0.0056	0.1066	0	-0.1995	-0.053	-0.0177	-0.1101	-0.0481	-0.2025	0.0886	-0.1959	-0.2192	-0.3886	-0.2395	-0.5042	-0.6127	-0.5109	-0.455	-0.014	-0.247	-0.1823	-0.1098	0.0441	-0.3227	-0.1673	-0.1717	-0.1519	-0.1305	-0.0007	0.0129
YNR031C_5end	SSK2\YNR031C_5end\ATP.binding\MAP.kinase.kinase.kinase.activity\actin.cytoskeleton.organization.and.biogenesis\activation.of.MAPKK.activity.during.osmolarity.sensing\cellular.bud.neck\cellular.bud.tip\cytosol\kinase.activity\negative.regulation.of.transposition.RNAmediated\nucleotide.binding\osmosensory.signaling.pathway\protein.amino.acid.phosphorylation\protein.kinase.activity\protein.serinethr…	-0.0191	-0.2219	0.056	-0.0372	-0.0584	-0.2495	-0.1073	-0.0728	0.0592	-0.213	-0.0145	0.0188	0.0554	-0.1764	-0.0441	-0.1152	0.2074	0.0153	0.0912	0.2005	0.0373	-0.2688	-0.2591	-0.1471	-0.0784	-0.0747	-0.24	-0.0491	-0.025	-0.0749	-0.3372	-0.2182	-0.4208	-0.3718	-0.3535	-0.3823	-0.0327	-0.052	-0.0672	-0.0592	-0.031	-0.0972	-0.0274	-0.1451	-0.1114	-0.2274	0.0039	-0.067
YNL239W_5end	LAP3\YNL239W_5end\DNA.binding\bleomycin.hydrolase.activity\cysteinetype.endopeptidase.activity\cysteinetype.peptidase.activity\cytoplasm\homocysteine.catabolic.process\hydrolase.activity\mitochondrion\nucleic.acid.binding\peptidase.activity\proteolysis\response.to.antibiotic\transcription.regulator.activity	-0.1808	-0.2873	-0.0132	-0.1252	-0.1754	-0.3761	0.0305	-0.0826	-0.121	-0.2811	0.0195	-0.0398	0.0619	-0.0284	0.0312	0.1956	-0.0927	-0.1926	-0.0695	-0.1561	-0.3408	-0.4554	0.0763	0.1681	0.3045	0.3063	0.1101	0.2751	-0.305	-0.2576	-0.3997	-0.1881	-0.0623	-0.0108	0.0112	-0.2268	-0.0034	0.0532	-0.0213	0.048	0.0234	-0.027	-0.128	-0.0721	-0.0307	-0.0666	-0.1154	-0.1168
YMR319C_5end	FET4\YMR319C_5end\copper.ion.import\copper.ion.transmembrane.transporter.activity\integral.to.membrane\integral.to.plasma.membrane\intracellular.copper.ion.transport\ion.transport\iron.ion.binding\iron.ion.transmembrane.transporter.activity\iron.ion.transport\lowaffinity.iron.ion.transport\membrane\plasma.membrane\response.to.inorganic.substance\transport\zinc.ion.transport	0.0938	-0.0244	0.1448	0.1988	-0.0466	-0.4396	0.053	0.086	0.129	-0.1435	0.0087	-0.2146	0.1915	-0.0299	-0.3136	-0.2493	-0.3939	-0.5125	-0.0074	-0.4077	0.071	-0.1636	-0.0782	0.153	-0.1676	0.031	-0.1411	-0.5514	0.1581	-0.0053	0.003	-0.3897	-0.5149	-0.3608	0.1303	-0.1648	0.0369	-0.1593	0.1775	-0.1828	-0.2279	-0.1185	-0.0106	-0.2399	-0.1377	-0.0916	-0.1123	-0.5325
YBR237W_3end	PRP5\YBR237W_3end\ATP.binding\ATPdependent.RNA.helicase.activity\ATPdependent.helicase.activity\RNA.splicing\RNA.splicing.factor.activity.transesterification.mechanism\helicase.activity\hydrolase.activity\mRNA.processing\nuclear.mRNA.branch.site.recognition\nucleic.acid.binding\nucleotide.binding\nucleus\spliceosome	-0.081	-0.2623	-0.0286	-0.0437	0.0381	-0.1206	-0.1106	-0.0121	-0.2413	-0.1529	-0.0248	-0.2459	-0.2824	-0.1265	-0.4765	-0.2195	-0.0217	0.0172	-0.2713	-0.1041	-0.161	-0.3002	-0.0832	-0.1285	-0.0396	-0.0871	-0.0423	-0.1072	-0.3967	-0.0804	-0.1797	-0.1154	-0.1782	-0.2586	-0.1001	-0.3428	0.0643	0.0125	-0.161	-0.0768	0.1569	-0.3981	-0.3502	0.0003	-0.1467	0.0718	0	0.0101
YBR237W_5end	PRP5\YBR237W_5end\ATP.binding\ATPdependent.RNA.helicase.activity\ATPdependent.helicase.activity\RNA.splicing\RNA.splicing.factor.activity.transesterification.mechanism\helicase.activity\hydrolase.activity\mRNA.processing\nuclear.mRNA.branch.site.recognition\nucleic.acid.binding\nucleotide.binding\nucleus\spliceosome	0.0586	-0.076	-0.0212	0.0259	-0.1246	-0.1914	-0.1008	0.0049	0.0103	-0.2649	-0.1593	-0.0943	0.0994	-0.1753	-0.1268	-0.1764	-0.1771	-0.1492	-0.2145	-0.0081	0.0476	-0.1926	0.0043	-0.0329	-0.0058	-0.1367	-0.1419	-0.1294	-0.1191	-0.0384	-0.1567	-0.0087	-0.2319	-0.0848	-0.0496	-0.335	0.0175	-0.2587	-0.1276	0.0256	-0.2795	-0.1415	-0.0128	-0.1573	-0.1563	-0.0537	-0.065	-0.1219
YPL120W_5end	VPS30\YPL120W_5end\1phosphatidylinositol3kinase.activity\CVT.pathway\ERassociated.protein.catabolic.process\autophagy\endosome\endosome.membrane\late.endosome.to.vacuole.transport\macroautophagy\membrane\membrane.fraction\peripheral.to.membrane.of.membrane.fraction\phosphatidylinositol.3kinase.complex.I\phosphatidylinositol.3kinase.complex.II\phosphatidylinositol.biosynthetic.process\protein.tran…	-0.1613	-0.3078	-0.038	-0.2531	-0.0672	-0.2261	-0.0095	-0.1528	-0.1075	-0.2912	-0.1425	-0.205	0.3399	0.0965	0.0637	-0.055	-0.0409	-0.1638	-0.0122	0.0145	0.1198	0.0195	0.122	0.113	-0.0257	-0.0397	0.0657	-0.0411	-0.4362	-0.0962	-0.1319	-0.0944	-0.3055	-0.2472	-0.1014	-0.303	0.0513	-0.1745	-0.193	0.007	0.1339	-0.0838	-0.0574	0.0114	-0.079	-0.2213	-0.1264	-0.1197
YMR165C_3end	PAH1\YMR165C_3end\aerobic.respiration\cytoplasm\lipid.biosynthetic.process\membrane.fraction\phosphatidate.phosphatase.activity\plasmid.maintenance	-0.109	-0.0892	-0.0494	-0.0226	-0.2572	-0.1126	0.0559	0.0898	-0.0426	-0.2312	0.0732	0.0471	-0.1515	-0.0588	0.0497	0.0054	-0.2855	-0.2882	-0.1746	-0.2072	-0.0875	-0.3186	-0.3002	-0.1205	-0.1268	-0.222	-0.3091	-0.1049	-0.1757	-0.0655	-0.0617	-0.2145	-0.1513	-0.0182	-0.0505	-0.2152	-0.0601	0.0709	0.1451	0.1723	-0.1565	-0.2289	-0.186	-0.135	-0.0157	0.0386	0.0597	0.0734
YMR165C_5end	PAH1\YMR165C_5end\aerobic.respiration\cytoplasm\lipid.biosynthetic.process\membrane.fraction\phosphatidate.phosphatase.activity\plasmid.maintenance	-0.0185	-0.1047	-0.1061	0.018	0.0288	-0.1458	-0.0564	0.0742	0.1061	-0.1243	0.0563	-0.0207	0.081	0.0751	-0.0388	0.0286	-0.151	-0.0546	-0.3379	-0.0818	0.0047	-0.2541	-0.1383	0.0583	-0.1243	-0.3318	-0.1654	-0.1467	-0.1232	-0.0043	-0.1727	-0.1779	-0.2982	-0.0251	-0.0766	-0.1985	-0.0353	0.053	0.0102	0.0287	0.04	-0.1297	-0.1914	-0.0359	-0.0547	-0.1242	-0.1356	-0.0884
YCR012W_5end	PGK1\YCR012W_5end\ATP.binding\biopolymer.biosynthetic.process\cytoplasm\gluconeogenesis\glycolysis\kinase.activity\mitochondrion\nucleotide.binding\phosphoglycerate.kinase.activity\transferase.activity	-0.0402	-0.137	0.0069	-0.0438	-0.0451	-0.1268	0.0707	0.008	-0.0517	-0.2543	0.0154	-0.0599	0.1322	0.0464	0.0005	-0.0743	0.0475	0.005	-0.0646	0.0957	0.0882	-0.155	-0.0025	-0.157	-0.0165	-0.0605	-0.0725	-0.0422	0.2171	0.1687	-0.0167	-0.1582	-0.5712	-0.4531	-0.4064	-0.484	-0.2002	-0.3304	-0.213	-0.1434	-0.3029	-0.0676	-0.2259	-0.22	-0.07	-0.0821	0.1544	-0.0134
YCR020C_5end	PET18\YCR020C_5end\cytosol\mitochondrion.organization.and.biogenesis\thiamin.metabolic.process	0	-0.0858	-0.0758	0.075	0.1088	-0.3197	-0.0935	0.065	0.0549	-0.2005	-0.062	0.0868	-0.0535	-0.0732	-0.2971	-0.282	-0.0114	-0.0141	-0.0779	-0.0138	-0.1561	-0.3717	-0.2793	-0.3415	0.1575	0.0368	0.0332	-0.0574	0.0088	0.0032	-0.0567	-0.1685	-0.4194	-0.2019	-0.2495	-0.3372	-0.0629	-0.1809	-0.1137	0	-0.0846	-0.1452	-0.1679	-0.0828	-0.1504	-0.107	-0.1177	-0.0375
YDR494W_5end	RSM28\YDR494W_5end\mitochondrial.small.ribosomal.subunit\mitochondrion\ribonucleoprotein.complex\ribosome\structural.constituent.of.ribosome\translation\translational.initiation	0	-0.0997	0.0697	-0.0241	-0.1058	-0.1148	-0.262	-0.1636	-0.0122	-0.099	0.0204	-0.1354	0.1327	0.0145	-0.1116	-0.0758	-0.0053	0.0014	-0.0995	-0.1145	-0.1943	-0.2441	-0.2736	-0.3739	0.1276	0.1369	-0.0149	0.0307	-0.0205	0.091	0.0057	0.0397	-0.1738	-0.1705	-0.1912	-0.3803	0.0051	-0.1318	0.0268	-0.0994	-1.0234	-0.0929	-0.1547	-0.1279	-0.0413	-0.2215	-0.0425	-0.1999
YJR122W_5end	IBA57\YJR122W_5end\ironsulfur.cluster.assembly\mitochondrial.matrix\mitochondrion\transferase.activity	-0.175	-0.3221	-0.2055	-0.2575	0.0218	-0.323	-0.2949	-0.3987	-0.1957	-0.4412	-0.2686	-0.329	0.3132	-0.0014	-0.0248	0.0997	0.0071	0.0706	-0.0539	-0.1476	-0.0321	-0.1966	0.0874	-0.0737	0.0488	0.152	0.0879	0.1562	-0.1726	0.0165	-0.2085	0.1383	-0.753	-0.7918	-0.7287	-0.8561	-0.1127	-0.2876	-0.3481	-0.3436	-0.0231	-0.0819	-0.1858	-0.0385	-0.064	-0.2667	-0.171	-0.1696
YOL048C_5end	\YOL048C_5end\integral.to.membrane\lipid.particle\membrane\monolayersurrounded.lipid.storage.body	-0.1649	-0.0553	-0.8068	-0.4149	-0.253	-0.1658	-0.9806	-0.4845	-0.2792	-0.1985	-0.8142	-0.3268	0.1921	0.0359	-0.6586	-0.1323	0.0088	-0.1092	-0.4422	-0.2119	0.2506	-0.1337	-0.5598	0.0415	0.1349	0.0925	-0.0658	-0.2234	-0.0499	-0.095	-0.5115	-0.2729	-0.0083	-0.2214	-0.4699	-0.3682	-0.0116	-0.1286	-0.4174	-0.258	0.2179	-0.124	-0.2637	-0.1179	-0.1113	-0.2656	-0.3855	-0.37
YDR481C_3end_control	PHO8\YDR481C_3end_control\alkaline.phosphatase.activity\autophagy\catalytic.activity\fungaltype.vacuole.membrane\hydrolase.activity\integral.to.membrane\magnesium.ion.binding\membrane\metabolic.process\metal.ion.binding\phosphatase.activity\protein.amino.acid.dephosphorylation\vacuolar.membrane\vacuole\zinc.ion.binding	-0.1021	-0.3388	-0.3656	0.0536	-0.1242	-0.4347	-0.4307	0.0447	0.0048	-0.3086	-0.317	0.1375	-0.986	-0.8846	-1.0175	-0.5992	-0.4038	-0.4953	-0.3321	-0.2903	-0.1206	-0.5605	-0.2246	0.1112	-0.0406	-0.1491	-0.3421	-0.0859	-0.231	-0.2442	-0.4148	-0.0808	-0.7063	-0.4572	-0.7198	-0.796	-0.0643	-0.1494	-0.0314	-0.0351	-0.1885	-0.1664	-0.0023	-0.1446	-0.0533	-0.0589	-0.229	0.0192
YDR481C_5end_control	PHO8\YDR481C_5end_control\alkaline.phosphatase.activity\autophagy\catalytic.activity\fungaltype.vacuole.membrane\hydrolase.activity\integral.to.membrane\magnesium.ion.binding\membrane\metabolic.process\metal.ion.binding\phosphatase.activity\protein.amino.acid.dephosphorylation\vacuolar.membrane\vacuole\zinc.ion.binding	-0.0539	-0.3536	-0.3801	0.099	0.2164	-0.2724	-0.1864	0.2415	0.108	-0.1888	-0.2377	0.2184	-0.8488	-0.6612	-0.8251	-0.4496	-0.0884	-0.2876	-0.075	-0.1017	0.0457	-0.2652	-0.1051	0.2667	-0.0393	-0.1175	-0.2609	-0.0605	-0.2209	-0.2317	-0.4563	-0.101	-0.6248	-0.2776	-0.4875	-0.5738	-0.0755	-0.2049	-0.0898	-0.172	0.1654	-0.0216	0.0658	0.0937	-0.0841	-0.1283	-0.4006	0.027
YGR233C_5end	PHO81\YGR233C_5end\cyclindependent.protein.kinase.inhibitor.activity\cytoplasm\nucleus\phosphate.metabolic.process	0.0293	-0.2148	-0.164	-0.0552	-0.011	-0.2804	-0.2085	-0.1763	0.0795	-0.3359	-0.1134	-0.0555	-0.167	-0.3365	-0.5575	-0.1941	-0.0126	-0.0982	0.0071	0.0241	0.0044	-0.5742	-0.3928	-0.18	0.1353	0.1727	0.0609	0.0782	-0.2319	-0.0735	-0.2822	-0.1479	-0.6287	-0.2278	-0.517	-0.6662	-0.0645	-0.2598	-0.2703	-0.1228	-0.1637	0.016	-0.0559	0.0478	-0.028	-0.0929	-0.165	-0.2004
YML123C_5end	PHO84\YML123C_5end\RNA.modification\inorganic.phosphate.transmembrane.transporter.activity\integral.to.membrane\integral.to.plasma.membrane\manganese.ion.transmembrane.transporter.activity\manganese.ion.transport\membrane\membrane.fusion\phosphate.transport\polyphosphate.metabolic.process\rRNA.metabolic.process\ribosome.biogenesis.and.assembly\transport\transporter.activity	-0.0535	-0.5467	-0.5696	-0.1025	0.0395	-0.7533	-0.4393	-0.039	0.051	-0.6287	-0.5668	-0.0869	-0.0798	-0.8324	-0.8798	-0.0377	-0.1002	-0.3448	-0.2932	-0.19	0.1796	-0.9795	-0.1031	0.4234	0.07	0.1311	0	0.0713	-0.231	-0.3256	-0.6409	-0.1127	-0.6847	-0.4834	-1.3668	-1.0972	-0.1208	-0.2954	-0.3905	-0.3692	0.0663	-0.3021	-0.1705	-0.1944	-0.1653	-0.0759	-0.1624	-0.1211
YHR094C_5end	HXT1\YHR094C_5end\carbohydrate.transport\fructose.transmembrane.transporter.activity\galactose.transmembrane.transporter.activity\glucose.transmembrane.transporter.activity\hexose.transport\integral.to.membrane\mannose.transmembrane.transporter.activity\membrane\membrane.fraction\pentose.transmembrane.transporter.activity\plasma.membrane\substratespecific.transmembrane.transporter.activity\sugarh…	-0.0609	-0.2695	-0.0822	-0.6266	-0.0161	-0.2493	-0.0459	-0.7143	0.1714	-0.1864	-0.0649	-0.5456	-0.713	-0.8331	-0.9011	-1.181	-0.503	-1.0473	-0.0986	-0.2598	-0.8721	-1.4557	-0.532	-0.5917	-0.2083	-0.1913	0.0207	-0.3152	-0.0376	0.1604	-0.2035	-0.3839	-1.4048	-1.0363	-0.5007	-1.4846	-0.5966	-0.7859	-0.4679	-0.7894	-0.5711	-0.6876	-0.4102	-0.6537	-0.6775	-0.4741	-0.319	-0.5777
YAL061W_antisense	BDH2\YAL061W_antisense\binding\catalytic.activity\cytoplasm\metabolic.process\metal.ion.binding\nucleus\oxidation.reduction\oxidoreductase.activity\oxidoreductase.activity.acting.on.the.CHOH.group.of.donors.NAD.or.NADP.as.acceptor\zinc.ion.binding	0.0548	-0.9472	-0.8314	-0.5893	-0.0972	-1.2203	-0.7259	-0.6796	0.0289	-0.8437	-0.8353	-0.2189	0.0976	-0.2285	-0.3881	-0.1518	-0.3912	-0.5262	-0.3087	-0.5192	0	-0.6728	-0.2939	-0.2989	0.0657	-0.1564	-0.0042	-0.2512	-0.1643	-0.1892	-0.553	-0.608	-0.6036	-0.4716	-0.3184	-0.2802	-0.0173	-0.1666	0.0055	-0.0498	0.1279	-0.2211	-0.14	-0.2881	-0.332	-0.557	-0.0392	0.061
YBR278W_5end	DPB3\YBR278W_5end\DNA.binding\DNA.replication\DNAdirected.DNA.polymerase.activity\chromatin.silencing.at.telomere\epsilon.DNA.polymerase.complex\lagging.strand.elongation\leading.strand.elongation\mismatch.repair\nucleotideexcision.repair\nucleotidyltransferase.activity\nucleus\replication.fork\transferase.activity	-0.1361	-0.3288	-0.2297	-0.1263	-0.2016	-0.2873	-0.286	-0.2534	-0.1645	-0.3469	-0.3186	-0.0603	-0.2595	-0.3045	-0.3213	-0.2092	-0.1244	-0.2492	-0.0335	-0.1269	0.1016	-0.0904	-0.1146	0.1193	-0.0698	-0.0298	-0.0914	-0.2485	-0.181	-0.2706	-0.2005	-0.0646	-0.2183	-0.0405	-0.0953	-0.0781	0.0168	-0.0125	-0.0513	-0.0615	-0.1968	-0.0618	-0.0298	0.0643	-0.1836	-0.2066	-0.2827	-0.3756
YPL262W_5end	FUM1\YPL262W_5end\catalytic.activity\cytoplasm\cytosol\fumarate.hydratase.activity\fumarate.metabolic.process\lyase.activity\mitochondrial.matrix\mitochondrion\tricarboxylic.acid.cycle\tricarboxylic.acid.cycle.enzyme.complex	-0.0536	-0.2658	-0.2622	-0.3511	-0.0038	-0.2127	-0.2799	-0.3283	-0.0017	-0.3133	-0.3457	-0.3478	-0.0626	-0.2485	-0.3083	-0.2493	-0.2537	-0.2942	-0.199	-0.1659	-0.0616	-0.2983	-0.1808	0.0008	-0.0371	-0.0633	-0.1418	-0.0253	-0.4311	-0.4292	-0.5766	-0.5575	-0.1439	-0.1004	0.0458	-0.3125	-0.0333	-0.1163	-0.0221	-0.0427	-0.0219	-0.0903	-0.2325	-0.0479	-0.4102	-0.3845	-0.3623	-0.444
YHR124W_3end	NDT80\YHR124W_3end\DNA.binding\cell.cycle\cell.division\meiosis\nuclear.chromosome\nucleus\regulation.of.transcription\regulation.of.transcription.DNAdependent\transcription\transcription.factor.activity	-0.3002	-0.1288	-0.1833	-0.282	-0.2935	-0.39	-0.2966	-0.3478	-0.1966	-0.1628	-0.2189	-0.1574	-0.0855	-0.0789	-0.2202	-0.0108	-0.2153	-0.3848	-0.312	-0.336	-0.1164	-0.1987	0.0947	0.0978	0.3859	0.2553	0.1408	0.268	-0.1002	0.1436	0.0505	0.0071	0.3345	0.3231	0.1411	-0.1235	0.1045	0.0588	0.1067	0.0925	-0.3208	-0.0978	-0.0096	0.0059	-0.3108	-0.3741	-0.2016	-0.531
YHR124W_antisense	NDT80\YHR124W_antisense\DNA.binding\cell.cycle\cell.division\meiosis\nuclear.chromosome\nucleus\regulation.of.transcription\regulation.of.transcription.DNAdependent\transcription\transcription.factor.activity	-0.2957	-0.4291	-0.006	-0.2123	-0.0837	-0.3087	-0.0753	-0.1288	-0.1225	-0.1761	-0.0963	-0.1747	-0.0756	-0.101	-0.1608	-0.13	-0.4402	-0.2488	-0.2668	-0.3154	-0.1886	-0.3646	-0.2652	-0.2425	0.0096	-0.0779	-0.0722	-0.1373	-0.2614	-0.2112	-0.0747	-0.2589	-0.0398	0.1021	0.1793	-0.044	-0.0239	0.1272	0.2403	0.2294	0.1288	-0.0156	-0.0751	-0.1157	-0.2842	-0.2182	-0.1442	-0.2761
YKL217W_antisense	JEN1\YKL217W_antisense\carbohydrate.transmembrane.transporter.activity\integral.to.membrane\lactate.transmembrane.transporter.activity\lactate.transport\membrane\mitochondrion\plasma.membrane\transport\transporter.activity	0.1151	-0.3219	-0.2891	-0.2558	0.0579	-0.2225	-0.0621	0.0321	0.013	-0.2067	-0.2859	0.0565	-0.4818	-0.4179	-0.2763	-0.2194	-0.5188	-0.5978	-0.2297	-0.8652	0.0146	-0.0632	-0.8964	-0.4381	-0.1443	-0.0995	-0.1788	-0.2796	0.0051	-0.0385	-0.0043	-0.2146	-0.2258	0.1249	0.0685	0.0333	0.0813	0.2431	0.1841	0.3331	0.1996	0.1481	0.1666	-0.0255	-0.1459	-0.1364	-0.186	-0.2074
YBR055C_5end	PRP6\YBR055C_5end\RNA.processing\RNA.splicing\RNA.splicing.factor.activity.transesterification.mechanism\U4U6.x.U5.trisnRNP.complex\binding\intracellular\mRNA.processing\nuclear.mRNA.splicing.via.spliceosome\nucleus\regulation.of.translation	-0.2842	-0.3553	-0.1914	-0.2188	-0.3568	-0.4039	-0.2959	-0.3004	-0.2528	-0.3949	-0.1564	-0.2824	0.0376	-0.1799	-0.2091	-0.3892	-0.3326	-0.2322	-0.1986	-0.3529	0.16	-0.2125	-0.1148	-0.0576	-0.0297	0.0594	0.0241	-0.1403	-0.1853	-0.0553	-0.1509	-0.2195	-0.3783	-0.2247	-0.1033	-0.3685	0.0408	-0.127	-0.103	-0.0532	-0.9241	-0.0966	-0.1358	-0.067	-0.2101	-0.3565	-0.4454	-0.4948
YOR368W_5end	RAD17\YOR368W_5end\DNA.binding\DNA.damage.checkpoint\DNA.repair\damaged.DNA.binding\doublestrand.break.repair\doublestranded.DNA.binding\exodeoxyribonuclease.III.activity\exonuclease.activity\hydrolase.activity\meiotic.recombination\nuclease.activity\nucleus\response.to.DNA.damage.stimulus	-0.2964	-0.2405	-0.0546	-0.1187	-0.0825	-0.6785	-0.3665	-0.3135	-0.0583	-0.4492	-0.2393	-0.1575	0.0899	-0.2552	-0.4264	-0.241	-0.2322	-0.2805	-0.2426	-0.3214	0.1858	-0.1405	-0.1525	0.1806	0.0123	-0.0898	-0.1077	-0.0931	-0.1088	0.1751	-0.2012	-0.0124	-0.0855	-0.2501	-0.1698	-0.3808	0.191	-0.1482	-0.1331	-0.0528	-0.0455	-0.2132	-0.0961	-0.0939	0.0992	-0.0995	-0.2253	-0.3449
YJL047C_5end	RTT101\YJL047C_5end\autophagy\cullinRING.ubiquitin.ligase.complex\cytoplasm\negative.regulation.of.transposition.RNAmediated\nucleus\protein.binding\regulation.of.mitosis\ubiquitin.protein.ligase.binding\ubiquitindependent.protein.catabolic.process\ubiquitinprotein.ligase.activity	-0.2077	-0.1596	0.0206	-0.2476	-0.1481	-0.5319	-0.4042	-0.1862	-0.061	-0.3833	-0.1653	-0.093	0.0703	-0.18	-0.2281	-0.1851	-0.2756	-0.1273	-0.0637	-0.1469	0.0664	-0.1278	-0.145	0.0709	0.1397	0.0972	0.0939	-0.026	-0.1767	0.061	-0.0297	-0.0445	-0.2501	-0.0661	0.0203	-0.1736	0.0587	0.0702	0.1094	0.0006	-0.1934	0.0299	-0.0576	-0.0916	0.0885	-0.2175	-0.1822	-0.1913
YPL120W_3end	VPS30\YPL120W_3end\1phosphatidylinositol3kinase.activity\CVT.pathway\ERassociated.protein.catabolic.process\autophagy\endosome\endosome.membrane\late.endosome.to.vacuole.transport\macroautophagy\membrane\membrane.fraction\peripheral.to.membrane.of.membrane.fraction\phosphatidylinositol.3kinase.complex.I\phosphatidylinositol.3kinase.complex.II\phosphatidylinositol.biosynthetic.process\protein.tran…	-0.4126	-0.1345	0.0153	-0.1487	0.0163	-0.3804	-0.0304	-0.1216	-0.0299	-0.2395	-0.1671	-0.0786	0.2094	0.0076	-0.0998	-0.2206	-0.019	-0.1258	-0.197	-0.3795	0.1984	0.0853	0.0061	0.0937	0.1794	0.0366	-0.0452	0.0694	-0.231	-0.0087	-0.1719	-0.1303	-0.2295	-0.1035	-0.0599	-0.0535	0.0149	-0.0337	0	-0.0404	-0.5589	-0.0407	-0.0449	-0.0227	0.0476	-0.1735	-0.1602	-0.0704
YKR061W_5end	KTR2\YKR061W_5end\Golgi.apparatus\Golgi.membrane\cell.wall.mannoprotein.biosynthetic.process\glycolipid.2alphamannosyltransferase.activity\integral.to.membrane\mannoprotein.metabolic.process\mannosyltransferase.activity\membrane\protein.amino.acid.Nlinked.glycosylation\protein.amino.acid.glycosylation\transferase.activity\transferase.activity.transferring.glycosyl.groups	-0.2153	-0.2537	-0.2261	-0.0877	0.0117	-0.3394	-0.3205	-0.196	-0.0916	-0.1819	-0.087	0.043	-0.0563	-0.2192	-0.4118	-0.3012	-0.2757	-0.183	-0.1303	-0.1504	-0.0619	-0.1482	-0.0883	-0.2241	0.0304	0.128	0.1153	0.1587	-0.1062	-0.1564	-0.3106	-0.1311	0.0087	0.0653	-0.0783	-0.1834	0.2611	0.0741	0.0884	0.0875	-0.2668	-0.0074	0.1513	0.0319	0.0608	-0.209	-0.2544	-0.1543
YDR536W_antisense	STL1\YDR536W_antisense\carbohydrate.transport\glycerol.transport\integral.to.membrane\membrane\plasma.membrane\solutehydrogen.symporter.activity\substratespecific.transmembrane.transporter.activity\sugarhydrogen.symporter.activity\transmembrane.transport\transport\transporter.activity	0.3527	0.1251	0.281	0.2541	0.1226	0.2872	0.2408	0.1278	0.2475	0.1563	0.1292	0.1497	-0.3068	-0.096	-0.3141	-0.0234	-0.2917	-0.1911	-0.2592	-0.0412	0.2011	-0.1341	-0.1289	-0.2616	0.184	0.0675	0.1238	-0.0696	-0.0945	-0.2268	0.202	-0.0614	-0.1945	-0.0141	0.0735	-0.0052	-0.0227	-0.0677	0.1178	0.0834	-0.0674	-0.1282	-0.0243	-0.1286	-0.3123	-0.3496	-0.3441	-0.3175
YIL162W_5end	SUC2\YIL162W_5end\betafructofuranosidase.activity\carbohydrate.metabolic.process\cytoplasm\energy.reserve.metabolic.process\extracellular.region\hydrolase.activity\hydrolase.activity.acting.on.glycosyl.bonds\hydrolase.activity.hydrolyzing.Oglycosyl.compounds\metabolic.process\mitochondrion\sucrose.catabolic.process	0.3926	0.6473	0.0356	-0.0468	0.408	0.5154	0.0056	-0.2037	0.4242	0.546	0.0735	0.0058	-0.0695	0.2022	-0.0295	-0.408	-0.492	-0.3783	-0.2077	-0.5522	-0.2144	0.6715	-0.269	-0.6277	0.0458	-0.0352	-0.1721	-0.2264	0.1183	-0.1484	0.0935	-0.213	-0.4049	-0.2391	-0.0668	-0.2137	0.1625	0.1403	0.0302	-0.0012	-0.3383	0.0537	-0.2226	-0.1558	-0.4897	-0.2214	-0.4178	-0.6593
YPR160W_antisense	GPH1\YPR160W_antisense\carbohydrate.metabolic.process\cytoplasm\glycogen.catabolic.process\glycogen.metabolic.process\glycogen.phosphorylase.activity\phosphorylase.activity\pyridoxal.phosphate.binding\transferase.activity\transferase.activity.transferring.glycosyl.groups	-0.0962	-0.5225	-1.2526	-0.1807	-0.413	-0.4186	0.0116	-0.2733	-0.1686	-0.1739	-1.2521	-0.0741	-0.0526	-0.487	0.0297	-0.2632	-0.4068	-0.438	0.2321	-0.0988	-0.0799	-0.4162	-0.8163	-0.3287	-0.3772	-0.308	-0.7928	-0.669	-0.2548	-0.4429	-0.3325	-0.3659	-0.3896	-0.0184	0.0975	-0.5035	-0.1241	-0.2367	-0.2268	-0.7099	-0.1659	-0.0893	-0.3977	-0.2828	-0.0024	-0.0194	0.4082	0.432
YLR113W_5end	HOG1\YLR113W_5end\ATP.binding\MAP.kinase.activity\cytoplasm\hyperosmotic.response\kinase.activity\negative.regulation.of.transcription.from.RNA.polymerase.II.promoter.by.pheromones\nucleotide.binding\nucleus\osmosensory.signaling.pathway\positive.regulation.of.transcription.from.RNA.polymerase.II.promoter\protein.amino.acid.phosphorylation\protein.kinase.activity\protein.serinethreonine.kinase.ac…	-0.1192	-0.2156	-0.2245	-0.2816	-0.1281	-0.3578	-0.2559	-0.2886	-0.0935	-0.2938	-0.185	-0.3009	0.1476	-0.0102	-0.2816	-0.2132	0.0379	-0.1233	-0.2433	-0.1164	0	-0.2049	-0.241	-0.2314	-0.0562	-0.0539	-0.0781	-0.1871	-0.122	-0.1603	-0.3387	-0.613	-0.2915	-0.1651	-0.0393	-0.2337	-0.0164	-0.0427	0.0503	-0.0328	0.1424	-0.2094	-0.182	-0.1272	0.0057	-0.0526	-0.0847	-0.2878
YPL127C_5end	HHO1\YPL127C_5end\DNA.binding\chromosome\negative.regulation.of.DNA.recombination\nuclear.nucleosome\nucleosome\nucleosome.assembly\nucleus\regulation.of.transcription.DNAdependent	0.0686	-0.1694	-0.202	-0.3091	0.105	-0.1569	-0.208	-0.3241	-0.0066	-0.1469	-0.172	-0.2777	0.1223	-0.0224	-0.1256	-0.2393	0.1463	0.0477	-0.1331	-0.1305	-0.1208	-0.3444	-0.3408	0.022	0.143	0.0724	-0.2089	-0.0651	-0.0901	-0.1004	-0.5555	-0.5563	-0.2785	-0.3568	-0.3925	-0.4402	0.0275	-0.1107	-0.1316	-0.2385	0.2245	-0.1196	-0.1145	-0.1299	-0.0626	-0.0676	-0.1723	-0.3426
YNL160W_antisense	YGP1\YNL160W_antisense\amino.acid.metabolic.process\extracellular.region\fungaltype.cell.wall\response.to.nutrient\response.to.stress	-0.34	-0.2086	0.0216	-0.2751	-0.2817	0.1237	-0.0657	-0.3293	-0.1114	-0.1108	0.0248	-0.0022	-0.1494	-0.2495	0.1505	-0.2607	-0.2063	0.0603	0.1605	-0.0547	-0.1987	-0.385	-0.4711	-0.5682	-0.0396	-0.0752	0.176	-0.466	-0.1528	-0.1079	0.2843	-0.1998	-0.3952	0.0692	0.1409	-0.0421	-0.068	0.1168	0.1077	0.0177	-0.1561	-0.0756	0.1223	0.0324	-0.2558	0.0599	0.2005	-0.0496
YNL237W_antisense	YTP1\YNL237W_antisense\integral.to.membrane\membrane	-0.1426	-0.2049	-0.1153	-0.0492	-0.0929	-0.3629	0.132	-0.135	-0.2025	-0.1884	0.031	-0.1521	-0.0258	-0.1392	-0.0772	-0.227	-0.16	-0.1031	0.0272	-0.1279	-0.1303	-0.2385	-0.3346	-0.3675	0.1171	0.2491	0.121	-0.0657	0.0263	-0.0035	-0.026	-0.1151	0.0006	0.0338	0.1354	-0.0273	-0.1628	-0.0088	0.0927	0.1557	0.0987	-0.1806	0.096	0.0046	-0.2112	-0.2858	-0.039	-0.1001
YNL222W_5end	SSU72\YNL222W_5end\RNA.3end.processing\RNA.binding\hydrolase.activity\mRNA.cleavage.and.polyadenylation.specificity.factor.complex\mRNA.processing\nucleus\phosphoprotein.phosphatase.activity\phosphoric.ester.hydrolase.activity\protein.tyrosine.phosphatase.activity\rRNA.processing\snoRNA.metabolic.process\snoRNA.transcription\termination.of.RNA.polymerase.II.transcription\termination.of.RNA.polyme…	-0.0559	-0.0725	0.0786	-0.1151	0.1958	0.0156	-0.1217	-0.1658	-0.0319	-0.1022	0.0126	-0.067	0.0764	-0.1932	-0.2968	-0.2579	0.0614	-0.0035	0.1393	0.1014	0.2245	-0.0377	0.0052	0.0311	0.2497	0.2417	0.1602	0.1353	-0.105	-0.052	-0.1036	-0.1482	-0.0787	-0.0358	-0.1066	-0.0592	-0.1138	-0.1182	-0.0817	-0.0176	0.1764	-0.1641	-0.0897	0.0585	-0.1085	-0.1771	-0.014	-0.1617
YAL039C_antisense	CYC3\YAL039C_antisense\cytochrome.cheme.linkage\holocytochromec.synthase.activity\iron.ion.binding\lyase.activity\membrane\metal.ion.binding\mitochondrial.inner.membrane\mitochondrial.intermembrane.space\mitochondrion	-0.1035	-0.0118	-0.2443	-0.0732	-0.1152	-0.3328	-0.4407	-0.2849	-0.0312	-0.2162	-0.01	-0.0626	0.0704	-0.151	-0.1943	-0.2503	-0.0012	0.0263	0.1177	0.012	-0.0722	-0.2353	-0.5132	-0.3227	0.1879	0.2735	0.3098	0.0482	0.1816	0.1847	-0.1862	-0.0207	-0.1575	-0.0151	0.0112	0.2369	0.1639	-0.0438	0.1444	-0.0224	-0.0626	0.2446	0.2764	0.2275	-0.0666	-0.0846	-0.1791	0.0301
YKR042W_antisense	UTH1\YKR042W_antisense\barrier.septum.formation\biopolymer.biosynthetic.process\cell.cycle\cell.division\cell.wall.organization.and.biogenesis\fungaltype.cell.wall\loss.of.chromatin.silencing.during.replicative.cell.aging\metabolic.compound.salvage\mitochondrial.outer.membrane\mitochondrion.organization.and.biogenesis\regulation.of.translation	-0.068	0.0432	0.4508	0.1419	-0.0217	0.0389	-0.1098	-0.4408	0.1248	-0.093	0.0205	0.0927	-0.3001	0.3574	-0.1098	-0.2506	0.343	0.472	0.2764	0.2382	-0.1585	0.4995	0.133	0.0182	0.0135	-0.0238	0.4646	0.0221	0.3592	0.1509	-0.1746	-0.0891	-0.5264	-0.1402	-0.1019	-0.0272	0.2439	-0.0321	0.0083	-0.0671	-0.1282	0.3769	0.3082	0.1512	0.0611	0.0382	0	-0.4479
YBR117C_antisense	TKL2\YBR117C_antisense\calcium.ion.binding\catalytic.activity\cytoplasm\metabolic.process\metal.ion.binding\nucleus\pentosephosphate.shunt\transferase.activity\transketolase.activity	0.0227	-0.0836	-0.1393	-0.1457	0.365	-0.2425	-0.2076	0.0165	0.0932	-0.0339	0.0629	-0.1759	-0.4739	-0.0002	0.1208	-0.3087	-0.4225	-0.3839	-0.2076	-0.4066	-0.646	-0.1205	-0.3312	-0.6649	0.0464	-0.1047	-0.0849	-0.1967	0.0546	0.2188	-0.0163	-0.1512	-0.3943	-0.1204	0	-0.1587	0.0904	0.082	0.1752	0.1937	-0.0076	-0.0705	0.0849	-0.0048	-0.1195	-0.2054	-0.0069	-0.1219
YPL230W_antisense	USV1\YPL230W_antisense\intracellular\metal.ion.binding\regulation.of.transcription.from.RNA.polymerase.II.promoter\zinc.ion.binding	0.007	-0.2674	-0.0595	-0.3807	0.0725	-0.0016	-0.0771	-0.0028	0.0776	-0.1045	-0.0546	-0.1474	-0.215	-0.3079	-0.0453	-0.2572	-0.1757	-0.2172	-0.1072	-0.2609	-0.3119	-0.1524	-0.2734	-0.0951	-0.0185	-0.0628	-0.1703	-0.1712	-0.08	-0.1487	0.1395	-0.1279	-0.1333	-0.0065	0.0597	-0.1057	0.1193	-0.0009	-0.0134	-0.0742	0.0339	-0.0631	0.1242	0.0038	-0.1478	-0.1332	-0.2751	0.0845
YNR058W_5end	BIO3\YNR058W_5end\adenosylmethionine8amino7oxononanoate.transaminase.activity\biotin.biosynthetic.process\catalytic.activity\cytoplasm\pyridoxal.phosphate.binding\transaminase.activity\transferase.activity	-0.0555	-0.1427	0.0337	0.0263	0.1571	-0.0209	0.069	0.1381	0.1006	0.0192	-0.0276	0.0148	-0.2235	-0.1027	-0.2342	0.0894	-0.0348	0.0065	0.2767	-0.205	-0.3288	0.1425	-0.2761	-0.2614	0.0178	0.1254	0.2666	0.0334	0.1984	0.043	-0.1787	-0.0539	-0.2936	0.1451	-0.1083	0.2129	0.2254	0.1737	0.1139	0.12	0.0706	0.2288	0.1916	0.0363	0.0282	-0.0809	0.0145	-0.2231
YBL016W_3end_control	FUS3\YBL016W_3end_control\ATP.binding\MAP.kinase.activity\cell.cycle\cell.cycle.arrest\cell.division\conjugation\cytoplasm\invasive.growth.in.response.to.glucose.limitation\kinase.activity\mating.projection.tip\mitochondrion\mitosis\negative.regulation.of.MAPKKK.cascade\nucleotide.binding\nucleus\periplasmic.space\pheromonedependent.signal.transduction.during.conjugation.with.cellular.fusion\prot…	0.2247	-0.1705	0.2196	0.2288	0.1774	-0.3505	0.1097	0.2573	0.0618	-0.2428	-0.0456	-0.0244	0.0411	-0.2171	0.2473	0.1509	-0.0157	-0.2595	0.1456	0.001	0.3536	-0.1044	0.269	0.1233	-1.012	-0.9355	-0.9037	-1.2863	-0.5114	-0.4713	-0.5052	-0.7521	-0.329	-0.0305	0.0345	-0.3438	0.1569	-0.1039	0.0155	0.0894	0.087	0.0935	0.139	-0.0562	-0.3508	-0.1622	-0.2525	-0.1401
YBL016W_5end_control	FUS3\YBL016W_5end_control\ATP.binding\MAP.kinase.activity\cell.cycle\cell.cycle.arrest\cell.division\conjugation\cytoplasm\invasive.growth.in.response.to.glucose.limitation\kinase.activity\mating.projection.tip\mitochondrion\mitosis\negative.regulation.of.MAPKKK.cascade\nucleotide.binding\nucleus\periplasmic.space\pheromonedependent.signal.transduction.during.conjugation.with.cellular.fusion\prot…	0.2435	-0.1301	-0.0167	0.2521	0.2917	-0.4066	-0.1166	0.278	0.0708	-0.1694	-0.0988	-0.0133	0.068	-0.0955	0.1995	-0.0507	0.0368	-0.2033	0.0131	0.0595	0.3238	-0.0845	0.0504	0.1089	-0.8787	-0.7604	-0.8047	-1.321	-0.5623	-0.4235	-0.3264	-0.6042	-0.3385	-0.0988	0.1682	-0.2919	0.165	-0.1426	0.1541	0.1241	0.2761	0.0659	0.2642	-0.0175	-0.2397	-0.2704	-0.2819	-0.2459
YCL027W_3end_control	FUS1\YCL027W_3end_control\conjugation\conjugation.with.cellular.fusion\filamentous.growth\integral.to.membrane\mating.projection.tip\membrane\plasma.membrane\regulation.of.termination.of.mating.projection.growth\reproduction\sexual.reproduction	-0.2143	-0.276	-0.1086	0.1824	0.0306	-0.4151	0.1221	0.256	-0.405	-0.5119	-0.2335	-0.337	0.1308	0.1051	0.3846	0.199	0.4214	0.122	0.2119	0.6492	0.6996	0.0669	0.1581	-0.075	-0.4881	-0.6387	-0.5716	-0.6482	-0.7929	-0.3704	-0.4741	-0.4792	-0.5129	-0.4667	-0.2244	-0.661	-0.1233	-0.2179	-0.2798	0	0.3119	0.0111	0.1873	0.2524	-0.2916	-0.2403	-0.0046	0.1608
YCL027W_5end_control	FUS1\YCL027W_5end_control\conjugation\conjugation.with.cellular.fusion\filamentous.growth\integral.to.membrane\mating.projection.tip\membrane\plasma.membrane\regulation.of.termination.of.mating.projection.growth\reproduction\sexual.reproduction	-0.2635	-0.6487	-0.1066	0.2633	-0.3519	-0.3991	-0.1589	0.192	-0.3593	-0.6901	-0.3759	-0.1107	0.0357	-0.2685	0.1061	-0.0625	0.184	0.1646	0.3482	0.5233	0.4907	-0.2811	0.0663	-0.1393	-1.0545	-0.9505	-0.9007	-1.2434	-0.6321	-0.8342	-0.3025	-0.5613	-0.1958	-0.0996	-0.2816	-0.3061	-0.0356	0.0151	-0.0583	0.1559	-0.6405	0.2592	0.5154	0.2513	-0.4345	-0.4975	0.0347	-0.0367
YNR044W_5end	AGA1\YNR044W_5end\agglutination.during.conjugation.with.cellular.fusion\anchored.to.membrane\cell.adhesion\cell.adhesion.molecule.binding\cell.wall\conjugation\extracellular.region\fungaltype.cell.wall\membrane\reproduction\response.to.pheromone\sexual.reproduction	-0.0984	-0.6127	-0.3871	0.2314	-0.016	-0.5877	-0.2428	0.3432	-0.3269	-0.8527	-0.5926	-0.2104	-0.1925	-0.5249	-0.0954	-0.1139	0.2108	0.1381	0.3866	0.7112	0.3517	-0.3335	-0.2392	-0.4068	-0.8868	-0.9643	-0.8691	-1.1536	-0.6258	-0.7301	-0.6325	-0.8541	-0.6877	-0.5781	-0.3819	-0.6606	-0.0251	-0.0947	0.0482	-0.0004	0.6246	0.7761	1.1741	0.529	0.0591	0.0339	0.3028	0.454
YNL279W_5end	PRM1\YNL279W_5end\conjugation\integral.to.membrane\mating.projection.tip\membrane\plasma.membrane\plasma.membrane.fusion.during.cytogamy\reproduction\response.to.pheromone\sexual.reproduction	-0.4665	-0.4176	-0.1573	0.2714	-0.3499	-0.2959	0.0428	0.318	-0.3632	-0.2553	-0.1255	-0.0132	-0.2823	-0.5842	0.0064	-0.2135	0.167	-0.0322	0.2289	0.7529	0.3486	-0.2932	-0.4054	-0.2279	-0.5275	-0.7455	-0.3861	-0.9582	-0.3434	-0.5854	0.0951	-0.561	-0.2931	-0.0741	0.0671	-0.1562	-0.1459	0.0312	0.1212	0.2075	0.2995	0.2276	0.3776	0.3928	-0.3997	-0.0588	-0.0369	0.1537
YKR042W_5end	UTH1\YKR042W_5end\barrier.septum.formation\biopolymer.biosynthetic.process\cell.cycle\cell.division\cell.wall.organization.and.biogenesis\fungaltype.cell.wall\loss.of.chromatin.silencing.during.replicative.cell.aging\metabolic.compound.salvage\mitochondrial.outer.membrane\mitochondrion.organization.and.biogenesis\regulation.of.translation	0.0769	-0.1662	-0.1964	0.0566	0.0059	-0.2297	-0.1747	0.0992	0.0934	-0.2397	-0.207	0.0242	0.0625	-0.021	-0.1374	-0.0955	-0.0271	-0.0219	0.0986	0.3159	-0.2835	-0.6166	-0.6776	-0.3821	-0.5018	-0.409	-0.3562	-0.4582	-0.1395	-0.0643	-0.2607	-0.2883	-0.03	-0.049	0.0017	-0.2094	0.0542	-0.1144	-0.023	0.1365	-0.003	0	0.2215	0.3144	-0.111	-0.1153	0.2109	0.3585
YBR145W_5end	ADH5\YBR145W_5end\NADH.oxidation\alcohol.dehydrogenase.activity\amino.acid.catabolic.process.to.alcohol.via.Ehrlich.pathway\aromatic.compound.metabolic.process\binding\catalytic.activity\cytoplasm\ethanol.biosynthetic.process.during.fermentation\metabolic.process\metal.ion.binding\nucleus\oxidation.reduction\oxidoreductase.activity\zinc.ion.binding	-0.6055	-0.4853	0.0516	-0.0051	-0.7186	-0.388	0.0108	-0.0012	-0.2942	-0.3241	0.0802	-0.0357	-0.2305	0.2966	0.0264	0.0646	-0.37	-0.3151	-0.2287	-0.3384	-0.3337	0.0623	-0.0871	-0.1246	-0.5525	-0.3708	-0.3536	-0.3726	-0.1169	0.151	-0.0944	-0.1231	-0.7349	-0.1923	-0.354	-0.6501	-0.1995	-0.1736	-0.1299	-0.3457	0.0425	0.0239	-0.1946	-0.2824	-0.77	-0.551	-0.6815	-0.7441
YJR025C_5end	BNA1\YJR025C_5end\3hydroxyanthranilate.34dioxygenase.activity\cytoplasm\de.novo.NAD.biosynthetic.process\iron.ion.binding\metabolic.process\metal.ion.binding\nucleus\oxidation.reduction\oxidoreductase.activity\oxidoreductase.activity.acting.on.single.donors.with.incorporation.of.molecular.oxygen.incorporation.of.two.atoms.of.oxygen\vacuolar.protein.catabolic.process	-1.3949	-1.1848	-0.6317	-0.505	-1.5723	-1.4168	-0.6919	-0.567	-1.1869	-1.2414	-0.7243	-0.4844	0.8543	0.6918	0.4503	0.4503	0.0693	0.2028	0.1154	0.1853	0.4735	0.2325	0.3652	0.2063	-0.3603	-0.3995	-0.2527	-0.2403	-0.2798	-0.4233	-0.3651	-0.4938	-0.3566	-0.326	-0.0721	-0.301	-0.0621	-0.1351	-0.041	-0.0909	0.0109	-0.1225	-0.1337	0.0777	-0.5881	-0.758	-0.6004	-0.5558
YMR058W_3end	FET3\YMR058W_3end\biopolymer.biosynthetic.process\copper.ion.binding\ferroxidase.activity\high.affinity.iron.permease.complex\highaffinity.iron.ion.transport\integral.to.membrane\ion.transport\iron.assimilation.by.reduction.and.transport\iron.ion.binding\iron.ion.transmembrane.transporter.activity\iron.ion.transport\membrane\metal.ion.binding\oxidation.reduction\oxidoreductase.activity\plasma.mem…	0.0541	-0.3651	-1.01	-0.5153	-0.1009	-0.5877	-0.8741	-0.5808	0.1341	-0.3911	-0.9982	-0.4746	0.2925	0.1513	0.6987	0.003	0.3618	0.2587	0.47	0.3509	-0.0355	-0.1007	1.3021	1.2152	0.1159	0.1313	0.3168	-0.2299	0.4209	0.464	1.0169	0.5834	-0.2106	-0.2195	-0.2032	-0.5747	-0.2666	-0.4186	-0.6819	-0.6553	0.1564	-0.2231	-0.0791	-0.6465	0.0572	0.0809	0.0716	-0.1622
YMR058W_5end	FET3\YMR058W_5end\biopolymer.biosynthetic.process\copper.ion.binding\ferroxidase.activity\high.affinity.iron.permease.complex\highaffinity.iron.ion.transport\integral.to.membrane\ion.transport\iron.assimilation.by.reduction.and.transport\iron.ion.binding\iron.ion.transmembrane.transporter.activity\iron.ion.transport\membrane\metal.ion.binding\oxidation.reduction\oxidoreductase.activity\plasma.mem…	0.1266	-0.3469	-0.8471	-0.5254	-0.077	-0.6249	-0.8003	-0.5885	0.1762	-0.4462	-0.9629	-0.4978	0.2814	0.2324	0.8376	0.0133	0.1496	0.0886	0.3954	0.2241	0.0373	-0.0347	1.438	1.2738	0.114	0.1105	0.3333	-0.2443	0.4589	0.5214	1.0923	0.6117	-0.1666	-0.0787	-0.2002	-0.5938	-0.24	-0.3991	-0.5325	-0.681	0.1082	-0.1674	-0.1083	-0.6708	0.0879	0.1473	0.0936	-0.2154
YIL119C_5end	RPI1\YIL119C_5end\DNA.binding\Ras.protein.signal.transduction\carbohydrate.metabolic.process\energy.reserve.metabolic.process\nucleus\small.GTPase.regulator.activity\thiamin.biosynthetic.process	0.103	0.0482	0.0787	0.2632	-0.0724	-0.1151	0.0815	0.1938	-0.1012	-0.0942	-0.0981	-0.0041	0.5925	0.3768	0.0246	0.4541	0.227	-0.0189	0.0375	0.2437	0.4529	0.3567	0.0525	0.3472	0.241	0.2294	-0.1374	-0.4249	0.1007	0.1027	0.0368	-0.0842	-0.0614	-0.2236	0.0774	-0.1917	0.1162	0.0512	0.0706	0	-0.3388	0.1322	0.2854	-0.005	-0.0713	-0.1557	-0.3061	-0.0188
YHL024W_antisense	RIM4\YHL024W_antisense\RNA.binding\cytoplasm\meiosis\meiotic.recombination\nucleic.acid.binding\nucleotide.binding\premeiotic.DNA.synthesis\sporulation	-0.1674	-0.1676	-0.0246	-0.4455	-0.1356	-0.3866	-0.2245	-0.1303	-0.299	-0.1171	0.0793	-0.5258	0.1201	-0.0323	0.0645	0.3985	-0.3235	-0.2116	-0.1922	0.1559	-0.1925	0.0415	0.2169	0.0685	0	0	-0.1193	-0.1245	-0.3828	-0.0302	-0.0284	-0.0962	-0.7463	-0.6115	-0.5355	-0.6122	-0.1022	-0.277	-0.4035	-0.3933	-0.0314	-0.3953	-0.2057	-0.1527	-0.0187	0.116	0.1755	0.4219
YNR044W_antisense	AGA1\YNR044W_antisense\agglutination.during.conjugation.with.cellular.fusion\anchored.to.membrane\cell.adhesion\cell.adhesion.molecule.binding\cell.wall\conjugation\extracellular.region\fungaltype.cell.wall\membrane\reproduction\response.to.pheromone\sexual.reproduction	0	0.089	0.0051	-0.232	0.1145	0.001	0.0016	-0.0614	-0.1228	0.0239	0.1674	-0.3874	0.0147	0.3552	0.3004	0.1466	-0.0032	0.2879	-0.0553	0.3901	-0.0191	0.2037	0.295	0.3618	0.1061	0.4142	0.1496	0.4306	-0.2308	0.2481	-0.0568	-0.0255	-0.2619	-0.2017	-0.2413	-0.4325	-0.1879	-0.2617	-0.3146	-0.3777	-0.0966	-0.2262	-0.2154	0	-0.0488	0.3029	0.3245	0.2698
YIL119C_antisense	RPI1\YIL119C_antisense\DNA.binding\Ras.protein.signal.transduction\carbohydrate.metabolic.process\energy.reserve.metabolic.process\nucleus\small.GTPase.regulator.activity\thiamin.biosynthetic.process	-0.2793	0.1099	-0.0181	-0.0255	-0.0113	0.1854	0.0896	-0.0188	-0.0042	0.0361	0.2328	-0.0525	-0.2564	-0.0354	-0.1206	-0.2837	-0.0183	-0.0508	0.0294	0.0229	-0.2718	-0.243	0.0023	-0.32	-0.0232	0.0999	0.121	0.0287	-0.2811	-0.0991	0.229	-0.2851	-0.1775	-0.0944	-0.099	-0.0988	0.0618	-0.0376	-0.0567	-0.0727	0.0403	-0.0399	-0.0339	-0.0649	0.0635	0.0895	0.3731	0.1462
YKR102W_3end	FLO10\YKR102W_3end\cell.wall\extracellular.region\flocculation.via.cell.wall.proteincarbohydrate.interaction\fungaltype.cell.wall\mannose.binding	-0.011	0.1626	0.0395	0.1746	0.246	0.5065	0.2237	0.2384	-0.1674	0.3033	0.2332	-0.135	-0.1689	-0.2517	0.2422	-0.0101	-0.6437	-0.2253	-0.354	-0.0964	0.0926	-0.1423	0.045	-0.1089	0.0693	0.1772	0.0742	-0.0918	-0.851	-0.1893	0.1177	0.0014	0.1183	-0.1765	0.0346	-0.2706	-0.2554	-0.3291	-0.3525	-0.0914	0.0486	-0.7351	-0.578	-0.3384	0.045	0.3199	0.344	0.3935
YKR102W_5end	FLO10\YKR102W_5end\cell.wall\extracellular.region\flocculation.via.cell.wall.proteincarbohydrate.interaction\fungaltype.cell.wall\mannose.binding	0.2675	0.467	0.2453	0.1426	0.3159	0.1007	0.3933	0.2157	-0.0737	0.287	0.4511	-0.323	0.0207	-0.0455	0.1139	0.0545	-0.3461	-0.3112	-0.3772	-0.0977	0.1591	-0.2183	0.1658	0.0542	0.1717	0.0619	-0.1647	0.1837	-0.6229	-0.182	0.1406	-0.1354	-0.0812	-0.2007	-0.0609	-0.4491	-0.0872	-0.2656	-0.1464	-0.0279	-0.0466	-0.6454	-0.4223	-0.1365	-0.3346	-0.401	-0.2626	-0.194
YBR006W_antisense	UGA2\YBR006W_antisense\cytoplasm\gammaaminobutyric.acid.catabolic.process\glutamate.decarboxylation.to.succinate\metabolic.process\oxidation.reduction\oxidoreductase.activity\oxidoreductase.activity.acting.on.the.aldehyde.or.oxo.group.of.donors.NAD.or.NADP.as.acceptor\response.to.oxidative.stress\succinatesemialdehyde.dehydrogenase.NADP.activity	-0.0617	-0.2343	0.0627	-0.0659	-0.1918	-0.0095	-0.0711	0.1026	0.0168	0.1161	0.0448	0.0113	-0.1434	-0.2368	0.0324	-0.1757	-0.3209	-0.3138	0.0797	-0.1938	-0.1954	-0.2376	-0.0747	-0.1383	-0.3461	-0.3092	-0.1265	-0.4467	-0.2181	-0.3342	-0.0016	-0.4176	-0.5847	-0.0775	-0.0049	-0.1988	-0.0162	0.0003	0.0058	0.0033	-0.0674	0.0473	-0.1268	0.0316	-0.0319	0.0408	0.2763	0.0981
YEL011W_antisense	GLC3\YEL011W_antisense\14alphaglucan.branching.enzyme.activity\carbohydrate.metabolic.process\catalytic.activity\cation.binding\cytoplasm\glycogen.biosynthetic.process\hydrolase.activity.hydrolyzing.Oglycosyl.compounds\transferase.activity\transferase.activity.transferring.glycosyl.groups	-0.0917	-0.2363	-0.1098	0.1413	-0.1683	-0.1314	0.0533	-0.1009	-0.186	-0.05	0.1636	-0.0495	-0.3754	-0.6463	-0.1082	-0.5857	-0.4989	-0.336	-0.0764	-0.3803	-0.3962	-0.7811	-0.779	-0.4312	-0.0827	-0.0744	-0.1101	-0.5186	-0.3944	-0.5486	0.1674	-0.4622	-0.1723	0.1297	0.166	0.0064	-0.1479	0.2083	0.0783	-0.0381	-0.2706	-0.1904	-0.1049	-0.305	0.1339	-0.2046	-0.1252	-0.0172
YDR536W_3end	STL1\YDR536W_3end\carbohydrate.transport\glycerol.transport\integral.to.membrane\membrane\plasma.membrane\solutehydrogen.symporter.activity\substratespecific.transmembrane.transporter.activity\sugarhydrogen.symporter.activity\transmembrane.transport\transport\transporter.activity	-0.3301	-0.2038	0.0835	0.3279	-0.4546	0.1469	0.0925	-0.1187	-0.1999	0.1533	0.1428	0.1046	-0.6903	-0.2772	0.1328	0.0455	-0.3013	0.0308	-0.1565	-0.2785	-0.0092	-0.2821	-0.3742	-0.1818	-0.339	-0.1631	-0.2213	-0.1381	0.0573	-0.5154	0.1789	0.1141	-0.0123	-0.0031	-0.0339	0.2565	0.0639	0.1866	0.2878	0.2166	0.3138	-0.0903	-0.18	-0.2354	-0.3373	-0.2274	-0.0454	-0.1747
YDR536W_5end	STL1\YDR536W_5end\carbohydrate.transport\glycerol.transport\integral.to.membrane\membrane\plasma.membrane\solutehydrogen.symporter.activity\substratespecific.transmembrane.transporter.activity\sugarhydrogen.symporter.activity\transmembrane.transport\transport\transporter.activity	-0.2735	-0.2955	-0.0542	0.3333	-0.603	-0.0794	0.1334	0.2342	-0.1143	-0.0655	0.1654	0.1745	-0.3345	-0.4409	-0.1156	0.0423	-0.0494	-0.0384	0.0301	-0.5236	-0.2334	-0.0891	-0.3259	-0.5066	-0.4117	-0.444	-0.1394	-0.5222	0.2287	-0.4966	0.1283	-0.1869	-0.0763	0.0785	0.0367	0.0288	-0.022	0.2461	0.3523	0.1145	0.184	0.2273	-0.0404	-0.058	-0.36	-0.0568	-0.2117	0.0557
YHR094C_antisense	HXT1\YHR094C_antisense\carbohydrate.transport\fructose.transmembrane.transporter.activity\galactose.transmembrane.transporter.activity\glucose.transmembrane.transporter.activity\hexose.transport\integral.to.membrane\mannose.transmembrane.transporter.activity\membrane\membrane.fraction\pentose.transmembrane.transporter.activity\plasma.membrane\substratespecific.transmembrane.transporter.activity\s…	-0.4743	-0.3805	-0.2306	0.2625	-0.5813	0.0135	0.0907	0.12	-0.0977	0.1294	0.2711	0.312	-0.7226	-0.4895	-0.0953	0.0947	-0.0029	-0.2184	-0.0943	-0.4174	0.0902	-0.2241	-0.5486	-0.2903	-0.5692	-0.7516	-0.3003	-0.8816	0.0848	-0.5178	0.3433	-0.1197	0.187	0.2863	0.082	0.3054	-0.1316	0.4124	0.2623	0.3562	0.0383	-0.0315	-0.1329	-0.4038	-0.1477	0.2721	0.326	0.2386
YHR008C_antisense	SOD2\YHR008C_antisense\agedependent.response.to.oxidative.stress.during.chronological.cell.aging\agedependent.response.to.reactive.oxygen.species.during.chronological.cell.aging\manganese.ion.binding\metal.ion.binding\mitochondrial.matrix\mitochondrion\oxidation.reduction\oxidoreductase.activity\oxygen.and.reactive.oxygen.species.metabolic.process\replicative.cell.aging\superoxide.dismutase.activ…	-0.1499	-0.4638	0.0575	-0.0404	-0.1268	-0.169	-0.1155	0.0532	0.0196	-0.0458	0.1201	0.2477	-0.5114	-0.4412	-0.1348	0.0518	-0.1832	-0.0201	-0.0015	-0.2831	-0.2261	-0.3317	-0.7084	-0.2715	-0.2543	-0.3538	0.0131	-0.3766	0.0619	-0.4684	0.0019	-0.0445	-0.2513	0.3458	0.1606	0.1111	0.045	0.3338	0.2077	0.1931	0.0124	0.1899	-0.0155	0.0195	-0.0968	-0.0563	-0.0546	-0.1853
YNL239W_antisense	LAP3\YNL239W_antisense\DNA.binding\bleomycin.hydrolase.activity\cysteinetype.endopeptidase.activity\cysteinetype.peptidase.activity\cytoplasm\homocysteine.catabolic.process\hydrolase.activity\mitochondrion\nucleic.acid.binding\peptidase.activity\proteolysis\response.to.antibiotic\transcription.regulator.activity	-0.091	-0.356	-0.2682	0.0844	-0.3428	-0.0181	-0.0825	-0.21	-0.1447	-0.0619	-0.0608	0.2161	-0.1421	-0.383	-0.0251	-0.2459	-0.1532	-0.1965	-0.0652	-0.143	0.0461	-0.3864	-0.8042	-0.1176	-0.6311	-0.6434	-0.6027	-0.77	0.1306	-0.7525	0.1583	-0.5138	-0.2947	0.1162	0.2613	0.0647	-0.0653	0.1815	0.1607	0.2382	-0.5722	0.0474	-0.1116	-0.1691	0.0259	0.0701	0.135	0.1079
YHR087W_antisense	RTC3\YHR087W_antisense\RNA.metabolic.process\cytoplasm\nucleus	-0.2752	-0.2979	-0.1106	-0.2754	-0.6925	-0.1198	-0.1154	0.1006	-0.1989	-0.1032	-0.06	0.1445	-0.3563	-0.6351	0.0811	0.3111	-0.1862	-0.5076	0.0217	-0.2218	-0.1551	-0.1476	-0.3515	-0.2591	-0.1265	-0.3399	-0.1594	-0.3085	-0.0104	-0.1215	-0.0134	-0.3432	-0.1711	-0.0207	0.0304	-0.1724	0.016	0.2564	0.0365	0.0869	0.1463	0.05	-0.1916	0.0449	-0.3779	-0.2621	-0.2331	-0.1065
YLR258W_antisense	GSY2\YLR258W_antisense\catalytic.activity\cytoplasm\glycogen.biosynthetic.process\glycogen.starch.synthase.activity\transferase.activity\transferase.activity.transferring.glycosyl.groups	-0.5169	-0.7133	-0.2822	-0.5123	-0.58	-0.3959	-0.0284	-0.394	-0.2858	-0.4503	-0.2192	0.0419	-0.2531	-0.3771	0.0373	-0.3433	-0.077	-0.2914	0.1545	-0.2837	-0.4372	-0.3902	-0.7604	-0.6174	-0.5952	-0.4945	-0.2108	-0.6459	0.0616	-0.5119	-0.1469	-0.6914	-0.0647	0.1189	0.2053	0.1181	-0.0283	0.1903	0.387	0.2153	0.1482	0.0929	0.043	-0.1433	-0.0239	-0.1856	-0.2567	0.0363
YPL248C_antisense	GAL4\YPL248C_antisense\DNA.binding\carbohydrate.metabolic.process\galactose.metabolic.process\metal.ion.binding\nucleus\positive.regulation.of.transcription.by.galactose\regulation.of.transcription.DNAdependent\transcription\transcription.activator.activity\transcription.factor.activity\zinc.ion.binding	-0.1238	-0.4255	-0.2612	-0.1207	-0.3715	-0.1902	-0.0384	0.0557	-0.1584	-0.3556	-0.0834	0.0701	-0.0086	-0.1444	-0.0791	0.1524	-0.3347	-0.404	-0.3131	-0.3236	-0.1585	-0.1976	0.0027	-0.2114	-0.5858	-0.6128	-0.2139	-0.5759	-0.0899	-0.314	-0.1596	-0.4513	-0.0043	0.2076	-0.0327	-0.2578	0.0137	0.0985	0.2943	0.2775	-0.127	-0.0972	0.025	0.0159	-0.1327	-0.2721	-0.1185	-0.169
YGL251C_5end	HFM1\YGL251C_5end\ATP.binding\ATPdependent.helicase.activity\DNA.binding\DNA.helicase.activity\DNA.unwinding.during.replication\helicase.activity\hydrolase.activity\meiosis\metal.ion.binding\nucleic.acid.binding\nucleosidetriphosphatase.activity\nucleotide.binding\nucleus\synapsis\zinc.ion.binding	-0.2539	0.1421	0.2702	0.2313	-0.035	-0.0557	0.0856	-0.1546	-0.1451	-0.0843	0.0539	0.2364	0.1021	-0.0031	0.1436	-0.2408	-0.3492	-0.1164	0.0083	-0.6192	0	-0.1017	-0.2861	-0.0322	-0.0235	0.2103	0.0596	-0.4245	0.1084	0.0669	0.3268	0.3546	-0.0971	0.1823	0.3075	0.1652	0.0861	0.1836	0.0616	0.0686	0.1357	0.2073	0.1329	-0.2536	-0.2031	-0.2459	-0.3428	-0.2397
YKL072W_antisense	STB6\YKL072W_antisense	-0.8913	0.1562	0.1674	0.1974	0.1921	-0.0639	-0.0432	-0.0844	0.0552	0.1663	-0.0291	0.1096	0.08	0.0531	-0.0851	-0.4652	-0.5286	-0.6088	-0.3411	-1.215	-0.4448	-0.4333	-0.5037	-0.2183	0.3248	0.1596	0.3357	0.2723	-0.245	0.545	0.4089	0.2262	-0.112	0.0445	0.0045	0.2733	0.2928	0.2221	0.1764	0.0952	0.2244	0.1284	0.0027	-0.2356	0.5404	-0.1584	-0.4996	-0.4638
YHR124W_5end	NDT80\YHR124W_5end\DNA.binding\cell.cycle\cell.division\meiosis\nuclear.chromosome\nucleus\regulation.of.transcription\regulation.of.transcription.DNAdependent\transcription\transcription.factor.activity	-0.3696	-0.0072	0.1633	0.0091	-0.3409	0.1032	-0.0287	0.1193	-0.3217	0.0418	-0.0283	0.0769	-0.0661	-0.3773	0.1053	-0.0112	-0.1112	-0.2319	0.2026	-0.4878	0.0428	-0.1517	-0.3515	-0.3491	-0.0794	-0.1862	-0.0114	-0.5735	0.0275	-0.388	-0.0082	0.0973	-0.0188	0.1506	0.0508	0.0303	0.1245	0.1333	0.1762	0.162	0.1903	0.1611	0.0699	-0.1516	-0.1508	-0.1749	-0.2237	-0.1792
YLR267W_antisense	BOP2\YLR267W_antisense	-0.4625	-0.2805	0.092	0.0243	-0.1814	-0.0831	0.0823	-0.064	-0.2332	-0.174	0.1938	0.0489	0.0689	-0.1143	0.2291	0.3712	-0.4509	-0.3662	-0.0323	-0.9583	-0.2408	-0.1612	-0.5225	-0.3385	-0.1076	-0.0852	0.1887	-0.7299	-0.0383	-0.0578	0.0874	-0.0774	0.0002	0.2302	0.2089	0.1746	0.0303	0.2423	0.0575	0.1086	0.0323	0.0114	0.0419	-0.1225	-0.0912	-0.1721	-0.3144	-0.3509
YOR368W_antisense	RAD17\YOR368W_antisense\DNA.binding\DNA.damage.checkpoint\DNA.repair\damaged.DNA.binding\doublestrand.break.repair\doublestranded.DNA.binding\exodeoxyribonuclease.III.activity\exonuclease.activity\hydrolase.activity\meiotic.recombination\nuclease.activity\nucleus\response.to.DNA.damage.stimulus	-0.1149	0.2257	0.3896	0.022	0.1021	-0.3161	-0.1881	-0.3052	0.1255	0.0151	0	-0.1026	0.1165	0.043	-0.1162	-0.4429	-0.4361	-0.5426	-0.08	-0.7002	-0.4181	-0.2976	-0.1616	-0.541	0.2828	0.3873	0.2571	0.2971	-0.3076	0.3624	0.241	-0.0635	-0.4249	-0.0156	0.0616	-0.066	-0.1424	-0.0167	0.0559	0	-0.4623	-0.0246	0.0038	0.0329	0.1615	-0.3343	-0.3011	0.0736
YJL106W_3end	IME2\YJL106W_3end\ATP.binding\kinase.activity\meiosis\nucleotide.binding\nucleus\protein.amino.acid.phosphorylation\protein.kinase.activity\protein.serinethreonine.kinase.activity\regulation.of.meiosis\sporulation\transferase.activity	-0.2586	-0.0229	0.0621	0.0744	-0.3777	-0.071	-0.2044	-0.0688	-0.1937	-0.0441	0.0558	-0.0162	0.003	-0.0578	-0.3197	-0.1509	-0.296	-0.285	-0.209	-0.4577	-0.0105	-0.1053	0.0266	-0.2363	0.2255	0.1612	0.1586	-0.1938	-0.1579	-0.0671	0.2933	0.0152	-0.0105	0.0097	-0.095	0.0092	-0.0675	0.0535	0.0831	-0.0607	-0.1052	0.0204	0.0123	-0.1534	0.1668	-0.2874	0.1086	-0.3063
YJL106W_5end	IME2\YJL106W_5end\ATP.binding\kinase.activity\meiosis\nucleotide.binding\nucleus\protein.amino.acid.phosphorylation\protein.kinase.activity\protein.serinethreonine.kinase.activity\regulation.of.meiosis\sporulation\transferase.activity	-0.2303	-0.0912	-0.1059	-0.0312	-0.1201	-0.0193	-0.0042	-0.1234	-0.1276	-0.0734	0.1095	-0.1446	-0.168	-0.087	-0.1709	-0.3342	-0.1612	-0.0929	-0.2862	-0.2287	-0.0237	-0.2464	-0.1249	-0.2636	0.1835	0.3293	0.1155	-0.1914	-0.0988	-0.0008	0.0176	0.0444	-0.0848	0.0167	0.0291	-0.0672	0.1659	-0.0179	0	-0.0003	0.1786	0.0681	-0.042	-0.0408	-0.1053	-0.0317	0.0252	-0.2095
YGL251C_antisense	HFM1\YGL251C_antisense\ATP.binding\ATPdependent.helicase.activity\DNA.binding\DNA.helicase.activity\DNA.unwinding.during.replication\helicase.activity\hydrolase.activity\meiosis\metal.ion.binding\nucleic.acid.binding\nucleosidetriphosphatase.activity\nucleotide.binding\nucleus\synapsis\zinc.ion.binding	-0.3794	-0.08	0.173	0.1654	-0.26	-0.0368	0.0182	0.0166	-0.1218	0.0236	0.1552	0.0611	-0.704	-0.6127	-0.5863	-0.7898	0.0028	0.1889	-0.07	0.0713	-0.1243	-0.2802	-0.0874	-0.1378	0.2997	0.3329	0.1571	0.0756	0.0963	-0.1267	0.3726	0.1798	0.0966	0.0218	0.0998	0.0413	-0.3542	-0.0568	-0.0862	-0.1733	0.0709	-0.1167	-0.0969	-0.1555	-0.0946	-0.1394	-0.1444	-0.0332
YDR380W_antisense	ARO10\YDR380W_antisense\Lphenylalanine.catabolic.process\aromatic.amino.acid.family.catabolic.process.to.alcohol.via.Ehrlich.pathway\autophagy\branched.chain.family.amino.acid.catabolic.process\branched.chain.family.amino.acid.catabolic.process.to.alcohol.via.Ehrlich.pathway\carboxylyase.activity\catalytic.activity\cytoplasm\leucine.catabolic.process\lyase.activity\magnesium.ion.binding\metal.ion…	-0.1617	0.0377	-0.2205	-0.1928	0.002	0.0176	-0.0124	-0.0695	0.1423	-0.0158	-0.0333	0.0817	-0.1377	-0.2198	-0.23	-0.2351	0.0238	-0.2503	-0.0225	-0.27	-0.6715	-0.4965	-0.7876	-0.7356	0.0744	0.23	0.1894	-0.3344	0.0838	-0.1428	-0.157	-0.3479	0.0071	0.5187	0.4235	0.4607	0.1129	0.293	0.2849	0.4213	0.2838	0.2495	0.1345	-0.0027	0.0342	0.1929	-0.133	-0.1783
YJL047C_3end	RTT101\YJL047C_3end\autophagy\cullinRING.ubiquitin.ligase.complex\cytoplasm\negative.regulation.of.transposition.RNAmediated\nucleus\protein.binding\regulation.of.mitosis\ubiquitin.protein.ligase.binding\ubiquitindependent.protein.catabolic.process\ubiquitinprotein.ligase.activity	-0.1791	-0.0285	-0.0956	-0.2141	-0.1913	-0.1534	-0.1915	-0.1801	-0.0925	0.0652	0.0889	-0.1328	-0.0286	-0.1519	-0.0789	-0.094	-0.194	-0.0435	0.0555	-0.0249	0.0334	0.0432	-0.247	-0.0069	0.2167	0.3096	-0.0803	0.0199	-0.1845	0.0297	-0.0054	-0.0135	-0.05	0.0184	-0.0048	-0.0344	0.0329	0.0076	-0.0698	0.0075	-0.1129	-0.0517	-0.0481	-0.068	0.0879	0.0813	0.0159	0.0534
YJL057C_5end	IKS1\YJL057C_5end\ATP.binding\kinase.activity\nucleotide.binding\protein.amino.acid.phosphorylation\protein.kinase.activity\protein.serinethreonine.kinase.activity\transferase.activity	-0.3799	0.3088	0.2462	0.1303	-0.0121	0.4566	0.237	0.1132	-0.1392	0.2043	0.3177	0.1348	0.0157	0.578	0.2276	0.0762	-0.0731	0.1295	0.129	0.0215	0.0305	0.4992	0.3756	0.1236	0.3973	0.1464	0.1821	0.0458	-0.0449	0.0344	0.32	0.1479	-0.0683	0.1377	0.1714	0.2333	-0.0605	0.0125	0.026	0.0362	-0.0305	0.2224	0.3171	0.097	0.1778	0.0717	0.0767	-0.0293
YCR005C_5end	CIT2\YCR005C_5end\autophagy\cellular.carbohydrate.metabolic.process\citrate.Sisynthase.activity\citrate.metabolic.process\glutamate.biosynthetic.process\glyoxylate.cycle\mitochondrion\peroxisome\transferase.activity\transferase.activity.transferring.acyl.groups.acyl.groups.converted.into.alkyl.on.transfer\tricarboxylic.acid.cycle	-0.2222	-0.882	-0.7274	-0.1347	-0.2861	-1.0881	-0.9347	-0.2542	-0.1125	-0.7803	-0.6017	-0.0105	-2.8926	-3.3804	-3.3789	-2.4232	-0.2823	-0.4146	-0.3534	-0.0034	-0.2786	-1.1749	0.256	-0.4145	0.3912	-0.2314	0.2269	0.8739	0.1072	-0.1845	-0.0361	0.5425	-0.162	-0.5613	-0.3285	-0.2447	-0.1048	-0.28	-0.2748	0.0107	0.1013	-0.0218	0.18	0.0668	-0.0613	-0.2086	-0.2939	0.2338
YLR267W_3end	BOP2\YLR267W_3end	-0.0871	0.1239	0.0369	0.5207	0.0689	0.0487	-0.0465	0.5317	0.3172	0.2409	0.0863	0.6151	-0.6953	-1.4689	-1.3671	-0.4597	-0.1469	0.0061	0.0453	0.0013	0.5285	0.595	1.2052	0.3074	0.2688	-0.023	0.1781	0.4283	-0.1001	-0.0148	0.2073	0.7406	0.3796	-0.1869	-0.0588	-0.0673	0.047	-0.0709	-0.1285	0.04	0.0069	-0.0042	0.3573	0.1712	0.1	0.0598	0.009	0.3434
YLR267W_5end	BOP2\YLR267W_5end	0.2252	0.109	0.0495	0.562	0.2598	0.1035	-0.0885	0.5649	0.391	0.2715	0.1819	0.7702	-1.2028	-2.0213	-1.7954	-0.7988	0.2796	0.2054	0.2505	0.2955	0.7273	0.7148	1.249	0.4936	0.2903	-0.1549	0.3191	0.7206	0.3014	-0.0444	0.3186	0.9879	0.4599	-0.3514	-0.2359	-0.0558	-0.0557	-0.1747	-0.2413	-0.0812	-0.0541	0.1857	0.4254	0.251	0.0964	0.0016	0.0321	0.4107
YDR380W_5end	ARO10\YDR380W_5end\Lphenylalanine.catabolic.process\aromatic.amino.acid.family.catabolic.process.to.alcohol.via.Ehrlich.pathway\autophagy\branched.chain.family.amino.acid.catabolic.process\branched.chain.family.amino.acid.catabolic.process.to.alcohol.via.Ehrlich.pathway\carboxylyase.activity\catalytic.activity\cytoplasm\leucine.catabolic.process\lyase.activity\magnesium.ion.binding\metal.ion.bind…	-0.8459	-1.1419	-0.228	0.2417	-1.2956	-0.7539	-0.3912	0.2152	-0.7095	-0.6892	-0.3043	0.7124	0.7543	0.0668	0.4739	0.7829	0.4973	0.3863	0.4623	0.4136	2.2274	1.168	0.8501	0.925	-0.2455	-0.6554	-0.1988	0.7981	-0.334	-0.389	-0.266	0.6862	-1.1327	-2.2553	-2.1312	-1.5352	-0.7227	-1.0789	-0.7507	-0.4699	-0.6828	-0.5365	-0.1848	-0.2661	-0.3318	-0.6727	-0.0712	0.5657
[truncated: 712 more columns]
