# Supplementary material for: Systematic Dissection of Roles for Chromatin Regulators in a Yeast Stress Response
Source: PLoS Biol. 2012 Jul 31;10(7):e1001369. doi: 10.1371/journal.pbio.1001369 (PMC3416867; doi:10.1371/journal.pbio.1001369)
Supplement: Table S3 — Significant correlations between mutants. Data used for Figure 3B. (XLSX) [file pbio.1001369.s010.xlsx]

## Sheet: Sheet1
		H3D1-16	H3D1-20	H3K115Q	H3K115R	H3K121Q	H3K121R	H3K122R	H3K125Q	H3K125R	H3K14A	H3K14Q	H3K14R	H3K18Q	H3K18R	H3K23A	H3K23Q	H3K23R	H3K27A	H3K27Q	H3K27R	H3K36Q	H3K36R	H3K37Q	H3K37R	H3K4,9,14,18R	H3K42Q	H3K4A	H3K4Q	H3K4R	H3K56Q	H3K56R	H3K64Q	H3K64R	H3K79Q	H3K79R	H3K9,14,18,23Q	H3K9,14,18,23R	H3K9A	H3K9Q	H3K9R	H3L103A	H3P30A	H3R17K	H3R26K	H3R2K	H3R40K	H3R49K	H3R8K
H3D1-16	correlation	1	-0.015701	-0.019992	0.373326	-0.201582	0.469148	-0.197187	-0.076386	-0.099026	0.111341	-0.257166	0.317454	-0.279895	-0.072277	0.133276	0.16303	0.486103	0.018652	0.062294	0.39546	0.119687	0.173412	-0.108718	0.511023	0.083411	-0.386675	-0.276022	-0.335461	0.534282	-0.247584	0.293578	-0.315085	0.070142	-0.143037	-0.037729	0.014873	0.145145	0.085419	-0.367931	0.479813	0.438886	-0.023663	0.084937	-0.07969	-0.203187	-0.402513	-0.059913	-0.102609
H3D1-16	observed	2.79217	0.078824	0	1.55302	-0.873852	1.89879	-0.854785	-0.292854	-0.390272	0.536486	-1.08598	1.47074	-1.36334	-0.238468	0.629845	0.854785	2.08965	0.211547	0.292854	1.59843	0.567049	0.912973	-0.433128	2.22356	0.376149	-2.22356	-1.26971	-1.82459	2.41566	-1.06261	1.29966	-1.70067	0.334212	-0.598152	-0.065666	0.171444	0.71204	0.433128	-1.98522	1.98522	1.75926	-0.013124	0.418758	-0.306581	-0.893242	-2.41566	-0.118389	-0.404474
H3D1-16	expected	4.71669	-0.036133	-0.056211	1.78426	-0.905939	2.23265	-0.885373	-0.320102	-0.42604	0.558342	-1.16603	1.52282	-1.27239	-0.300873	0.660982	0.800211	2.31198	0.124617	0.328835	1.88783	0.597395	0.848795	-0.471394	2.4286	0.427649	-1.77205	-1.25427	-1.53241	2.53743	-1.1212	1.41109	-1.43706	0.365556	-0.631986	-0.139209	0.106935	0.71652	0.437041	-1.68434	2.28255	2.09104	-0.073393	0.434789	-0.33556	-0.913449	-1.84617	-0.243017	-0.442805
H3D1-20	correlation	-0.015701	1	0.266834	-0.252739	-0.271639	0.059208	0.231936	0.02707	-0.257004	-0.159488	0.369522	0.566992	0.221333	0.53885	0.343805	-0.237257	-0.092547	0.216496	-0.343842	-0.082142	0.25375	0.263227	0.129145	-0.170714	0.771404	0.184118	0.456853	0.337513	0.133303	0.37348	-0.200287	-0.062171	-0.223973	-0.22923	0.04731	0.770331	0.759783	-0.17297	0.015692	0.099854	0.029974	-0.152836	0.277838	-0.267529	-0.123691	-0.121665	0.161823	-0.062515
H3D1-20	observed	0.013124	2.79217	1.10996	-1.08598	-1.29966	0.334212	0.97443	0.158141	-1.1346	-0.521391	1.47074	1.98522	0.912973	1.82459	1.43309	-0.97443	-0.238468	0.873852	-1.82459	-0.198145	1.06261	1.08598	0.551703	-0.551703	2.41566	0.763733	1.6474	1.36334	0.598152	1.5106	-0.662184	-0.131616	-0.799356	-0.854785	0.251992	2.22356	2.08965	-0.567049	0.091996	0.462143	0.184778	-0.506415	1.15994	-1.26971	-0.404474	-0.376149	0.69523	-0.158141
H3D1-20	expected	0.021801	3.82546	1.07986	-0.865877	-0.936655	0.302325	0.949166	0.181973	-0.881849	-0.516665	1.46441	2.20391	0.909462	2.09852	1.3681	-0.807899	-0.265977	0.891348	-1.20704	-0.227012	1.03086	1.06635	0.56423	-0.558704	2.9694	0.770095	1.79145	1.34454	0.579799	1.47923	-0.66945	-0.152223	-0.758151	-0.777836	0.257769	2.96538	2.92588	-0.567152	0.139362	0.454539	0.192848	-0.491752	1.12106	-0.921263	-0.382608	-0.375021	0.686605	-0.153511
H3K115Q	correlation	-0.019992	0.266834	1	0.17033	-0.235605	0.374146	0.107275	0.498432	-0.24998	0.447217	-0.40936	0.290701	-0.243832	0.120997	0.303815	-0.097645	0.022139	0.028888	-0.663649	-0.35814	0.552628	0.390816	0.059136	-0.053076	0.302849	-0.013658	0.233972	-0.147065	0.165125	0.16222	0.236128	-0.329235	-0.247565	-0.643633	0.290951	0.110741	0.324728	0.14518	-0.469973	0.373508	0.269262	0.142554	-0.143384	-0.297377	-0.517212	-0.014939	0.615165	-0.001636
H3K115Q	observed	-0.078824	0.598152	2.79217	0.404474	-0.678614	1.03981	0.238468	1.39737	-0.746282	1.24085	-1.36334	0.746282	-0.71204	0.279183	0.873852	-0.3621	0.078824	0.091996	-2.79217	-1.18605	1.6474	1.15994	0.118389	-0.224987	0.854785	-0.052519	0.491551	-0.567049	0.390272	0.376149	0.506415	-1.08598	-0.729054	-2.41566	0.763733	0.251992	0.912973	0.3621	-1.55302	1.01753	0.613922	0.348122	-0.551703	-0.933067	-1.70067	-0.065666	2.08965	-0.02625
H3K115Q	expected	-0.109785	0.649068	2.5888	0.393746	-0.68023	0.932981	0.226924	1.2618	-0.718263	1.1263	-1.13993	0.712211	-0.701999	0.263228	0.746908	-0.315233	0.001678	0.019535	-1.81271	-1.00442	1.40519	0.977085	0.099563	-0.197317	0.744353	-0.093028	0.562124	-0.445983	0.379977	0.37229	0.567828	-0.927947	-0.711873	-1.75975	0.712874	0.236094	0.802236	0.327209	-1.3003	0.931293	0.655491	0.320259	-0.436244	-0.843662	-1.42528	-0.096418	1.57064	-0.06122
H3K115R	correlation	0.373326	-0.252739	0.17033	1	-0.0667	0.406322	-0.179987	0.27152	0.067148	0.209051	-0.424389	0.031763	-0.427247	-0.008628	-0.01637	0.090264	0.452211	-0.110612	-0.210471	0.285387	-0.035906	-0.033001	-0.086966	0.552121	-0.154559	-0.288112	-0.257581	-0.313476	0.249967	-0.206622	0.440799	-0.221683	0.190803	-0.252613	-0.116589	-0.179803	-0.099477	0.052588	-0.336352	0.347398	0.344272	-0.014982	-0.168177	-0.173192	-0.288773	-0.255159	-0.111981	-0.182429
H3K115R	observed	1.82459	-1.29966	0.763733	2.79217	-0.251992	1.98522	-0.893242	1.36334	0.320366	1.03981	-2.41566	0.105183	-2.79217	-0.052519	-0.091996	0.491551	2.22356	-0.476795	-1.08598	1.39737	-0.144866	-0.131616	-0.390272	2.41566	-0.746282	-1.5106	-1.36334	-1.70067	1.24085	-1.06261	2.08965	-1.1346	0.912973	-1.26971	-0.521391	-0.873852	-0.418758	0.224987	-1.98522	1.75926	1.6474	-0.078824	-0.781421	-0.817553	-1.55302	-1.33083	-0.491551	-0.912973
H3K115R	expected	1.69723	-1.15896	0.771133	4.5562	-0.310228	1.84776	-0.827058	1.23278	0.300404	0.947785	-1.94205	0.138975	-1.95509	-0.045295	-0.080615	0.405862	2.05711	-0.510561	-0.966131	1.29604	-0.169741	-0.15649	-0.402686	2.51292	-0.71105	-1.32034	-1.18105	-1.43605	1.13445	-0.94857	2.00505	-1.01728	0.864535	-1.15839	-0.537829	-0.82622	-0.45976	0.233979	-1.54042	1.57894	1.56468	-0.074283	-0.77318	-0.796058	-1.32335	-1.17	-0.516808	-0.8382
H3K121Q	correlation	-0.201582	-0.271639	-0.235605	-0.0667	1	-0.289774	0.186797	0.036524	0.425971	-0.230722	0.102054	-0.367786	0.196125	0.023788	-0.294563	0.196818	-0.052346	-0.098848	0.372956	-0.109212	-0.294136	-0.362139	0.287975	-0.007885	-0.317484	0.246699	0.162079	0.250381	-0.118718	-0.00086	-0.115061	0.274682	0.227509	0.088234	-0.108924	-0.0548	-0.283364	-0.243306	0.160994	-0.184213	-0.484093	0.180466	-0.110195	-0.098734	0.315708	-0.113654	-0.063377	-0.239116
H3K121Q	observed	-0.817553	-1.10996	-0.99575	-0.224987	2.79217	-1.213	0.64593	0.105183	1.82459	-0.953545	0.3621	-1.82459	0.678614	0.065666	-1.26971	0.69523	-0.171444	-0.348122	1.55302	-0.433128	-1.24085	-1.70067	1.213	-0.091996	-1.39737	0.854785	0.551703	0.893242	-0.506415	-0.052519	-0.491551	0.99575	0.781421	0.292854	-0.418758	-0.198145	-1.15994	-1.08598	0.536486	-0.763733	-2.22356	0.598152	-0.447588	-0.334212	1.29966	-0.476795	-0.211547	-1.01753
H3K121Q	expected	-0.838884	-1.10606	-0.968635	-0.324485	3.74358	-1.17522	0.642274	0.06918	1.55441	-0.950012	0.31909	-1.47273	0.677851	0.02061	-1.19348	0.680491	-0.269742	-0.447086	1.35223	-0.486611	-1.19185	-1.4512	1.02814	-0.100183	-1.2809	0.870721	0.54801	0.884764	-0.522865	-0.073392	-0.50892	0.977441	0.79754	0.266385	-0.485512	-0.279102	-1.15078	-0.998005	0.54387	-0.772643	-1.91629	0.618131	-0.490361	-0.446654	1.1339	-0.503552	-0.311812	-0.982027
H3K121R	correlation	0.469148	0.059208	0.374146	0.406322	-0.289774	1	-0.229291	0.158747	-0.227961	0.34505	-0.596245	0.621925	-0.486924	-0.117871	0.406761	0.009717	0.381908	0.053367	-0.256504	0.165035	0.293645	0.329988	-0.207696	0.18885	0.118259	-0.563585	-0.286411	-0.518998	0.689602	-0.219705	0.544811	-0.639489	-0.203225	-0.292194	0.246862	0.098644	0.285479	0.167677	-0.666837	0.693741	0.663592	0.083	0.032223	-0.1444	-0.517758	-0.167157	0.199199	0.042527
H3K121R	observed	1.36334	0.131616	1.06261	1.1346	-0.953545	2.79217	-0.781421	0.390272	-0.746282	0.97443	-1.98522	1.98522	-1.39737	-0.376149	1.15994	0	1.08598	0.118389	-0.817553	0.404474	0.781421	0.873852	-0.678614	0.476795	0.279183	-1.75926	-0.933067	-1.55302	2.22356	-0.69523	1.59843	-2.08965	-0.662184	-0.97443	0.71204	0.198145	0.763733	0.433128	-2.22356	2.41566	2.08965	0.158141	0.065666	-0.462143	-1.5106	-0.521391	0.58253	0.091996
H3K121R	expected	1.38437	0.135322	1.09491	1.19295	-0.927998	3.00184	-0.74371	0.43861	-0.739659	1.00626	-1.86179	1.84987	-1.5287	-0.404224	1.19429	-0.015472	1.11856	0.117524	-0.826626	0.457768	0.849632	0.960365	-0.677913	0.530332	0.315246	-1.76228	-0.91775	-1.62642	2.05608	-0.714503	1.61491	-1.99355	-0.664289	-0.935371	0.707088	0.255481	0.82475	0.465817	-2.07688	2.06869	1.97683	0.207815	0.053101	-0.485054	-1.62265	-0.554394	0.561862	0.084497
H3K122R	correlation	-0.197187	0.231936	0.107275	-0.179987	0.186797	-0.229291	1	0.008065	0.078258	-0.303952	0.198339	0.01271	0.785262	0.135139	-0.161661	-0.219171	-0.11006	-0.052186	-0.015548	-0.15625	0.161178	0.157443	0.346551	-0.188676	0.135212	0.424234	0.27789	0.263423	-0.007405	0.302065	-0.073451	0.200917	-0.090401	-0.062559	-0.017281	0.285733	0.094849	-0.311977	0.14897	-0.040331	-0.247757	-0.116716	-0.163691	-0.261431	0.142019	-0.138983	0.14725	-0.224399
H3K122R	observed	-1.29966	1.18605	0.506415	-1.213	0.953545	-1.55302	2.79217	0.02625	0.3621	-2.22356	1.06261	0.065666	2.41566	0.64593	-1.03981	-1.43309	-0.69523	-0.334212	-0.065666	-0.97443	0.836024	0.817553	1.98522	-1.24085	0.662184	2.22356	1.43309	1.36334	-0.039381	1.89879	-0.521391	1.08598	-0.598152	-0.376149	-0.091996	1.59843	0.447588	-2.79217	0.781421	-0.238468	-1.75926	-0.817553	-1.06261	-1.82459	0.746282	-0.933067	0.763733	-1.5106
H3K122R	expected	-1.19537	1.21159	0.512368	-1.09889	0.958404	-1.37543	5.51967	-0.044103	0.349607	-1.79421	1.02314	-0.018047	4.3152	0.668656	-0.996099	-1.31867	-0.706669	-0.382049	-0.176549	-0.965744	0.814711	0.793759	1.85447	-1.14762	0.669065	2.29019	1.46934	1.3882	-0.130876	1.60495	-0.501327	1.03761	-0.596399	-0.440233	-0.18627	1.51334	0.44267	-1.83922	0.746236	-0.315555	-1.47901	-0.744003	-1.00748	-1.55571	0.707243	-0.868896	0.736587	-1.34799
H3K125Q	correlation	-0.076386	0.02707	0.498432	0.27152	0.036524	0.158747	0.008065	1	-0.197414	0.303454	-0.326332	-0.007981	-0.338581	0.078436	0.183382	0.254726	-0.018338	0.20008	-0.49703	-0.274503	0.191682	0.047302	0.121857	0.14049	-0.008343	-0.145064	0.122291	-0.080912	-0.010728	0.023264	0.059975	-0.290739	-0.157522	-0.465798	0.060384	-0.010466	0.075126	0.118462	-0.297099	0.164366	0.063945	0.329144	-0.102431	-0.081748	-0.47402	0.002391	0.293767	-0.128669
H3K125Q	observed	-0.447588	0.091996	2.08965	1.213	0.131616	0.662184	-0.013124	2.79217	-0.933067	1.36334	-1.5106	-0.078824	-1.59843	0.390272	0.746282	1.1346	-0.184778	0.817553	-2.79217	-1.15994	0.781421	0.211547	0.551703	0.64593	-0.091996	-0.799356	0.58253	-0.491551	-0.158141	0.039381	0.279183	-1.213	-0.873852	-2.22356	0.292854	-0.144866	0.348122	0.536486	-1.29966	0.678614	0.306581	1.5106	-0.598152	-0.506415	-2.41566	-0.039381	1.33083	-0.678614
H3K125Q	expected	-0.436315	0.043832	2.23144	1.17833	0.087706	0.65495	-0.044373	4.55924	-0.998011	1.32654	-1.59632	-0.118842	-1.65317	0.282223	0.769279	1.10039	-0.16691	0.846775	-2.38854	-1.35578	0.807803	0.137725	0.483741	0.570216	-0.120525	-0.755049	0.485755	-0.457318	-0.13159	0.026166	0.196546	-1.43114	-0.812869	-2.24359	0.198442	-0.130374	0.266858	0.467982	-1.46065	0.681026	0.214969	1.44577	-0.557189	-0.461196	-2.28175	-0.070704	1.28158	-0.678959
H3K125R	correlation	-0.099026	-0.257004	-0.24998	0.067148	0.425971	-0.227961	0.078258	-0.197414	1	-0.366263	0.163443	-0.358596	0.19427	0.05568	-0.51411	-0.035025	0.041204	-0.372361	0.357848	0.083666	-0.353488	-0.322351	0.009199	0.220551	-0.316119	0.224938	0.05172	0.192274	-0.171664	-0.073061	0.095171	0.386963	0.625829	0.114365	-0.322562	-0.166938	-0.27692	-0.431419	0.271326	-0.294819	-0.198673	-0.190326	-0.11057	-0.068398	0.34131	-0.14019	-0.277036	-0.099688
H3K125R	observed	-0.320366	-0.953545	-0.873852	0.198145	2.08965	-0.836024	0.251992	-0.746282	2.79217	-1.59843	0.551703	-1.5106	0.746282	0.131616	-2.79217	-0.118389	0.078824	-1.70067	1.36334	0.292854	-1.43309	-1.213	-0.013124	0.873852	-1.1346	0.912973	0.105183	0.69523	-0.629845	-0.251992	0.348122	1.70067	2.41566	0.433128	-1.24085	-0.613922	-0.99575	-2.41566	1.03981	-1.06261	-0.763733	-0.729054	-0.433128	-0.238468	1.29966	-0.567049	-1.01753	-0.334212
H3K125R	expected	-0.375981	-0.96703	-0.94075	0.245728	1.5882	-0.85837	0.287293	-0.744085	3.73583	-1.3758	0.606001	-1.34712	0.721334	0.202825	-1.92894	-0.136532	0.148663	-1.39862	1.33333	0.307529	-1.32801	-1.21151	0.028923	0.819657	-1.1882	0.83607	0.188006	0.713867	-0.647744	-0.278837	0.350571	1.44226	2.33594	0.422381	-1.2123	-0.630062	-1.04154	-1.61957	1.00963	-1.10851	-0.748793	-0.717565	-0.419173	-0.261392	1.27146	-0.529991	-1.04198	-0.37846
H3K14A	correlation	0.111341	-0.159488	0.447217	0.209051	-0.230722	0.34505	-0.303952	0.303454	-0.366263	1	-0.528698	0.090948	-0.47884	-0.260153	0.376992	0.199669	-0.04372	0.220414	-0.399506	-0.237765	0.301798	0.208917	-0.224485	-0.014813	0.031484	-0.335924	-0.160257	-0.391808	0.082432	-0.289205	0.112609	-0.450977	-0.33708	-0.190535	0.296464	-0.307964	0.063494	0.55022	-0.525169	0.275794	0.368422	0.448624	0.032137	0.182272	-0.441878	0.183076	0.389517	0.348623
H3K14A	observed	0.279183	-0.521391	1.59843	0.64593	-0.763733	1.08598	-1.01753	0.99575	-1.33083	2.79217	-2.41566	0.224987	-1.89879	-0.873852	1.18605	0.58253	-0.211547	0.662184	-1.43309	-0.781421	0.953545	0.629845	-0.71204	-0.091996	0.039381	-1.15994	-0.536486	-1.39737	0.198145	-0.97443	0.306581	-1.75926	-1.18605	-0.629845	0.912973	-1.03981	0.144866	1.89879	-2.22356	0.836024	1.1346	1.6474	0.052519	0.521391	-1.70067	0.551703	1.213	1.10996
H3K14A	expected	0.322363	-0.519841	1.36684	0.626214	-0.741356	1.04913	-0.969083	0.919782	-1.16285	3.08584	-1.66798	0.258947	-1.51293	-0.832879	1.14846	0.597037	-0.159835	0.661549	-1.26623	-0.763258	0.914631	0.625797	-0.721961	-0.069942	0.074029	-1.06851	-0.52223	-1.24229	0.232465	-0.923223	0.326304	-1.42629	-1.0721	-0.616387	0.898043	-0.981558	0.173572	1.68715	-1.657	0.833765	1.12181	1.37122	0.076061	0.542938	-1.39799	0.54544	1.18741	1.06024
H3K14Q	correlation	-0.257166	0.369522	-0.40936	-0.424389	0.102054	-0.596245	0.198339	-0.326332	0.163443	-0.528698	1	-0.126303	0.577784	0.275791	-0.231378	-0.07251	-0.342029	0.061278	0.338178	0.021689	-0.371132	-0.34958	0.021448	-0.195878	0.371085	0.568925	0.253592	0.507397	-0.371556	0.255151	-0.533317	0.673022	0.25057	0.307025	-0.250353	0.317345	0.220269	-0.309757	0.815996	-0.582271	-0.478222	-0.307563	0.286082	0.131379	0.445809	0.066266	-0.350257	-0.037648
H3K14Q	observed	-0.64593	1.10996	-1.08598	-1.18605	0.306581	-2.41566	0.58253	-0.781421	0.462143	-1.55302	2.79217	-0.198145	1.70067	0.836024	-0.58253	-0.078824	-0.836024	0.198145	1.03981	0.144866	-0.953545	-0.893242	0.131616	-0.476795	1.1346	1.6474	0.729054	1.43309	-0.97443	0.763733	-1.6474	1.98522	0.71204	0.99575	-0.598152	1.01753	0.629845	-0.763733	2.41566	-2.22356	-1.33083	-0.746282	0.893242	0.390272	1.26971	0.211547	-0.912973	0
H3K14Q	expected	-0.647033	1.02244	-1.05247	-1.09251	0.309915	-1.55033	0.566413	-0.831287	0.473454	-1.37038	2.70201	-0.298419	1.57724	0.772745	-0.578335	-0.155116	-0.873105	0.201291	0.938941	0.095826	-0.950635	-0.89322	0.095184	-0.483764	1.0266	1.55364	0.713607	1.38973	-0.951764	0.717759	-1.38269	1.83095	0.705555	0.855951	-0.628883	0.883441	0.624837	-0.787132	2.21183	-1.5131	-1.23592	-0.781287	0.800158	0.388037	1.22567	0.214576	-0.895025	-0.062246
H3K14R	correlation	0.317454	0.566992	0.290701	0.031763	-0.367786	0.621925	0.01271	-0.007981	-0.358596	0.090948	-0.126303	1	-0.0875	0.06259	0.511837	-0.205274	0.275759	0.274174	-0.19095	0.170793	0.343275	0.431378	-0.119592	-0.126277	0.581735	-0.387365	-0.084985	-0.278532	0.711353	0.043993	0.285429	-0.562262	-0.374461	-0.169486	0.191501	0.612448	0.693901	0.023425	-0.45534	0.621742	0.479047	-0.082929	0.23922	-0.158172	-0.393584	-0.219967	0.161928	0.071371
H3K14R	observed	1.01753	1.75926	0.912973	0.184778	-1.213	2.08965	0.144866	0.039381	-1.18605	0.306581	-0.404474	2.79217	-0.251992	0.251992	1.59843	-0.763733	0.854785	0.836024	-0.64593	0.506415	1.03981	1.24085	-0.3621	-0.390272	1.82459	-1.36334	-0.224987	-0.933067	2.41566	0.211547	0.893242	-2.22356	-1.29966	-0.598152	0.551703	1.89879	2.22356	0.171444	-1.82459	1.98522	1.5106	-0.211547	0.729054	-0.567049	-1.39737	-0.799356	0.476795	0.265563
H3K14R	expected	0.994193	1.80761	0.906987	0.062933	-1.23947	1.98667	0.000825	-0.066621	-1.20952	0.255857	-0.452314	3.21908	-0.32583	0.163417	1.62782	-0.709734	0.858281	0.853113	-0.663044	0.516125	1.07836	1.36555	-0.430439	-0.45223	1.85567	-1.3033	-0.317632	-0.948533	2.27818	0.102797	0.889803	-1.8734	-1.26123	-0.593078	0.583628	1.95578	2.22129	0.035752	-1.52487	1.98608	1.52094	-0.310929	0.739177	-0.556196	-1.32357	-0.75763	0.487228	0.192039
H3K18Q	correlation	-0.279895	0.221333	-0.243832	-0.427247	0.196125	-0.486924	0.785262	-0.338581	0.19427	-0.47884	0.577784	-0.0875	1	0.07711	-0.263237	-0.257918	-0.259494	-0.030483	0.303748	-0.048046	-0.097574	-0.069291	0.223183	-0.273767	0.160527	0.554497	0.182697	0.360934	-0.156047	0.337084	-0.273597	0.449351	0.0492	0.288578	-0.108248	0.281972	0.047502	-0.33448	0.511112	-0.321314	-0.426668	-0.27882	0.015266	-0.044706	0.396716	0.000984	-0.110013	-0.101794
H3K18Q	observed	-1.10996	0.836024	-0.893242	-1.82459	0.763733	-2.22356	2.41566	-1.39737	0.746282	-2.08965	2.22356	-0.292854	2.79217	0.320366	-0.953545	-0.912973	-0.933067	-0.105183	1.213	-0.184778	-0.320366	-0.251992	0.873852	-1.03981	0.551703	2.08965	0.71204	1.43309	-0.629845	1.29966	-1.01753	1.70067	0.224987	1.1346	-0.404474	1.10996	0.198145	-1.26971	1.98522	-1.213	-1.75926	-1.08598	0.052519	-0.158141	1.5106	0	-0.418758	-0.348122
H3K18Q	expected	-1.08336	0.828612	-0.945797	-1.64545	0.732455	-1.87309	2.97976	-1.30722	0.725378	-1.84225	2.18832	-0.349457	3.79889	0.278462	-1.01982	-0.999526	-1.00554	-0.131959	1.14299	-0.198956	-0.387884	-0.279994	0.835669	-1.05998	0.596661	2.09949	0.68123	1.36113	-0.610933	1.27015	-1.05934	1.6984	0.171999	1.08512	-0.4286	1.05993	0.16552	-1.29158	1.93399	-1.24136	-1.64324	-1.07926	0.042555	-0.186213	1.49762	-0.011927	-0.435331	-0.40398
H3K18R	correlation	-0.072277	0.53885	0.120997	-0.008628	0.023788	-0.117871	0.135139	0.078436	0.05568	-0.260153	0.275791	0.06259	0.07711	1	-0.108427	-0.10187	0.038169	-0.230472	-0.157515	-0.093512	0.124964	0.101793	0.236535	0.073983	0.278085	0.409709	0.747227	0.696965	-0.106481	0.24044	-0.173495	0.267144	0.114329	-0.307663	-0.165693	0.2532	0.22526	-0.351427	0.164171	-0.030369	-0.098674	-0.185037	-0.092978	-0.371368	0.168133	-0.178882	0.090166	-0.243865
H3K18R	observed	-0.158141	1.89879	0.598152	0.078824	0.198145	-0.506415	0.662184	0.476795	0.390272	-1.39737	1.47074	0.418758	0.462143	2.79217	-0.447588	-0.404474	0.279183	-1.10996	-0.69523	-0.334212	0.629845	0.536486	1.10996	0.447588	1.5106	1.70067	2.41566	2.22356	-0.433128	1.18605	-0.781421	1.39737	0.551703	-1.6474	-0.746282	1.33083	0.99575	-1.98522	0.746282	0.013124	-0.376149	-0.873852	-0.320366	-2.41566	0.763733	-0.836024	0.491551	-1.213
H3K18R	expected	-0.295087	2.55563	0.606475	0.001817	0.153027	-0.507769	0.672443	0.407942	0.301794	-1.17147	1.32854	0.334024	0.401755	4.70674	-0.463715	-0.433128	0.220107	-1.03302	-0.692697	-0.394143	0.624977	0.516895	1.14542	0.387169	1.33924	1.95322	3.52764	3.29318	-0.454636	1.16364	-0.767237	1.2882	0.57537	-1.39309	-0.730843	1.22316	1.09283	-1.59723	0.80787	-0.099598	-0.418219	-0.821077	-0.391652	-1.69025	0.82635	-0.792363	0.462659	-1.09549
H3K23A	correlation	0.133276	0.343805	0.303815	-0.01637	-0.294563	0.406761	-0.161661	0.183382	-0.51411	0.376992	-0.231378	0.511837	-0.263237	-0.108427	1	0.129913	0.039679	0.405469	-0.347056	-0.065035	0.214364	0.228087	-0.070279	-0.130988	0.359991	-0.351655	-0.147868	-0.275718	0.258911	0.079972	-0.048742	-0.495904	-0.456357	-0.111552	0.433973	0.332581	0.437887	0.404121	-0.373471	0.319736	0.286152	0.328505	0.387637	0.160258	-0.429336	0.155727	0.280928	0.236349
H3K23A	observed	0.506415	1.213	1.01753	0.02625	-1.18605	1.6474	-0.64593	0.64593	-2.22356	1.36334	-0.912973	2.41566	-1.01753	-0.390272	2.79217	0.491551	0.238468	1.59843	-1.33083	-0.198145	0.71204	0.746282	-0.238468	-0.476795	1.33083	-1.36334	-0.551703	-1.08598	0.799356	0.320366	-0.105183	-2.08965	-1.89879	-0.404474	1.82459	1.18605	1.89879	1.55302	-1.43309	1.10996	0.97443	1.1346	1.39737	0.551703	-1.75926	0.536486	0.912973	0.763733
H3K23A	expected	0.464723	1.24034	1.09301	-0.086591	-1.11149	1.47228	-0.621864	0.649321	-1.92033	1.36261	-0.87871	1.85939	-0.996083	-0.425742	3.65785	0.452333	0.1199	1.46752	-1.30488	-0.265878	0.763461	0.81402	-0.285201	-0.508859	1.29997	-1.32183	-0.571048	-1.04206	0.927581	0.268347	-0.205853	-1.85326	-1.70756	-0.437253	1.57253	1.19899	1.58695	1.46255	-1.4022	1.15167	1.02794	1.18397	1.40182	0.56413	-1.60801	0.547438	1.00869	0.84446
H3K23Q	correlation	0.16303	-0.237257	-0.097645	0.090264	0.196818	0.009717	-0.219171	0.254726	-0.035025	0.199669	-0.07251	-0.205274	-0.257918	-0.10187	0.129913	1	-0.01701	0.159192	0.088387	-0.128172	-0.113398	-0.216743	-0.047072	0.151582	-0.164065	-0.206603	-0.058845	-0.064286	-0.083046	-0.260592	-0.15159	-0.099738	-0.001052	0.002859	-0.084622	-0.166915	-0.107607	0.226897	-0.087496	-0.027036	-0.039343	0.412317	0.205893	0.309228	-0.166833	0.0285	0.032244	0.100829
H3K23Q	observed	0.99575	-1.43309	-0.476795	0.598152	1.10996	0.144866	-1.29966	1.47074	-0.091996	1.1346	-0.334212	-1.18605	-1.70067	-0.521391	0.799356	2.79217	0.013124	0.953545	0.58253	-0.69523	-0.567049	-1.26971	-0.171444	0.912973	-0.912973	-1.213	-0.251992	-0.320366	-0.376149	-1.75926	-0.854785	-0.506415	0.091996	0.105183	-0.390272	-0.953545	-0.536486	1.213	-0.418758	-0.065666	-0.131616	2.41566	1.15994	1.6474	-0.933067	0.279183	0.348122	0.69523
H3K23Q	expected	1.05848	-1.34446	-0.506364	0.621667	1.26132	0.138141	-1.23589	1.60894	-0.130447	1.27843	-0.355473	-1.15246	-1.46849	-0.531724	0.859682	6.08287	-0.022307	1.03545	0.610403	-0.689618	-0.600925	-1.22131	-0.202769	0.989762	-0.905088	-1.16044	-0.273445	-0.306103	-0.418723	-1.48454	-0.830194	-0.518929	0.073491	0.096969	-0.428182	-0.922193	-0.566164	1.44188	-0.445437	-0.082491	-0.156373	2.55498	1.3158	1.93612	-0.9217	0.250892	0.273368	0.68509
H3K23R	correlation	0.486103	-0.092547	0.022139	0.452211	-0.052346	0.381908	-0.11006	-0.018338	0.041204	-0.04372	-0.342029	0.275759	-0.259494	0.038169	0.039679	-0.01701	1	-0.282222	0.030375	0.48355	0.042192	0.088621	0.070407	0.423649	-0.104159	-0.245461	-0.194072	-0.19585	0.529077	-0.022548	0.541794	-0.230269	0.096523	-0.111308	-0.004331	-0.008812	-0.078802	-0.064183	-0.301093	0.570268	0.248913	-0.131085	-0.146213	-0.285	-0.092697	-0.374971	-0.132687	-0.241542
H3K23R	observed	1.98522	-0.376149	0.131616	1.82459	-0.251992	1.6474	-0.476795	-0.013124	0.238468	-0.184778	-2.22356	1.24085	-1.55302	0.198145	0.224987	0	2.79217	-1.70067	0.184778	1.89879	0.251992	0.462143	0.376149	1.75926	-0.447588	-1.47074	-0.953545	-0.97443	2.08965	-0.078824	2.22356	-1.24085	0.521391	-0.506415	0.039381	0.013124	-0.320366	-0.292854	-1.98522	2.41566	1.213	-0.613922	-0.678614	-1.75926	-0.390272	-2.79217	-0.64593	-1.43309
H3K23R	expected	2.4418	-0.424811	0.143337	2.2739	-0.225657	1.92563	-0.511574	-0.057183	0.237785	-0.182927	-1.66074	1.39977	-1.25187	0.222749	0.230231	-0.050606	4.98764	-1.36446	0.18414	2.42916	0.242681	0.472687	0.382458	2.13241	-0.482338	-1.18234	-0.927766	-0.936572	2.6547	-0.078039	2.7177	-1.10709	0.511836	-0.517755	0.012208	-0.009991	-0.356721	-0.284296	-1.45795	2.85876	1.26677	-0.615729	-0.690671	-1.37822	-0.425556	-1.82394	-0.623666	-1.16293
H3K27A	correlation	0.018652	0.216496	0.028888	-0.110612	-0.098848	0.053367	-0.052186	0.20008	-0.372361	0.220414	0.061278	0.274174	-0.030483	-0.230472	0.405469	0.159192	-0.282222	1	-0.134303	0.00094	-0.079926	-0.111615	-0.241837	-0.253871	0.277653	-0.31904	-0.14925	-0.280182	0.078933	-0.104764	-0.36266	-0.314793	-0.307321	0.001027	0.097353	0.315656	0.365773	0.291714	-0.093065	-0.042726	0.086868	0.146728	0.407606	0.271774	-0.336314	0.154199	-0.011793	0.285869
H3K27A	observed	0.211547	1.06261	0.251992	-0.521391	-0.418758	0.348122	-0.184778	1.01753	-2.41566	1.08598	0.376149	1.29966	-0.013124	-1.15994	2.08965	0.893242	-1.55302	2.79217	-0.613922	0.105183	-0.348122	-0.551703	-1.24085	-1.33083	1.33083	-1.70067	-0.662184	-1.5106	0.433128	-0.476795	-2.08965	-1.6474	-1.59843	0.118389	0.551703	1.75926	1.82459	1.43309	-0.376149	-0.078824	0.476795	0.799356	2.22356	1.26971	-1.98522	0.854785	0.078824	1.39737
H3K27A	expected	0.163989	1.14	0.214486	-0.473703	-0.415666	0.335245	-0.185471	1.05902	-1.76498	1.15933	0.374275	1.42454	-0.078406	-1.065	2.07225	0.857307	-1.32029	5.00522	-0.590575	0.07661	-0.322318	-0.478651	-1.12107	-1.18044	1.4417	-1.50193	-0.664315	-1.31023	0.461368	-0.444851	-1.71712	-1.48098	-1.44412	0.077042	0.552239	1.62919	1.87642	1.51107	-0.387138	-0.138806	0.500517	0.795818	2.08279	1.41271	-1.58714	0.832677	0.013796	1.48224
H3K27Q	correlation	0.062294	-0.343842	-0.663649	-0.210471	0.372956	-0.256504	-0.015548	-0.49703	0.357848	-0.399506	0.338178	-0.19095	0.303748	-0.157515	-0.347056	0.088387	0.030375	-0.134303	1	0.228432	-0.462988	-0.347561	-0.144866	-0.043043	-0.313277	0.066215	-0.179718	0.061403	0.006718	-0.172952	-0.114961	0.336686	0.312602	0.476664	-0.153224	-0.157263	-0.312411	-0.18403	0.417803	-0.272944	-0.216245	-0.200313	0.050724	0.269588	0.53576	-0.021634	-0.442843	0.043034
H3K27Q	observed	0.238468	-1.01753	-2.79217	-0.58253	1.26971	-0.69523	-0.078824	-1.75926	1.18605	-1.26971	1.10996	-0.476795	0.97443	-0.390272	-1.03981	0.292854	0.065666	-0.279183	2.79217	0.763733	-1.59843	-1.06261	-0.306581	-0.144866	-0.912973	0.251992	-0.433128	0.224987	-0.013124	-0.404474	-0.265563	1.08598	0.99575	1.82459	-0.348122	-0.376149	-0.893242	-0.447588	1.55302	-0.799356	-0.613922	-0.551703	0.144866	0.873852	2.08965	-0.105183	-1.55302	0.105183
H3K27Q	expected	0.264797	-0.938577	-1.88616	-0.543403	1.18528	-0.679797	0.034151	-1.39247	1.14052	-1.10351	1.08224	-0.485563	0.980219	-0.386496	-0.948101	0.34211	0.170221	-0.317717	3.0432	0.757059	-1.29161	-0.949596	-0.349015	-0.047315	-0.848016	0.276414	-0.452282	0.262156	0.100126	-0.432234	-0.260407	1.07781	1.00645	1.49257	-0.37378	-0.385747	-0.845447	-0.465059	1.31816	-0.728507	-0.56051	-0.513304	0.230513	0.879004	1.66767	0.01612	-1.23192	0.20773
H3K27R	correlation	0.39546	-0.082142	-0.35814	0.285387	-0.109212	0.165035	-0.15625	-0.274503	0.083666	-0.237765	0.021689	0.170793	-0.048046	-0.093512	-0.065035	-0.128172	0.48355	0.00094	0.228432	1	-0.305591	-0.127359	-0.088965	0.313599	-0.091346	-0.21999	-0.361665	-0.197527	0.346475	-0.033568	0.322438	-0.056515	0.152172	0.250303	-0.162375	0.052002	-0.058409	-0.021117	0.041216	0.245086	0.014073	-0.293904	0.015178	-0.059752	0.176236	-0.210201	-0.525932	-0.131368
H3K27R	observed	2.22356	-0.292854	-2.08965	1.47074	-0.418758	0.97443	-0.678614	-1.47074	0.551703	-1.15994	0.238468	0.99575	-0.118389	-0.376149	-0.224987	-0.551703	2.41566	0.078824	1.24085	2.79217	-1.75926	-0.536486	-0.334212	1.5106	-0.348122	-0.99575	-2.22356	-0.873852	1.6474	-0.078824	1.55302	-0.184778	0.836024	1.36334	-0.69523	0.376149	-0.198145	-0.039381	0.320366	1.33083	0.184778	-1.6474	0.198145	-0.211547	1.08598	-0.953545	-2.79217	-0.58253
H3K27R	expected	2.2496	-0.287074	-1.75298	1.66497	-0.430849	1.02575	-0.68068	-1.30876	0.593579	-1.11363	0.264401	1.05633	-0.105983	-0.347466	-0.196213	-0.531554	2.71747	0.154196	1.36247	5.46048	-1.47387	-0.527234	-0.323313	1.81482	-0.335962	-1.01922	-1.7717	-0.899915	1.98943	-0.029085	1.86176	-0.150964	0.95743	1.47863	-0.713214	0.425404	-0.161022	0.037048	0.368113	1.45092	0.223948	-1.4118	0.229817	-0.168154	1.08525	-0.967233	-2.64417	-0.548527
H3K36Q	correlation	0.119687	0.25375	0.552628	-0.035906	-0.294136	0.293645	0.161178	0.191682	-0.353488	0.301798	-0.371132	0.343275	-0.097574	0.124964	0.214364	-0.113398	0.042192	-0.079926	-0.462988	-0.305591	1	0.86503	0.33141	-0.111513	0.235357	-0.029442	0.284127	-0.011461	0.200615	0.133346	0.140085	-0.34817	-0.418416	-0.378668	0.25347	0.135985	0.225599	-0.001687	-0.490087	0.41265	0.304955	0.079378	-0.240137	-0.295812	-0.238866	-0.071773	0.767001	-0.028958
H3K36Q	observed	0.251992	0.746282	1.59843	-0.158141	-0.97443	0.933067	0.433128	0.506415	-1.24085	0.953545	-1.33083	1.10996	-0.348122	0.292854	0.567049	-0.433128	0.078824	-0.320366	-1.89879	-1.03981	2.79217	2.41566	1.03981	-0.418758	0.64593	-0.131616	0.893242	-0.065666	0.536486	0.334212	0.3621	-1.213	-1.59843	-1.36334	0.729054	0.348122	0.598152	-0.013124	-2.22356	1.36334	0.99575	0.184778	-0.781421	-0.99575	-0.763733	-0.265563	2.08965	-0.118389
H3K36Q	expected	0.318867	0.720532	1.616	-0.147302	-0.92098	0.840061	0.443179	0.534572	-1.09881	0.864488	-1.15167	0.988757	-0.332066	0.334676	0.602526	-0.379474	0.086686	-0.279189	-1.42688	-0.9553	2.95636	2.55198	0.953208	-0.373828	0.665423	-0.127936	0.811544	-0.074063	0.561335	0.35979	0.379982	-1.08287	-1.29333	-1.17425	0.719693	0.367698	0.63619	-0.044779	-1.50807	1.19661	0.873945	0.198097	-0.759195	-0.926002	-0.755387	-0.254762	2.25827	-0.126487
H3K36R	correlation	0.173412	0.263227	0.390816	-0.033001	-0.362139	0.329988	0.157443	0.047302	-0.322351	0.208917	-0.34958	0.431378	-0.069291	0.101793	0.228087	-0.216743	0.088621	-0.111615	-0.347561	-0.127359	0.86503	1	0.245908	-0.080985	0.264249	-0.137019	0.159327	-0.057434	0.241732	0.062736	0.196163	-0.358088	-0.375304	-0.216513	0.209286	0.137174	0.285771	0.009476	-0.452637	0.408397	0.34284	0.033058	-0.196886	-0.255441	-0.145848	-0.098805	0.562376	-0.015859
H3K36R	observed	0.506415	0.893242	1.47074	-0.118389	-1.59843	1.15994	0.462143	0.144866	-1.33083	0.662184	-1.47074	1.59843	-0.198145	0.320366	0.729054	-0.854785	0.265563	-0.447588	-1.43309	-0.521391	2.41566	2.79217	0.836024	-0.320366	0.912973	-0.551703	0.491551	-0.158141	0.817553	0.211547	0.58253	-1.5106	-1.70067	-0.836024	0.678614	0.433128	0.99575	0.039381	-2.22356	1.5106	1.29966	0.118389	-0.781421	-1.03981	-0.598152	-0.390272	1.98522	-0.052519
H3K36R	expected	0.544342	0.871066	1.3352	-0.206538	-1.40386	1.11392	0.48625	0.085584	-1.25912	0.673499	-1.35817	1.48276	-0.338549	0.283811	0.743235	-0.874943	0.235892	-0.492515	-1.35082	-0.549786	3.06027	3.55126	0.808064	-0.381088	0.874783	-0.584929	0.493102	-0.295419	0.792871	0.141729	0.627105	-1.38912	-1.45175	-0.874108	0.674843	0.412515	0.953076	-0.052018	-1.73306	1.39916	1.16068	0.033771	-0.802708	-1.01571	-0.617046	-0.445915	1.95929	-0.144177
H3K37Q	correlation	-0.108718	0.129145	0.059136	-0.086966	0.287975	-0.207696	0.346551	0.121857	0.009199	-0.224485	0.021448	-0.119592	0.223183	0.236535	-0.070279	-0.047072	0.070407	-0.241837	-0.144866	-0.088965	0.33141	0.245908	1	-0.003066	-0.056017	0.321865	0.329533	0.532501	-0.051557	0.584774	-0.040962	0.029075	-0.155559	0.09591	0.094774	0.240259	-0.105439	-0.327952	0.011516	0.114092	-0.375623	0.036973	-0.318985	-0.356568	0.176384	-0.096924	0.382163	-0.413954
H3K37Q	observed	-0.678614	0.629845	0.265563	-0.551703	1.36334	-1.18605	1.75926	0.598152	0.02625	-1.29966	0.105183	-0.781421	1.10996	1.1346	-0.433128	-0.251992	0.320366	-1.47074	-0.836024	-0.567049	1.70067	1.24085	2.79217	-0.065666	-0.390272	1.59843	1.6474	2.08965	-0.334212	2.22356	-0.211547	0.131616	-0.893242	0.491551	0.476795	1.15994	-0.64593	-1.89879	0.065666	0.58253	-2.22356	0.171444	-1.82459	-1.98522	0.817553	-0.629845	1.98522	-2.79217
H3K37Q	expected	-0.6757	0.600599	0.224953	-0.558986	1.45283	-1.20678	1.76713	0.561494	-0.042994	-1.29687	0.022729	-0.734046	1.10518	1.17682	-0.46945	-0.344926	0.285429	-1.38997	-0.869656	-0.56971	1.68589	1.22711	5.27333	-0.108802	-0.392923	1.63467	1.67582	2.76488	-0.368989	3.04536	-0.312144	0.063656	-0.927034	0.422271	0.416175	1.1968	-0.658106	-1.85204	-0.030564	0.519827	-2.10783	0.106033	-1.80392	-2.00558	0.854065	-0.612415	1.95821	-2.3135
H3K37R	correlation	0.511023	-0.170714	-0.053076	0.552121	-0.007885	0.18885	-0.188676	0.14049	0.220551	-0.014813	-0.195878	-0.126277	-0.273767	0.073983	-0.130988	0.151582	0.423649	-0.253871	-0.043043	0.313599	-0.111513	-0.080985	-0.003066	1	-0.18204	-0.181249	-0.19695	-0.111988	0.128314	-0.120492	0.295749	-0.062913	0.399056	-0.139344	-0.288891	-0.174181	-0.115666	-0.01553	-0.167688	0.139903	0.186709	-0.035048	-0.003667	-0.120929	-0.107415	-0.321226	-0.255521	-0.229182
H3K37R	observed	2.22356	-0.873852	-0.211547	2.41566	0.091996	1.24085	-1.01753	0.912973	1.29966	0.052519	-1.06261	-0.662184	-1.59843	0.506415	-0.678614	0.97443	2.08965	-1.43309	-0.171444	1.70067	-0.521391	-0.348122	0.144866	2.79217	-0.99575	-0.97443	-1.08598	-0.536486	0.781421	-0.58253	1.55302	-0.251992	1.98522	-0.71204	-1.6474	-0.893242	-0.551703	0.039381	-0.854785	0.873852	1.213	-0.118389	0.131616	-0.613922	-0.506415	-2.41566	-1.47074	-1.33083
H3K37R	expected	2.96857	-0.907042	-0.238283	3.20221	0.018626	1.13705	-1.00915	0.862124	1.31726	-0.020761	-1.0501	-0.654422	-1.49289	0.484038	-0.681202	0.92518	2.47186	-1.37978	-0.181241	1.84624	-0.570491	-0.396938	0.046025	5.74836	-0.971429	-0.966934	-1.05619	-0.573191	0.792905	-0.621534	1.74476	-0.294202	2.33205	-0.728705	-1.57886	-0.92675	-0.594098	-0.024835	-0.889837	0.85879	1.12488	-0.135791	0.042608	-0.624016	-0.547192	-1.76269	-1.38916	-1.23942
H3K4,9,14,18R	correlation	0.083411	0.771404	0.302849	-0.154559	-0.317484	0.118259	0.135212	-0.008343	-0.316119	0.031484	0.371085	0.581735	0.160527	0.278085	0.359991	-0.164065	-0.104159	0.277653	-0.313277	-0.091346	0.235357	0.264249	-0.056017	-0.18204	1	0.151984	0.203051	0.069666	0.181761	0.141484	-0.196788	-0.026739	-0.230906	-0.211502	0.136865	0.606949	0.890614	-0.018314	0.030331	0.143717	0.115048	-0.108807	0.277483	-0.154597	-0.22731	-0.123155	0.134344	-0.004684
H3K4,9,14,18R	observed	0.376149	2.22356	1.47074	-0.567049	-2.08965	0.506415	0.567049	0.039381	-1.98522	0.198145	1.75926	1.98522	0.781421	1.33083	1.70067	-0.662184	-0.376149	1.29966	-1.89879	-0.334212	1.08598	1.213	-0.184778	-0.763733	2.79217	0.729054	0.933067	0.348122	0.836024	0.64593	-0.854785	-0.078824	-1.10996	-0.953545	0.58253	2.08965	2.41566	0	0.171444	0.678614	0.491551	-0.404474	1.26971	-0.58253	-1.06261	-0.433128	0.551703	0.052519
H3K4,9,14,18R	expected	0.41617	3.38075	1.36173	-0.60925	-1.3113	0.566329	0.639379	0.020795	-1.30542	0.192411	1.65576	2.56346	0.748461	1.25502	1.60796	-0.650215	-0.392076	1.25316	-1.29317	-0.336867	1.0709	1.1954	-0.184632	-0.727669	4.36577	0.711648	0.931701	0.35694	0.839961	0.666405	-0.791218	-0.058474	-0.938233	-0.85462	0.6465	2.67211	3.89443	-0.022168	0.187442	0.676026	0.552491	-0.412106	1.25243	-0.609417	-0.922739	-0.473933	0.635639	0.036566
H3K42Q	correlation	-0.386675	0.184118	-0.013658	-0.288112	0.246699	-0.563585	0.424234	-0.145064	0.224938	-0.335924	0.568925	-0.387365	0.554497	0.409709	-0.351655	-0.206603	-0.245461	-0.31904	0.066215	-0.21999	-0.029442	-0.137019	0.321865	-0.181249	0.151984	1	0.50543	0.593414	-0.428966	0.364379	-0.338962	0.795908	0.207983	-0.005805	-0.093761	0.018599	-0.071031	-0.342501	0.638045	-0.435328	-0.498634	-0.216277	-0.208697	-0.211218	0.449327	0.122361	0.086641	-0.251202
H3K42Q	observed	-1.39737	0.613922	0.052519	-0.893242	0.817553	-2.79217	1.29966	-0.376149	0.746282	-1.1346	1.6474	-1.43309	1.59843	1.24085	-1.26971	-0.567049	-0.781421	-0.99575	0.306581	-0.678614	0.02625	-0.348122	0.99575	-0.447588	0.476795	2.79217	1.47074	1.70067	-1.75926	1.1346	-1.15994	2.41566	0.69523	0.078824	-0.211547	0.131616	-0.118389	-1.18605	1.98522	-1.89879	-2.22356	-0.662184	-0.598152	-0.629845	1.39737	0.433128	0.3621	-0.799356
H3K42Q	expected	-1.21038	0.614494	-0.017813	-0.895267	0.81457	-1.77598	1.38217	-0.437929	0.744998	-1.04813	1.84475	-1.21259	1.79863	1.33573	-1.09842	-0.634674	-0.758907	-0.994147	0.237548	-0.677475	-0.068276	-0.41221	1.05488	-0.553618	0.511758	3.22294	1.64176	1.92305	-1.34559	1.1908	-1.05784	2.57044	0.690792	0.007295	-0.273909	0.085316	-0.201241	-1.06915	2.06574	-1.36593	-1.56832	-0.665603	-0.641369	-0.649429	1.46239	0.417051	0.302852	-0.777263
H3K4A	correlation	-0.276022	0.456853	0.233972	-0.257581	0.162079	-0.286411	0.27789	0.122291	0.05172	-0.160257	0.253592	-0.084985	0.182697	0.747227	-0.147868	-0.058845	-0.194072	-0.14925	-0.179718	-0.361665	0.284127	0.159327	0.329533	-0.19695	0.203051	0.50543	1	0.745305	-0.246031	0.260282	-0.271925	0.287412	-0.014614	-0.334323	-0.001064	0.2226	0.117289	-0.290112	0.154437	-0.135508	-0.242766	-0.044275	-0.185114	-0.395768	0.223049	-0.098355	0.33399	-0.215023
H3K4A	observed	-1.47074	1.6474	1.08598	-1.39737	0.746282	-1.5106	1.29966	0.598152	0.292854	-0.763733	1.18605	-0.320366	0.799356	2.22356	-0.629845	-0.251992	-0.953545	-0.64593	-0.854785	-2.22356	1.36334	0.71204	1.55302	-1.01753	0.893242	1.82459	2.79217	2.08965	-1.36334	1.26971	-1.43309	1.39737	-0.039381	-1.98522	0.039381	1.01753	0.567049	-1.59843	0.69523	-0.567049	-1.33083	-0.171444	-0.893242	-2.79217	1.03981	-0.348122	1.59843	-1.18605
H3K4A	expected	-1.2431	2.12559	1.10111	-1.15834	0.770654	-1.29085	1.30298	0.587766	0.26338	-0.710979	1.1913	-0.364991	0.865422	3.46031	-0.654035	-0.244837	-0.866414	-0.660389	-0.800435	-1.63676	1.33165	0.758001	1.54036	-0.87964	0.958984	2.34888	4.6222	3.45148	-1.10525	1.22205	-1.22427	1.34675	-0.041526	-1.51108	0.02076	1.04884	0.564775	-1.30787	0.735525	-0.597221	-1.09024	-0.177865	-0.825237	-1.79352	1.0509	-0.426447	1.56085	-0.962716
H3K4Q	correlation	-0.335461	0.337513	-0.147065	-0.313476	0.250381	-0.518998	0.263423	-0.080912	0.192274	-0.391808	0.507397	-0.278532	0.360934	0.696965	-0.275718	-0.064286	-0.19585	-0.280182	0.061403	-0.197527	-0.011461	-0.057434	0.532501	-0.111988	0.069666	0.593414	0.745305	1	-0.397939	0.453416	-0.398539	0.485048	0.135929	0.1158	-0.132356	0.181076	-0.0499	-0.40394	0.483706	-0.35056	-0.469189	-0.12421	-0.132183	-0.197706	0.488375	0.010595	0.071408	-0.236695
H3K4Q	observed	-1.18605	1.08598	-0.390272	-1.1346	0.817553	-2.79217	0.893242	-0.198145	0.64593	-1.55302	1.59843	-1.03981	1.1346	2.22356	-1.01753	-0.118389	-0.567049	-1.06261	0.334212	-0.598152	0.065666	-0.091996	1.70067	-0.292854	0.404474	1.98522	2.41566	2.79217	-1.59843	1.43309	-1.6474	1.5106	0.536486	0.506415	-0.3621	0.613922	-0.065666	-1.70067	1.47074	-1.29966	-2.22356	-0.320366	-0.348122	-0.613922	1.55302	0.144866	0.418758	-0.836024
H3K4Q	expected	-1.12198	1.13473	-0.490227	-1.04826	0.842549	-1.73744	0.886283	-0.268391	0.647697	-1.31093	1.70441	-0.93108	1.21327	2.3401	-0.921643	-0.212637	-0.653818	-0.936612	0.208841	-0.659441	-0.035498	-0.189663	1.7886	-0.372601	0.236549	1.99286	2.5022	3.35628	-1.33149	1.5234	-1.3335	1.62947	0.458752	0.391253	-0.440901	0.610147	-0.164399	-1.35162	1.62497	-1.17261	-1.57042	-0.413584	-0.440321	-0.660042	1.64063	0.038464	0.242392	-0.790785
H3K4R	correlation	0.534282	0.133303	0.165125	0.249967	-0.118718	0.689602	-0.007405	-0.010728	-0.171664	0.082432	-0.371556	0.711353	-0.156047	-0.106481	0.258911	-0.083046	0.529077	0.078933	0.006718	0.346475	0.200615	0.241732	-0.051557	0.128314	0.181761	-0.428966	-0.246031	-0.397939	1	-0.086475	0.556795	-0.567729	-0.24225	-0.138528	0.158129	0.32074	0.29137	0.013867	-0.527905	0.799688	0.437498	-0.026937	0.000779	-0.234929	-0.335161	-0.385219	0.062824	-0.122522
H3K4R	observed	1.75926	0.476795	0.58253	0.763733	-0.404474	2.08965	-0.013124	-0.02625	-0.629845	0.292854	-1.36334	2.22356	-0.551703	-0.3621	0.817553	-0.292854	1.70067	0.279183	0.052519	1.15994	0.662184	0.729054	-0.184778	0.447588	0.598152	-1.70067	-0.817553	-1.5106	2.79217	-0.320366	1.98522	-2.41566	-0.781421	-0.476795	0.551703	0.99575	0.933067	0.078824	-2.08965	2.41566	1.39737	-0.091996	0.013124	-0.746282	-1.24085	-1.39737	0.171444	-0.433128
H3K4R	expected	1.81225	0.440589	0.549447	0.83967	-0.421513	2.34356	-0.040739	-0.052104	-0.602629	0.266575	-1.28641	2.41796	-0.549208	-0.379652	0.870267	-0.299488	1.79444	0.254602	0.007575	1.1698	0.67085	0.8115	-0.19177	0.423524	0.606355	-1.4828	-0.857021	-1.37666	3.40536	-0.311218	1.88926	-1.95748	-0.844087	-0.489279	0.525515	1.08177	0.9813	0.032028	-1.82125	2.72014	1.48117	-0.107553	-0.012744	-0.819046	-1.16192	-1.33315	0.1995	-0.434527
H3K56Q	correlation	-0.247584	0.37348	0.16222	-0.206622	-0.00086	-0.219705	0.302065	0.023264	-0.073061	-0.289205	0.255151	0.043993	0.337084	0.24044	0.079972	-0.260592	-0.022548	-0.104764	-0.172952	-0.033568	0.133346	0.062736	0.584774	-0.120492	0.141484	0.364379	0.260282	0.453416	-0.086475	1	-0.054763	0.098019	-0.10995	0.174662	0.145958	0.374282	0.048941	-0.199505	0.204711	-0.036245	-0.32471	-0.105883	-0.09725	-0.249027	0.025392	0.109226	0.195266	-0.260021
H3K56Q	observed	-1.26971	1.82459	0.912973	-1.01753	-0.052519	-1.10996	1.6474	0.052519	-0.433128	-1.70067	1.26971	0.158141	1.70067	1.213	0.462143	-1.36334	-0.171444	-0.551703	-0.799356	-0.211547	0.746282	0.320366	2.41566	-0.613922	0.763733	1.75926	1.36334	2.08965	-0.491551	2.79217	-0.376149	0.551703	-0.58253	0.99575	0.817553	1.89879	0.238468	-0.953545	1.10996	-0.224987	-1.82459	-0.567049	-0.536486	-1.29966	0.065666	0.613922	1.08598	-1.33083
H3K56Q	expected	-1.27348	1.98089	0.873885	-1.05884	0.019346	-1.1274	1.60667	0.145757	-0.358984	-1.49158	1.36084	0.254377	1.79017	1.28376	0.442909	-1.34165	-0.094298	-0.525108	-0.882415	-0.152043	0.722586	0.352588	3.08807	-0.607524	0.765229	1.9332	1.38773	2.39975	-0.429275	5.26385	-0.263103	0.537472	-0.552284	0.939084	0.788674	1.98509	0.280304	-1.02155	1.09654	-0.166069	-1.67763	-0.530973	-0.485738	-1.28105	0.156908	0.5962	1.04705	-1.33865
H3K56R	correlation	0.293578	-0.200287	0.236128	0.440799	-0.115061	0.544811	-0.073451	0.059975	0.095171	0.112609	-0.533317	0.285429	-0.273597	-0.173495	-0.048742	-0.15159	0.541794	-0.36266	-0.114961	0.322438	0.140085	0.196163	-0.040962	0.295749	-0.196788	-0.338962	-0.271925	-0.398539	0.556795	-0.054763	1	-0.407635	-0.010768	-0.109168	0.029368	-0.088994	-0.107674	0.030038	-0.506783	0.619976	0.364785	0.019199	-0.260118	-0.270886	-0.196264	-0.285137	0.002327	-0.154805
H3K56R	observed	1.01753	-0.817553	0.781421	1.59843	-0.447588	2.08965	-0.211547	0.224987	0.279183	0.334212	-2.79217	0.99575	-1.10996	-0.678614	-0.118389	-0.613922	1.98522	-1.6474	-0.433128	1.15994	0.433128	0.662184	-0.091996	1.06261	-0.799356	-1.43309	-1.08598	-1.98522	2.22356	-0.144866	2.79217	-2.08965	-0.013124	-0.390272	0.105183	-0.279183	-0.3621	0.118389	-2.41566	2.41566	1.26971	0.065666	-1.01753	-1.03981	-0.781421	-1.213	0	-0.629845
H3K56R	expected	1.01405	-0.773631	0.806095	1.54696	-0.465134	1.92346	-0.314513	0.168462	0.295862	0.358982	-1.97913	0.984556	-1.039	-0.676651	-0.225071	-0.597357	1.91254	-1.36139	-0.46477	1.11852	0.458442	0.661433	-0.196911	1.02191	-0.760966	-1.27561	-1.03295	-1.49126	1.96684	-0.246866	3.57115	-1.52419	-0.087614	-0.443801	0.057669	-0.370775	-0.438394	0.060096	-1.88308	2.19554	1.27181	0.020862	-0.990207	-1.02919	-0.75907	-1.08077	-0.040213	-0.608997
H3K64Q	correlation	-0.315085	-0.062171	-0.329235	-0.221683	0.274682	-0.639489	0.200917	-0.290739	0.386963	-0.450977	0.673022	-0.562262	0.449351	0.267144	-0.495904	-0.099738	-0.230269	-0.314793	0.336686	-0.056515	-0.34817	-0.358088	0.029075	-0.062913	-0.026739	0.795908	0.287412	0.485048	-0.567729	0.098019	-0.407635	1	0.463097	0.158072	-0.233297	-0.175604	-0.239302	-0.343401	0.844127	-0.654796	-0.499692	-0.30508	-0.108288	0.022881	0.602524	0.10548	-0.291995	-0.139922
H3K64Q	observed	-0.781421	-0.118389	-0.817553	-0.491551	0.763733	-2.08965	0.662184	-0.69523	1.01753	-1.18605	1.75926	-1.6474	1.33083	0.746282	-1.29966	-0.211547	-0.521391	-0.763733	0.873852	-0.091996	-0.873852	-0.953545	0.144866	-0.131616	-0.039381	1.89879	0.781421	1.47074	-1.70067	0.3621	-1.1346	2.79217	1.36334	0.551703	-0.551703	-0.3621	-0.598152	-0.836024	2.08965	-2.41566	-1.33083	-0.746282	-0.265563	0.105183	1.59843	0.404474	-0.71204	-0.306581
H3K64Q	expected	-0.763361	-0.058767	-0.802782	-0.503152	0.879673	-1.66712	0.674171	-0.695537	1.19247	-1.14194	1.98941	-1.45197	1.36628	0.858673	-1.2671	-0.163427	-0.527074	-0.762548	1.05241	-0.043011	-0.855535	-0.883163	0.195436	-0.060835	0.039941	2.33176	0.915136	1.46573	-1.46721	0.387506	-1.0212	2.90034	1.40458	0.554808	-0.535509	-0.37478	-0.552237	-0.842247	2.46609	-1.70976	-1.27766	-0.735489	-0.187246	0.178179	1.79301	0.408293	-0.699035	-0.275375
H3K64R	correlation	0.070142	-0.223973	-0.247565	0.190803	0.227509	-0.203225	-0.090401	-0.157522	0.625829	-0.33708	0.25057	-0.374461	0.0492	0.114329	-0.456357	-0.001052	0.096523	-0.307321	0.312602	0.152172	-0.418416	-0.375304	-0.155559	0.399056	-0.230906	0.207983	-0.014614	0.135929	-0.24225	-0.10995	-0.010768	0.463097	1	0.02728	-0.365561	-0.241681	-0.200077	-0.327721	0.362992	-0.398391	-0.113138	-0.262308	0.046786	0.046717	0.257946	-0.079567	-0.361182	-0.063394
H3K64R	observed	0.292854	-0.763733	-0.97443	0.678614	0.912973	-0.662184	-0.292854	-0.476795	2.41566	-1.26971	1.06261	-1.43309	0.238468	0.404474	-2.41566	0.078824	0.3621	-1.10996	1.18605	0.521391	-1.75926	-1.47074	-0.447588	1.70067	-0.799356	0.817553	-0.039381	0.462143	-0.893242	-0.320366	-0.013124	1.98522	2.79217	0.171444	-1.33083	-0.873852	-0.64593	-1.24085	1.47074	-1.55302	-0.334212	-0.99575	0.224987	0.211547	1.10996	-0.251992	-1.29966	-0.198145
H3K64R	expected	0.264526	-0.739978	-0.820551	0.676626	0.801991	-0.669116	-0.283784	-0.513025	2.16239	-1.12628	0.88075	-1.25395	0.193003	0.41544	-1.53365	0.021374	0.354627	-1.02464	1.09261	0.544686	-1.40407	-1.25683	-0.506322	1.38788	-0.763656	0.7353	-0.024945	0.489212	-0.8024	-0.35055	-0.011809	1.6066	3.44031	0.118136	-1.22355	-0.800458	-0.658365	-1.09431	1.26471	-1.33568	-0.36144	-0.870906	0.184759	0.184522	0.905941	-0.246781	-1.20859	-0.191546
H3K79Q	correlation	-0.143037	-0.22923	-0.643633	-0.252613	0.088234	-0.292194	-0.062559	-0.465798	0.114365	-0.190535	0.307025	-0.169486	0.288578	-0.307663	-0.111552	0.002859	-0.111308	0.001027	0.476664	0.250303	-0.378668	-0.216513	0.09591	-0.139344	-0.211502	-0.005805	-0.334323	0.1158	-0.138528	0.174662	-0.109168	0.158072	0.02728	1	-0.049893	-0.099744	-0.262474	0.066512	0.370587	-0.282406	-0.248232	0.008649	0.118768	0.348521	0.373574	0.252837	-0.37508	0.183307
H3K79Q	observed	-0.536486	-0.763733	-2.79217	-0.854785	0.418758	-1.06261	-0.184778	-2.08965	0.506415	-0.662184	1.213	-0.613922	1.15994	-1.18605	-0.390272	0.091996	-0.376149	0.065666	2.22356	1.06261	-1.55302	-0.71204	0.462143	-0.506415	-0.69523	0.02625	-1.24085	0.521391	-0.491551	0.746282	-0.348122	0.71204	0.211547	2.79217	-0.158141	-0.320366	-0.953545	0.3621	1.59843	-1.01753	-0.836024	0.118389	0.536486	1.55302	1.6474	1.10996	-1.5106	0.799356
H3K79Q	expected	-0.46303	-0.794511	-2.38823	-0.88444	0.426397	-1.03666	-0.153525	-1.70431	0.526891	-0.645698	1.26783	-0.564748	1.19689	-1.09615	-0.341942	0.09806	-0.341005	0.091016	1.92023	1.04969	-1.36923	-0.745606	0.455919	-0.448826	-0.726333	0.064742	-1.19868	0.532413	-0.445688	0.758786	-0.332776	0.694983	0.191978	3.93289	-0.104814	-0.296531	-0.922363	0.342861	1.51228	-0.999019	-0.86759	0.120327	0.543828	1.42741	1.52376	1.05943	-1.35543	0.79203
H3K79R	correlation	-0.037729	0.04731	0.290951	-0.116589	-0.108924	0.246862	-0.017281	0.060384	-0.322562	0.296464	-0.250353	0.191501	-0.108248	-0.165693	0.433973	-0.084622	-0.004331	0.097353	-0.153224	-0.162375	0.25347	0.209286	0.094774	-0.288891	0.136865	-0.093761	-0.001064	-0.132356	0.158129	0.145958	0.029368	-0.233297	-0.365561	-0.049893	1	0.058259	0.103998	0.305682	-0.174509	0.253569	0.123637	0.237669	-0.049349	0.002194	-0.167857	0.222127	0.400041	0.11146
H3K79R	observed	-0.251992	0.091996	1.36334	-0.69523	-0.662184	1.10996	-0.184778	0.184778	-2.08965	1.43309	-1.26971	0.873852	-0.64593	-0.817553	2.22356	-0.462143	-0.144866	0.3621	-0.729054	-0.799356	1.1346	0.933067	0.348122	-1.70067	0.598152	-0.521391	-0.131616	-0.71204	0.729054	0.64593	0.065666	-1.15994	-2.22356	-0.306581	2.79217	0.171444	0.390272	1.5106	-0.854785	1.15994	0.506415	1.06261	-0.292854	-0.091996	-0.836024	0.953545	1.98522	0.433128
H3K79R	expected	-0.298262	0.142707	1.40611	-0.707194	-0.667443	1.17748	-0.192232	0.210501	-1.77526	1.43469	-1.40082	0.890409	-0.66394	-0.961821	2.14775	-0.541426	-0.125078	0.402202	-0.897162	-0.944615	1.21175	0.982633	0.388831	-1.60066	0.607091	-0.588816	-0.108135	-0.788952	0.717358	0.654245	0.049666	-1.31238	-1.99824	-0.361341	5.08288	0.199481	0.436659	1.48249	-1.00754	1.21226	0.538499	1.12981	-0.358519	-0.091244	-0.973044	1.04922	1.97179	0.475357
H3K9,14,18,23Q	correlation	0.014873	0.770331	0.110741	-0.179803	-0.0548	0.098644	0.285733	-0.010466	-0.166938	-0.307964	0.317345	0.612448	0.281972	0.2532	0.332581	-0.166915	-0.008812	0.315656	-0.157263	0.052002	0.135985	0.137174	0.240259	-0.174181	0.606949	0.018599	0.2226	0.181076	0.32074	0.374282	-0.088994	-0.175604	-0.241681	-0.099744	0.058259	1	0.642329	-0.249541	-0.038962	0.180298	-0.053357	-0.164944	0.292962	-0.220574	-0.105602	-0.175368	0.091482	-0.160001
H3K9,14,18,23Q	observed	0.144866	2.41566	0.613922	-0.933067	-0.238468	0.521391	1.43309	0	-0.836024	-1.89879	1.55302	2.08965	1.39737	1.213	1.70067	-0.817553	0.013124	1.5106	-0.763733	0.348122	0.69523	0.71204	1.1346	-0.873852	1.98522	0.184778	1.06261	0.893242	1.59843	1.82459	-0.462143	-0.912973	-1.39737	-0.567049	0.3621	2.79217	2.22356	-1.47074	-0.171444	0.873852	-0.224987	-0.799356	1.47074	-1.15994	-0.613922	-0.893242	0.491551	-0.781421
H3K9,14,18,23Q	expected	0.068369	4.18415	0.590663	-0.992242	-0.311217	0.524757	1.54403	-0.069679	-0.92215	-1.69047	1.71625	3.32399	1.52354	1.36679	1.79926	-0.922025	-0.06067	1.70705	-0.869439	0.27065	0.728193	0.734668	1.29628	-0.961611	3.29403	0.088666	1.20008	0.973853	1.73475	2.02645	-0.497507	-0.969362	-1.32936	-0.556072	0.304736	5.4354	3.48679	-1.37218	-0.224927	0.969612	-0.303354	-0.911285	1.58342	-1.21436	-0.58799	-0.968078	0.485739	-0.88436
H3K9,14,18,23R	correlation	0.145145	0.759783	0.324728	-0.099477	-0.283364	0.285479	0.094849	0.075126	-0.27692	0.063494	0.220269	0.693901	0.047502	0.22526	0.437887	-0.107607	-0.078802	0.365773	-0.312411	-0.058409	0.225599	0.285771	-0.105439	-0.115666	0.890614	-0.071031	0.117289	-0.0499	0.29137	0.048941	-0.107674	-0.239302	-0.200077	-0.262474	0.103998	0.642329	1	-0.01788	-0.165986	0.219016	0.232778	-0.044968	0.36777	-0.093099	-0.328842	-0.138525	0.159352	0.060128
H3K9,14,18,23R	observed	0.58253	2.22356	1.43309	-0.306581	-1.5106	1.29966	0.462143	0.390272	-1.47074	0.320366	0.873852	2.08965	0.238468	0.893242	1.82459	-0.390272	-0.158141	1.55302	-1.75926	-0.091996	0.912973	1.33083	-0.376149	-0.433128	2.41566	-0.131616	0.536486	-0.039381	1.36334	0.251992	-0.404474	-1.06261	-0.933067	-1.39737	0.506415	1.98522	2.79217	0.039381	-0.69523	0.854785	1.03981	-0.02625	1.59843	-0.224987	-1.98522	-0.551703	0.629845	0.292854
H3K9,14,18,23R	expected	0.550554	2.98753	1.26258	-0.419343	-1.14844	1.10696	0.351138	0.272937	-1.12288	0.226818	0.848416	2.72631	0.163412	0.868202	1.71125	-0.451578	-0.33737	1.42532	-1.2636	-0.256513	0.869549	1.10812	-0.442983	-0.483531	3.50626	-0.30656	0.440112	-0.222778	1.13032	0.169117	-0.451846	-0.973733	-0.818211	-1.06561	0.387411	2.52184	3.93996	-0.09582	-0.683043	0.843448	0.89801	-0.20322	1.43324	-0.394054	-1.32875	-0.574165	0.606886	0.213471
H3K9A	correlation	0.085419	-0.17297	0.14518	0.052588	-0.243306	0.167677	-0.311977	0.118462	-0.431419	0.55022	-0.309757	0.023425	-0.33448	-0.351427	0.404121	0.226897	-0.064183	0.291714	-0.18403	-0.021117	-0.001687	0.009476	-0.327952	-0.01553	-0.018314	-0.342501	-0.290112	-0.40394	0.013867	-0.199505	0.030038	-0.343401	-0.327721	0.066512	0.305682	-0.249541	-0.01788	1	-0.283964	0.101508	0.200218	0.464766	0.156114	0.286469	-0.304523	0.277672	0.075318	0.329302
H3K9A	observed	0.390272	-0.746282	0.69523	0.251992	-1.03981	0.97443	-1.43309	0.567049	-2.41566	2.41566	-1.39737	0.131616	-1.70067	-1.98522	1.75926	1.213	-0.251992	1.47074	-0.763733	-0.091996	0	0.013124	-1.59843	-0.02625	-0.065666	-1.82459	-1.33083	-2.22356	0.052519	-0.893242	0.144866	-1.89879	-1.55302	0.279183	1.5106	-1.1346	-0.052519	2.79217	-1.29966	0.447588	1.1346	1.98522	0.763733	1.39737	-1.36334	1.33083	0.334212	1.59843
H3K9A	expected	0.429252	-0.712127	0.693236	0.284229	-1.02282	0.79261	-1.32616	0.575213	-1.85377	2.48242	-1.31635	0.155408	-1.42556	-1.50042	1.83706	1.0542	-0.23158	1.34052	-0.760983	-0.041345	0.044482	0.093789	-1.39673	-0.016668	-0.028965	-1.46099	-1.22958	-1.73239	0.113188	-0.829338	0.184621	-1.46497	-1.3957	0.345738	1.40222	-1.05036	-0.027047	4.46922	-1.20242	0.500326	0.936354	2.10494	0.741532	1.31735	-1.29323	1.27849	0.384634	1.50655
H3K9Q	correlation	-0.367931	0.015692	-0.469973	-0.336352	0.160994	-0.666837	0.14897	-0.297099	0.271326	-0.525169	0.815996	-0.45534	0.511112	0.164171	-0.373471	-0.087496	-0.301093	-0.093065	0.417803	0.041216	-0.490087	-0.452637	0.011516	-0.167688	0.030331	0.638045	0.154437	0.483706	-0.527905	0.204711	-0.506783	0.844127	0.362992	0.370587	-0.174509	-0.038962	-0.165986	-0.283964	1	-0.697487	-0.547979	-0.320233	0.012911	0.197171	0.528702	0.238137	-0.414369	-0.06936
H3K9Q	observed	-0.854785	0.078824	-1.10996	-0.763733	0.462143	-1.98522	0.404474	-0.629845	0.71204	-1.33083	1.98522	-1.08598	1.36334	0.476795	-0.893242	-0.144866	-0.64593	-0.171444	1.15994	0.224987	-1.18605	-1.06261	0.052519	-0.348122	0.158141	1.70067	0.447588	1.24085	-1.36334	0.598152	-1.26971	2.08965	1.03981	1.06261	-0.376149	-0.02625	-0.334212	-0.598152	2.79217	-2.41566	-1.47074	-0.729054	0.065666	0.551703	1.39737	0.678614	-0.97443	-0.078824
H3K9Q	expected	-0.815505	0.129336	-1.06683	-0.737728	0.487206	-1.55169	0.457593	-0.641049	0.758948	-1.20277	2.10044	-1.03079	1.34953	0.495032	-0.829148	-0.12481	-0.650887	-0.138525	1.11971	0.1922	-1.11637	-1.02413	0.11905	-0.322317	0.16539	1.66216	0.471057	1.28203	-1.20951	0.59488	-1.15749	2.16972	0.984716	1.00342	-0.339118	-0.005272	-0.318125	-0.608699	2.55363	-1.62718	-1.25895	-0.698026	0.122486	0.576307	1.39285	0.677206	-0.929878	-0.080141
H3K9R	correlation	0.479813	0.099854	0.373508	0.347398	-0.184213	0.693741	-0.040331	0.164366	-0.294819	0.275794	-0.582271	0.621742	-0.321314	-0.030369	0.319736	-0.027036	0.570268	-0.042726	-0.272944	0.245086	0.41265	0.408397	0.114092	0.139903	0.143717	-0.435328	-0.135508	-0.35056	0.799688	-0.036245	0.619976	-0.654796	-0.398391	-0.282406	0.253569	0.180298	0.219016	0.101508	-0.697487	1	0.447876	0.100244	-0.181744	-0.389275	-0.414911	-0.405007	0.239006	-0.177069
H3K9R	observed	1.33083	0.184778	1.01753	0.912973	-0.506415	2.22356	-0.184778	0.334212	-0.854785	0.763733	-1.75926	1.75926	-0.933067	-0.131616	0.854785	-0.118389	1.55302	-0.198145	-0.729054	0.613922	1.15994	1.1346	0.238468	0.265563	0.292854	-1.43309	-0.376149	-1.01753	2.41566	-0.171444	1.70067	-2.22356	-1.26971	-0.799356	0.662184	0.376149	0.476795	0.211547	-2.79217	2.79217	1.29966	0.198145	-0.491551	-1.24085	-1.33083	-1.29966	0.58253	-0.476795
H3K9R	expected	1.27084	0.266064	0.98972	0.920674	-0.48513	1.83655	-0.104645	0.43666	-0.777619	0.731323	-1.53777	1.64616	-0.847684	-0.0783	0.847525	-0.069487	1.51004	-0.11098	-0.719771	0.650117	1.09323	1.08198	0.303714	0.371971	0.382055	-1.14918	-0.356334	-0.925022	2.11672	-0.09384	1.64149	-1.72955	-1.05151	-0.744795	0.672552	0.478791	0.581179	0.270438	-1.84244	2.64643	1.18638	0.267095	-0.4786	-1.0274	-1.09519	-1.069	0.634039	-0.466239
H3L103A	correlation	0.438886	0.029974	0.269262	0.344272	-0.484093	0.663592	-0.247757	0.063945	-0.198673	0.368422	-0.478222	0.479047	-0.426668	-0.098674	0.286152	-0.039343	0.248913	0.086868	-0.216245	0.014073	0.304955	0.34284	-0.375623	0.186709	0.115048	-0.498634	-0.242766	-0.469189	0.437498	-0.32471	0.364785	-0.499692	-0.113138	-0.248232	0.123637	-0.053357	0.232778	0.200218	-0.547979	0.447876	1	-0.021996	0.081444	-0.00936	-0.431256	-0.116694	0.149345	0.171575
H3L103A	observed	1.5106	0.105183	0.873852	1.06261	-1.5106	2.41566	-0.817553	0.171444	-0.69523	1.15994	-1.47074	1.75926	-1.29966	-0.376149	0.893242	-0.198145	0.763733	0.224987	-0.763733	0.052519	0.933067	1.01753	-1.24085	0.598152	0.306581	-1.70067	-0.799356	-1.43309	1.47074	-1.03981	1.1346	-1.75926	-0.491551	-0.836024	0.334212	-0.224987	0.729054	0.64593	-2.08965	1.59843	2.79217	-0.118389	0.211547	-0.078824	-1.36334	-0.506415	0.418758	0.491551
H3L103A	expected	1.48408	0.083886	0.903257	1.1601	-1.67638	2.25352	-0.86712	0.20021	-0.699047	1.2428	-1.65628	1.6216	-1.47975	-0.35663	0.961091	-0.153471	0.833576	0.278703	-0.759217	0.029437	1.02547	1.1552	-1.30496	0.620579	0.375195	-1.72617	-0.850029	-1.62535	1.47933	-1.13062	1.23035	-1.7298	-0.40616	-0.868747	0.404606	-0.201456	0.778327	0.666836	-1.89514	1.51487	3.40545	-0.094071	0.260131	-0.050802	-1.49546	-0.418335	0.492636	0.568758
H3P30A	correlation	-0.023663	-0.152836	0.142554	-0.014982	0.180466	0.083	-0.116716	0.329144	-0.190326	0.448624	-0.307563	-0.082929	-0.27882	-0.185037	0.328505	0.412317	-0.131085	0.146728	-0.200313	-0.293904	0.079378	0.033058	0.036973	-0.035048	-0.108807	-0.216277	-0.044275	-0.12421	-0.026937	-0.105883	0.019199	-0.30508	-0.262308	0.008649	0.237669	-0.164944	-0.044968	0.464766	-0.320233	0.100244	-0.021996	1	0.134444	0.20256	-0.254222	0.215397	0.288087	0.229011
H3P30A	observed	-0.171444	-0.817553	0.799356	-0.078824	0.873852	0.491551	-0.629845	1.47074	-1.08598	2.08965	-1.75926	-0.521391	-1.5106	-1.03981	1.43309	1.89879	-0.678614	0.817553	-1.15994	-1.6474	0.476795	0.224987	0.251992	-0.279183	-0.613922	-1.26971	-0.320366	-0.662184	-0.198145	-0.598152	0.144866	-1.70067	-1.47074	0.091996	1.213	-0.933067	-0.334212	2.41566	-1.89879	0.598152	-0.144866	2.79217	0.729054	0.933067	-1.39737	0.99575	1.36334	1.15994
H3P30A	expected	-0.105274	-0.800897	0.78984	-0.058522	0.994006	0.469133	-0.606384	1.79467	-1.00279	2.43809	-1.63413	-0.424432	-1.47935	-0.974307	1.79123	2.24257	-0.683763	0.812319	-1.05657	-1.56058	0.449624	0.200185	0.221266	-0.166581	-0.563791	-1.14254	-0.216273	-0.646739	-0.122904	-0.548044	0.125551	-1.62076	-1.39043	0.068733	1.30205	-0.866098	-0.220002	2.52502	-1.70236	0.561995	-0.096298	5.40737	0.746166	1.11298	-1.34688	1.18212	1.57357	1.25543
H3R17K	correlation	0.084937	0.277838	-0.143384	-0.168177	-0.110195	0.032223	-0.163691	-0.102431	-0.11057	0.032137	0.286082	0.23922	0.015266	-0.092978	0.387637	0.205893	-0.146213	0.407606	0.050724	0.015178	-0.240137	-0.196886	-0.318985	-0.003667	0.277483	-0.208697	-0.185114	-0.132183	0.000779	-0.09725	-0.260118	-0.108288	0.046786	0.118768	-0.049349	0.292962	0.36777	0.156114	0.012911	-0.181744	0.081444	0.134444	1	0.43951	-0.068563	0.1376	-0.166513	0.486942
H3R17K	observed	0.613922	1.59843	-0.613922	-0.817553	-0.418758	0.279183	-0.763733	-0.376149	-0.447588	0.265563	1.6474	1.43309	0.184778	-0.348122	1.98522	1.36334	-0.629845	2.08965	0.3621	0.171444	-1.33083	-0.99575	-1.75926	0.078824	1.55302	-1.08598	-0.893242	-0.58253	0.105183	-0.3621	-1.39737	-0.404474	0.348122	0.799356	-0.131616	1.75926	1.89879	1.01753	0.144866	-0.854785	0.567049	0.873852	2.79217	2.22356	-0.224987	0.933067	-0.781421	2.41566
H3R17K	expected	0.636341	1.69861	-0.620989	-0.757518	-0.438221	0.346053	-0.732814	-0.395465	-0.440287	0.34558	1.74401	1.48595	0.252674	-0.343412	2.30326	1.30243	-0.636564	2.41322	0.447933	0.252186	-1.15379	-0.915614	-1.58799	0.148414	1.69666	-0.980653	-0.850787	-0.559305	0.172894	-0.366937	-1.26382	-0.42772	0.426251	0.822644	-0.103151	1.7819	2.19385	1.0283	0.239701	-0.832228	0.617106	0.908964	5.67544	2.58892	-0.20896	0.926347	-0.748352	2.85012
H3R26K	correlation	-0.07969	-0.267529	-0.297377	-0.173192	-0.098734	-0.1444	-0.261431	-0.081748	-0.068398	0.182272	0.131379	-0.158172	-0.044706	-0.371368	0.160258	0.309228	-0.285	0.271774	0.269588	-0.059752	-0.295812	-0.255441	-0.356568	-0.120929	-0.154597	-0.211218	-0.395768	-0.197706	-0.234929	-0.249027	-0.270886	0.022881	0.046717	0.348521	0.002194	-0.220574	-0.093099	0.286469	0.197171	-0.389275	-0.00936	0.20256	0.43951	1	0.077278	0.45556	-0.104912	0.574684
H3R26K	observed	-0.198145	-0.97443	-1.1346	-0.662184	-0.306581	-0.476795	-0.953545	-0.251992	-0.184778	0.763733	0.551703	-0.551703	-0.065666	-1.75926	0.613922	1.5106	-1.03981	1.33083	1.29966	-0.144866	-1.08598	-0.912973	-1.59843	-0.390272	-0.521391	-0.799356	-2.08965	-0.763733	-0.873852	-0.893242	-0.99575	0.211547	0.265563	1.75926	0.118389	-0.817553	-0.279183	1.36334	0.873852	-1.98522	0.065666	0.933067	2.08965	2.79217	0.3621	2.22356	-0.334212	2.41566
H3R26K	expected	-0.281774	-1.01805	-1.13504	-0.648272	-0.356423	-0.535417	-0.994144	-0.28984	-0.237513	0.745033	0.54555	-0.589398	-0.144647	-1.42506	0.658747	1.24266	-1.08653	1.09586	1.08729	-0.203623	-1.1289	-0.970662	-1.36705	-0.443417	-0.575388	-0.797322	-1.5207	-0.74436	-0.890265	-0.945524	-1.0312	0.120272	0.213701	1.39668	0.039184	-0.833996	-0.334332	1.15345	0.803432	-1.49525	-0.006103	0.824555	1.75333	3.95027	0.33349	1.81624	-0.380639	2.28316
H3R2K	correlation	-0.203187	-0.123691	-0.517212	-0.288773	0.315708	-0.517758	0.142019	-0.47402	0.34131	-0.441878	0.445809	-0.393584	0.396716	0.168133	-0.429336	-0.166833	-0.092697	-0.336314	0.53576	0.176236	-0.238866	-0.145848	0.176384	-0.107415	-0.22731	0.449327	0.223049	0.488375	-0.335161	0.025392	-0.196264	0.602524	0.257946	0.373574	-0.167857	-0.105602	-0.328842	-0.304523	0.528702	-0.414911	-0.431256	-0.254222	-0.068563	0.077278	1	0.010361	-0.273853	-0.046772
H3R2K	observed	-0.551703	-0.3621	-1.70067	-0.817553	0.953545	-1.75926	0.404474	-1.55302	1.01753	-1.43309	1.43309	-1.1346	1.24085	0.521391	-1.29966	-0.491551	-0.251992	-0.97443	1.70067	0.567049	-0.64593	-0.433128	0.58253	-0.292854	-0.613922	1.47074	0.69523	1.55302	-0.953545	0.105183	-0.536486	2.22356	0.854785	1.10996	-0.506415	-0.279183	-0.912973	-0.873852	1.59843	-1.213	-1.33083	-0.662184	-0.198145	0.211547	2.79217	0.065666	-0.746282	-0.105183
H3R2K	expected	-0.512708	-0.279007	-1.43587	-0.76431	1.01273	-1.43748	0.50212	-1.30889	1.08799	-1.2144	1.3952	-1.07243	1.25087	0.578891	-1.17753	-0.405834	-0.187891	-0.904069	1.65963	0.602712	-0.617595	-0.344144	0.603145	-0.231159	-0.583624	1.40554	0.74033	1.52033	-0.900682	0.159264	-0.492356	1.8559	0.84292	1.18284	-0.408846	-0.22583	-0.882105	-0.810611	1.63888	-1.13513	-1.18318	-0.662737	-0.116943	0.311797	3.02439	0.115075	-0.72045	-0.052882
H3R40K	correlation	-0.402513	-0.121665	-0.014939	-0.255159	-0.113654	-0.167157	-0.138983	0.002391	-0.14019	0.183076	0.066266	-0.219967	0.000984	-0.178882	0.155727	0.0285	-0.374971	0.154199	-0.021634	-0.210201	-0.071773	-0.098805	-0.096924	-0.321226	-0.123155	0.122361	-0.098355	0.010595	-0.385219	0.109226	-0.285137	0.10548	-0.079567	0.252837	0.222127	-0.175368	-0.138525	0.277672	0.238137	-0.405007	-0.116694	0.215397	0.1376	0.45556	0.010361	1	0.224	0.363635
H3R40K	observed	-2.41566	-0.567049	-0.091996	-1.29966	-0.506415	-0.836024	-0.69523	-0.039381	-0.71204	0.953545	0.3621	-1.1346	-0.052519	-0.893242	0.893242	0.118389	-1.98522	0.873852	-0.131616	-1.10996	-0.320366	-0.476795	-0.433128	-1.82459	-0.58253	0.71204	-0.462143	0	-2.22356	0.598152	-1.47074	0.567049	-0.348122	1.55302	1.1346	-0.873852	-0.678614	1.59843	1.33083	-2.79217	-0.536486	1.08598	0.817553	2.41566	-0.013124	2.79217	1.15994	1.98522
H3R40K	expected	-2.06855	-0.586549	-0.023367	-1.29098	-0.544275	-0.826606	-0.677933	0.068084	-0.684304	1.02154	0.405141	-1.10528	0.060656	-0.888474	0.877222	0.205854	-1.92322	0.869157	-0.058693	-1.05374	-0.323271	-0.46592	-0.455992	-1.63961	-0.594413	0.70115	-0.463546	0.111375	-1.97729	0.63184	-1.44917	0.612072	-0.3644	1.38966	1.22761	-0.869932	-0.675517	1.52071	1.31209	-2.08171	-0.560317	1.19209	0.781566	2.4594	0.110137	5.33236	1.23749	1.97433
H3R49K	correlation	-0.059913	0.161823	0.615165	-0.111981	-0.063377	0.199199	0.14725	0.293767	-0.277036	0.389517	-0.350257	0.161928	-0.110013	0.090166	0.280928	0.032244	-0.132687	-0.011793	-0.442843	-0.525932	0.767001	0.562376	0.382163	-0.255521	0.134344	0.086641	0.33399	0.071408	0.062824	0.195266	0.002327	-0.291995	-0.361182	-0.37508	0.400041	0.091482	0.159352	0.075318	-0.414369	0.239006	0.149345	0.288087	-0.166513	-0.104912	-0.273853	0.224	1	0.057175
H3R49K	observed	-0.224987	0.447588	1.98522	-0.418758	-0.238468	0.58253	0.376149	0.836024	-1.01753	1.29966	-1.33083	0.462143	-0.404474	0.265563	0.763733	0.02625	-0.567049	-0.118389	-1.82459	-2.79217	2.41566	1.89879	1.24085	-0.953545	0.320366	0.251992	1.08598	0.171444	0.131616	0.551703	-0.039381	-1.06261	-1.39737	-1.47074	1.33083	0.279183	0.418758	0.211547	-1.70067	0.678614	0.390272	0.799356	-0.64593	-0.390272	-0.99575	0.64593	2.79217	0.078824
H3R49K	expected	-0.301938	0.425398	1.91244	-0.472733	-0.313302	0.547996	0.377595	0.858197	-1.01414	1.17228	-1.25432	0.425741	-0.466275	0.190349	0.816083	0.000352	-0.540652	-0.144096	-1.55802	-1.83057	2.4105	1.73929	1.14816	-0.943571	0.33526	0.178786	0.990138	0.12882	0.100663	0.535098	-0.09778	-1.06321	-1.29016	-1.33574	1.2068	0.194666	0.417293	0.141644	-1.46462	0.67857	0.384467	0.839567	-0.651605	-0.449545	-1.0037	0.629348	3.17477	0.082133
H3R8K	correlation	-0.102609	-0.062515	-0.001636	-0.182429	-0.239116	0.042527	-0.224399	-0.128669	-0.099688	0.348623	-0.037648	0.071371	-0.101794	-0.243865	0.236349	0.100829	-0.241542	0.285869	0.043034	-0.131368	-0.028958	-0.015859	-0.413954	-0.229182	-0.004684	-0.251202	-0.215023	-0.236695	-0.122522	-0.260021	-0.154805	-0.139922	-0.063394	0.183307	0.11146	-0.160001	0.060128	0.329302	-0.06936	-0.177069	0.171575	0.229011	0.486942	0.574684	-0.046772	0.363635	0.057175	1
H3R8K	observed	-0.376149	-0.158141	0.091996	-0.836024	-1.29966	0.320366	-1.18605	-0.506415	-0.348122	1.75926	-0.052519	0.521391	-0.3621	-1.36334	1.18605	0.629845	-1.33083	1.55302	0.348122	-0.521391	0.013124	0.065666	-2.41566	-1.24085	0.078824	-1.39737	-1.10996	-1.26971	-0.462143	-1.47074	-0.71204	-0.536486	-0.184778	0.893242	0.678614	-0.763733	0.462143	1.70067	-0.224987	-0.817553	0.836024	1.08598	2.08965	2.41566	-0.118389	1.89879	0.447588	2.79217
H3R8K	expected	-0.424939	-0.216971	0.098812	-0.838971	-1.13301	0.327887	-1.05667	-0.560114	-0.409791	1.91562	-0.087987	0.477498	-0.420713	-1.15764	1.33325	0.6303	-1.14559	1.59011	0.330517	-0.574114	-0.042912	0.025036	-2.0399	-1.08148	0.083002	-1.1957	-1.00804	-1.12045	-0.528231	-1.24144	-0.695685	-0.618486	-0.221533	1.05811	0.685445	-0.722637	0.41918	1.8154	-0.252475	-0.811169	0.997264	1.29518	2.63308	3.0882	-0.135312	1.99349	0.403867	5.29434
H3S102A	correlation	0.142014	0.021208	0.585716	0.158715	-0.273576	0.468423	-0.201994	0.445771	-0.352001	0.674762	-0.536652	0.282853	-0.457094	-0.215891	0.439515	0.195425	-0.028446	0.260719	-0.523214	-0.303478	0.347753	0.266677	-0.195975	0.036568	0.13943	-0.452188	-0.118171	-0.453246	0.220988	-0.198389	0.232655	-0.614711	-0.301609	-0.373465	0.278761	-0.07368	0.260833	0.490036	-0.636914	0.386186	0.45888	0.455745	0.100096	0.052958	-0.666703	0.050592	0.432718	0.285498
H3S102A	observed	0.376149	-0.013124	1.59843	0.418758	-0.817553	1.29966	-0.629845	1.1346	-1.08598	2.41566	-1.59843	0.69523	-1.39737	-0.662184	1.10996	0.491551	-0.144866	0.629845	-1.5106	-0.97443	0.912973	0.662184	-0.567049	0.052519	0.3621	-1.33083	-0.334212	-1.36334	0.567049	-0.613922	0.58253	-1.98522	-0.953545	-1.213	0.678614	-0.265563	0.64593	1.43309	-2.22356	0.97443	1.26971	1.213	0.292854	0.105183	-2.79217	0.078824	1.06261	0.746282
H3S102A	expected	0.315238	-0.009321	1.50729	0.360108	-0.801286	1.19217	-0.608975	1.13131	-1.01198	1.74652	-1.50807	0.693616	-1.29433	-0.64631	1.11451	0.458732	-0.14272	0.634151	-1.47196	-0.881621	0.867977	0.650159	-0.592803	0.031945	0.308295	-1.28115	-0.383776	-1.28399	0.52741	-0.59929	0.558753	-1.71778	-0.876601	-1.06965	0.682623	-0.264246	0.634457	1.25023	-1.77743	0.971231	1.16653	1.15811	0.202621	0.075981	-1.85746	0.069623	1.09624	0.700721
H3S10A	correlation	-0.272424	0.542448	0.380988	-0.291227	0.015358	-0.089674	0.301409	0.092508	-0.065556	-0.06469	0.138085	0.180558	0.170931	0.657831	0.039087	-0.200897	-0.175844	-0.108171	-0.206675	-0.43829	0.447228	0.31333	0.273859	-0.321168	0.289116	0.370875	0.853629	0.60249	-0.045347	0.301692	-0.179282	0.084174	-0.154822	-0.372269	0.163726	0.347503	0.23885	-0.241537	-0.0111	0.031886	-0.054031	-0.022419	-0.117593	-0.34743	0.094344	-0.024595	0.500356	-0.073051
H3S10A	observed	-1.5106	1.89879	1.59843	-1.70067	0.091996	-0.447588	1.29966	0.491551	-0.334212	-0.320366	0.678614	0.817553	0.781421	2.22356	0.306581	-1.1346	-1.01753	-0.598152	-1.15994	-2.79217	1.6474	1.36334	1.15994	-1.89879	1.213	1.55302	2.41566	1.98522	-0.184778	1.33083	-1.06261	0.462143	-0.836024	-2.08965	0.763733	1.43309	0.97443	-1.33083	0.02625	0.265563	-0.251992	-0.078824	-0.678614	-1.98522	0.506415	-0.091996	1.75926	-0.3621
H3S10A	expected	-1.50439	2.82166	1.96449	-1.60421	0.023412	-0.534191	1.54202	0.432992	-0.406151	-0.401551	0.674951	0.900438	0.849329	3.43421	0.149386	-1.12466	-0.991655	-0.632389	-1.15533	-2.38494	2.31615	1.6053	1.39576	-1.76316	1.47676	1.91081	4.47368	3.14041	-0.298863	1.54352	-1.00991	0.388745	-0.880049	-2.03445	0.811075	1.78672	1.2099	-1.34041	-0.117051	0.111154	-0.344963	-0.177142	-0.682408	-1.90258	0.442738	-0.188693	2.5982	-0.445937
H3S10D	correlation	-0.000894	0.082358	-0.340488	-0.205849	-0.123596	-0.141813	-0.058836	-0.353867	-0.152106	-0.243738	0.287431	0.10622	0.162623	-0.083382	0.113231	-0.17459	0.071757	0.119573	0.33595	0.379565	-0.242648	-0.071474	-0.082832	-0.163549	0.063528	-0.033812	-0.098802	0.036655	0.05171	0.079065	-0.099421	0.080422	-0.115197	0.327374	0.055703	0.168637	-0.005171	0.149995	0.280095	-0.082881	-0.178952	-0.172747	0.136812	0.190182	0.396983	0.027655	-0.348253	0.083961
H3S10D	observed	0.02625	0.598152	-1.89879	-0.97443	-0.58253	-0.678614	-0.184778	-2.08965	-0.746282	-1.24085	1.6474	0.729054	1.08598	-0.320366	0.763733	-0.912973	0.491551	0.799356	1.89879	1.98522	-1.213	-0.265563	-0.292854	-0.799356	0.404474	-0.091996	-0.376149	0.224987	0.292854	0.567049	-0.390272	0.58253	-0.447588	1.82459	0.334212	1.10996	0.013124	1.03981	1.59843	-0.306581	-0.933067	-0.873852	0.912973	1.213	2.08965	0.198145	-1.98522	0.613922
H3S10D	expected	0.140941	0.623185	-1.8262	-1.04628	-0.569826	-0.67535	-0.194694	-1.90369	-0.734973	-1.26576	1.8111	0.76141	1.08813	-0.336881	0.802021	-0.865215	0.561779	0.838758	2.09215	2.34479	-1.25945	-0.267904	-0.333696	-0.801255	0.514115	-0.049743	-0.426202	0.358447	0.445657	0.604112	-0.429787	0.611972	-0.52117	2.04247	0.468785	1.12297	0.116167	1.01498	1.7686	-0.333976	-0.890482	-0.854535	0.938616	1.24777	2.44569	0.306314	-1.87118	0.632474
H3S135A	correlation	-0.047165	-0.142557	0.279794	0.092587	-0.004752	0.110073	-0.123968	0.578552	-0.179878	0.449906	-0.344925	-0.036358	-0.340447	-0.203683	0.222089	0.338743	-0.16141	0.310116	-0.300947	-0.286031	0.113669	0.021491	-0.055384	0.020351	-0.075782	-0.332945	-0.02014	-0.225962	-0.01359	-0.241801	0.005253	-0.39258	-0.263136	-0.269864	0.099861	-0.083855	0.043265	0.343577	-0.329321	0.098468	0.121166	0.403054	-0.024562	0.183724	-0.423727	0.073719	0.263858	0.111868
H3S135A	observed	-0.224987	-0.64593	1.18605	0.433128	0.013124	0.491551	-0.567049	2.22356	-0.873852	1.98522	-1.89879	-0.158141	-1.82459	-1.01753	0.933067	1.39737	-0.746282	1.29966	-1.43309	-1.29966	0.521391	0.105183	-0.265563	0.091996	-0.348122	-1.70067	-0.078824	-1.08598	-0.039381	-1.15994	0.039381	-2.08965	-1.213	-1.24085	0.462143	-0.376149	0.224987	1.43309	-1.6474	0.447588	0.551703	1.70067	-0.131616	0.763733	-2.41566	0.3621	1.10996	0.506415
H3S135A	expected	-0.212541	-0.642092	1.25977	0.416769	-0.021553	0.495508	-0.558385	2.60508	-0.810151	2.02578	-1.55336	-0.163875	-1.53319	-0.917343	0.999918	1.52521	-0.726985	1.3963	-1.35532	-1.28816	0.5117	0.096619	-0.24955	0.091488	-0.3414	-1.49941	-0.090846	-1.01767	-0.061352	-1.08899	0.023499	-1.76795	-1.18506	-1.21536	0.44952	-0.377755	0.194669	1.54698	-1.48309	0.443248	0.545461	1.81481	-0.110756	0.827157	-1.90821	0.331802	1.188	0.503588
H3S22A	correlation	0.246384	-0.28781	0.385962	0.291355	-0.08945	0.323058	-0.296364	0.310319	-0.239513	0.75248	-0.549641	-0.022592	-0.492565	-0.250454	0.268091	0.376458	0.047241	0.147428	-0.313894	-0.201401	0.241495	0.124992	-0.193341	0.128473	-0.07184	-0.351015	-0.138363	-0.382286	0.087468	-0.37591	0.11835	-0.408743	-0.246644	-0.303902	0.181948	-0.37133	-0.039704	0.468344	-0.539064	0.31928	0.313399	0.432966	-0.035313	0.079189	-0.425969	-0.014579	0.294722	0.173261
H3S22A	observed	0.729054	-0.953545	1.33083	0.854785	-0.3621	1.08598	-0.99575	0.97443	-0.836024	2.41566	-2.79217	-0.118389	-2.08965	-0.893242	0.746282	1.29966	0.091996	0.462143	-1.1346	-0.71204	0.71204	0.390272	-0.662184	0.404474	-0.265563	-1.24085	-0.521391	-1.36334	0.265563	-1.29966	0.348122	-1.43309	-0.873852	-1.06261	0.613922	-1.26971	-0.184778	1.89879	-2.41566	1.03981	1.01753	1.70067	-0.158141	0.158141	-1.6474	-0.091996	0.893242	0.551703
H3S22A	expected	0.736984	-0.967382	1.18231	0.880468	-0.334505	0.981618	-0.994676	0.940973	-0.813289	2.35171	-1.80277	-0.121193	-1.62066	-0.848197	0.806243	1.15199	0.10161	0.421262	-1.0506	-0.691691	0.721386	0.349678	-0.665974	0.360785	-0.278321	-1.16904	-0.490567	-1.26881	0.229957	-1.24847	0.328486	-1.35322	-0.836039	-1.01873	0.531399	-1.23385	-0.175791	1.44516	-1.76902	0.969563	0.950798	1.33228	-0.16178	0.203542	-1.40819	-0.095627	0.89121	0.503685
H3S22D	correlation	-0.357539	-0.054965	-0.374924	-0.330707	0.120432	-0.278236	0.042832	-0.383628	0.001224	-0.105167	0.238928	-0.039388	0.321261	-0.179942	0.048196	-0.279858	-0.181682	0.015983	0.339532	0.157012	-0.240751	-0.093053	-0.030212	-0.315254	-0.067553	0.121443	-0.122073	0.052893	-0.121113	0.15409	-0.039786	0.162947	-0.130612	0.566027	0.172612	0.020698	-0.126507	0.164414	0.291568	-0.21723	-0.305535	0.053865	0.044934	0.226177	0.393347	0.345266	-0.200035	0.195321
H3S22D	observed	-1.98522	-0.306581	-2.08965	-1.6474	0.629845	-1.24085	0.224987	-2.79217	-0.039381	-0.476795	1.29966	-0.238468	1.59843	-0.781421	0.279183	-1.26971	-0.799356	0.091996	1.70067	0.763733	-1.10996	-0.462143	-0.184778	-1.5106	-0.320366	0.64593	-0.567049	0.320366	-0.536486	0.746282	-0.251992	0.817553	-0.613922	2.41566	0.893242	0.105183	-0.58253	0.836024	1.43309	-0.893242	-1.39737	0.334212	0.251992	1.26971	1.82459	1.75926	-0.873852	0.99575
H3S22D	expected	-1.64915	-0.193332	-1.7328	-1.52005	0.650579	-1.26759	0.27721	-1.77468	0.077016	-0.43488	1.22072	-0.118386	1.61686	-0.794656	0.303021	-1.27539	-0.803027	0.148029	1.70477	0.826584	-1.08723	-0.376593	-0.074237	-1.4457	-0.253902	0.655446	-0.516221	0.325619	-0.511601	0.812523	-0.120299	0.855141	-0.557304	2.79454	0.901642	0.170717	-0.537552	0.862195	1.47399	-0.974064	-1.39894	0.330295	0.287326	1.15936	1.9637	1.73236	-0.89133	1.0109
H3S28A	correlation	-0.309587	-0.227687	-0.554885	-0.329582	0.525634	-0.459598	0.112282	-0.299158	0.331507	-0.414446	0.425388	-0.314394	0.399453	-0.095163	-0.338695	-0.035884	-0.206706	-0.015021	0.661545	0.122053	-0.463898	-0.413424	0.025618	-0.222483	-0.276658	0.236856	-0.010938	0.241162	-0.221032	0.048494	-0.282325	0.440356	0.239495	0.439561	-0.096428	-0.017236	-0.310527	-0.198837	0.53022	-0.446107	-0.488181	-0.197057	-0.034054	0.208889	0.543879	0.095507	-0.380747	-0.078685
H3S28A	observed	-0.854785	-0.64593	-2.08965	-0.933067	1.82459	-1.5106	0.390272	-0.781421	1.08598	-1.33083	1.39737	-0.893242	1.24085	-0.238468	-1.03981	-0.091996	-0.567049	-0.02625	2.41566	0.404474	-1.55302	-1.29966	0.078824	-0.613922	-0.746282	0.746282	0.013124	0.799356	-0.598152	0.198145	-0.763733	1.5106	0.781421	1.47074	-0.251992	-0.039381	-0.873852	-0.536486	1.89879	-1.43309	-1.70067	-0.521391	-0.078824	0.613922	1.98522	0.348122	-1.213	-0.158141
H3S28A	expected	-0.889822	-0.645299	-1.62218	-0.949518	1.60382	-1.33769	0.369715	-0.858684	1.02424	-1.20289	1.30453	-0.904172	1.2271	-0.249635	-0.976726	-0.07265	-0.582658	-0.010361	2.0096	0.398889	-1.35053	-1.19984	0.110971	-0.629762	-0.791506	0.741646	0.001828	0.754501	-0.625429	0.179269	-0.808427	1.34922	0.749525	1.34684	-0.253411	-0.016974	-0.892627	-0.559164	1.61752	-1.29742	-1.42303	-0.553851	-0.067186	0.658146	1.6583	0.319631	-1.10228	-0.200437
H3S28D	correlation	0.115549	-0.135073	-0.023701	-0.084504	-0.124995	0.122114	-0.245473	0.089485	-0.35638	0.322562	-0.141295	0.086671	-0.19605	-0.389317	0.28409	0.238119	-0.190816	0.58812	-0.034559	-0.017376	0.043286	-0.017216	-0.218876	-0.104416	-0.041737	-0.396167	-0.30264	-0.357244	0.03435	-0.204149	-0.209982	-0.353559	-0.245058	0.083275	0.118477	-0.075388	0.04059	0.417493	-0.195959	-0.011311	0.159596	0.203686	0.199882	0.356037	-0.275954	0.201723	0.058822	0.23009
H3S28D	observed	0.71204	-0.678614	-0.091996	-0.376149	-0.58253	0.746282	-1.36334	0.551703	-1.98522	1.70067	-0.746282	0.462143	-0.953545	-2.22356	1.5106	1.36334	-0.912973	2.41566	-0.144866	-0.078824	0.279183	-0.065666	-1.1346	-0.476795	-0.171444	-2.41566	-1.59843	-2.08965	0.238468	-1.08598	-1.10996	-1.89879	-1.33083	0.447588	0.729054	-0.348122	0.265563	2.22356	-0.933067	-0.013124	1.01753	1.15994	1.10996	1.89879	-1.5106	1.1346	0.306581	1.29966
H3S28D	expected	0.714295	-0.676175	-0.058271	-0.395613	-0.62026	0.750717	-1.28868	0.569692	-1.904	1.86282	-0.710693	0.55408	-1.01448	-2.08674	1.64937	1.39432	-0.985438	3.33615	-0.118514	-0.023184	0.313378	-0.022296	-1.14112	-0.506088	-0.15834	-2.12474	-1.60585	-1.90879	0.263799	-1.05941	-1.09177	-1.88835	-1.28638	0.535237	0.730541	-0.345039	0.298419	2.3895	-1.01397	0.01047	0.958674	1.20329	1.18218	2.04854	-1.45779	1.1924	0.399568	1.34978
H3S31A	correlation	-0.114528	-0.202087	-0.077731	0.046358	0.221721	-0.110975	-0.219765	0.165495	0.081525	0.069044	-0.008457	-0.195302	-0.175263	-0.104697	0.001768	0.083137	-0.131158	0.260954	0.056195	0.007108	-0.272877	-0.287598	-0.157044	-0.016207	-0.14229	-0.108875	-0.042164	-0.071093	-0.197775	-0.134062	-0.192156	0.041503	0.083967	0.047233	-0.038161	-0.1726	-0.100756	0.121516	0.10832	-0.203045	-0.074169	0.026949	-0.038445	0.136029	-0.053973	0.064348	-0.204015	-0.001585
H3S31A	observed	-0.763733	-1.43309	-0.551703	0.320366	1.70067	-0.71204	-1.70067	1.36334	0.629845	0.506415	-0.065666	-1.36334	-1.24085	-0.662184	-0.013124	0.64593	-0.912973	2.22356	0.404474	0.02625	-2.08965	-2.41566	-1.1346	-0.118389	-0.99575	-0.69523	-0.306581	-0.447588	-1.39737	-0.933067	-1.33083	0.279183	0.662184	0.334212	-0.251992	-1.18605	-0.629845	1.06261	0.912973	-1.47074	-0.521391	0.184778	-0.265563	1.18605	-0.404474	0.462143	-1.5106	-0.02625
H3S31A	expected	-0.725218	-1.34258	-0.465771	0.409148	1.64559	-0.700162	-1.46721	1.24916	0.657104	0.569105	0.022661	-1.29473	-1.15344	-0.655901	0.09476	0.668473	-0.842466	1.92221	0.47851	0.132407	-1.84169	-1.94549	-1.02498	-0.031979	-0.920959	-0.685356	-0.214992	-0.418967	-1.31217	-0.862942	-1.27255	0.374917	0.674323	0.415323	-0.18677	-1.13467	-0.628112	0.93907	0.846026	-1.34932	-0.440655	0.272304	-0.188777	1.0414	-0.298258	0.53599	-1.35617	0.071117
H3S57A	correlation	-0.111044	-0.247607	0.01617	-0.07997	0.286269	-0.123184	-0.016154	-0.004374	0.097903	0.231835	-0.127601	-0.282653	-0.026627	-0.192803	-0.019705	0.228212	-0.200144	0.199189	0.049139	-0.262987	0.026984	-0.064479	0.010983	-0.094155	-0.227604	0.026511	0.014119	-0.064732	-0.272128	-0.166071	-0.225434	0.003388	0.023427	-0.001656	0.017812	-0.225549	-0.182808	0.131712	-0.070383	-0.253024	-0.132025	0.213115	0.053144	0.196886	-0.020084	0.226727	0.199132	0.175787
H3S57A	observed	-0.746282	-1.75926	0.039381	-0.567049	1.98522	-0.781421	-0.184778	-0.144866	0.58253	1.55302	-0.817553	-2.79217	-0.238468	-1.29966	-0.198145	1.5106	-1.39737	1.24085	0.292854	-2.22356	0.131616	-0.433128	-0.013124	-0.613922	-1.59843	0.118389	0	-0.447588	-2.41566	-1.08598	-1.5106	-0.078824	0.105183	-0.131616	0.078824	-1.55302	-1.18605	0.817553	-0.536486	-1.89879	-0.854785	1.36334	0.306581	1.15994	-0.211547	1.47074	1.213	1.06261
H3S57A	expected	-0.705685	-1.53899	0.070568	-0.516074	1.71869	-0.779761	-0.12667	-0.054794	0.569293	1.38654	-0.806713	-1.75283	-0.190577	-1.20457	-0.148339	1.36443	-1.24937	1.18734	0.271742	-1.63283	0.136551	-0.421546	0.038912	-0.602628	-1.41693	0.133665	0.058048	-0.423093	-1.68861	-1.04146	-1.40368	-0.007427	0.114848	-0.038207	0.080586	-1.40438	-1.14358	0.775593	-0.457575	-1.57204	-0.833712	1.27231	0.296178	1.17328	-0.150652	1.35537	1.18698	1.04453
H3S86A	correlation	-0.313078	0.058908	-0.095224	-0.183298	0.594419	-0.271086	0.241144	0.112408	0.344905	-0.311242	0.279656	-0.1947	0.238438	0.162706	-0.172351	0.009187	-0.237465	0.124252	0.207709	-0.265685	-0.198138	-0.239414	0.172882	-0.167615	-0.029598	0.300995	0.239966	0.277986	-0.252776	0.119988	-0.351964	0.329263	0.231295	0.013271	-0.03008	0.166154	0.019716	-0.365907	0.305058	-0.378125	-0.353625	0.00562	0.085657	-0.053954	0.142487	0.079746	0.018371	-0.035231
H3S86A	observed	-1.59843	0.198145	-0.462143	-0.71204	2.41566	-1.24085	1.10996	0.418758	1.59843	-1.5106	1.24085	-0.763733	1.01753	0.71204	-0.629845	0	-0.912973	0.491551	0.97443	-1.18605	-0.799356	-0.933067	0.746282	-0.613922	-0.118389	1.36334	1.08598	1.213	-1.06261	0.447588	-1.89879	1.5106	0.99575	0.013124	-0.131616	0.729054	0.065666	-2.22356	1.43309	-2.41566	-1.98522	-0.02625	0.306581	-0.279183	0.613922	0.265563	0.052519	-0.158141
H3S86A	expected	-1.23275	0.311011	-0.328643	-0.694154	2.53341	-1.05848	1.0673	0.533038	1.49791	-1.22513	1.22712	-0.741475	1.05607	0.741775	-0.648723	0.104665	-0.91895	0.58219	0.928541	-1.03606	-0.755742	-0.927036	0.784008	-0.629068	-0.056293	1.31568	1.06241	1.22019	-0.982491	0.564496	-1.39413	1.433	1.02643	0.121617	-0.058294	0.756087	0.148361	-1.45199	1.33255	-1.50269	-1.40102	0.089865	0.422022	-0.157372	0.657866	0.397488	0.14278	-0.079672
H3S87A	correlation	0.106898	0.066076	0.684953	0.196495	0.000646	0.426465	0.015099	0.500652	-0.116163	0.440744	-0.503569	0.260211	-0.314312	-0.065441	0.397124	0.183871	0.129747	0.089984	-0.433922	-0.253649	0.352746	0.215433	0.066021	0.114625	0.091145	-0.243909	0.033129	-0.250829	0.287494	-0.05308	0.239682	-0.480071	-0.210433	-0.516616	0.231448	0.083695	0.229175	0.163864	-0.55802	0.405712	0.26031	0.244273	0.001116	-0.104238	-0.525468	-0.130832	0.477408	0.036867
H3S87A	observed	0.279183	0.118389	2.41566	0.567049	-0.118389	1.43309	-0.02625	1.82459	-0.433128	1.5106	-1.82459	0.836024	-1.213	-0.265563	1.29966	0.521391	0.390272	0.198145	-1.5106	-0.953545	1.18605	0.613922	0.105183	0.334212	0.224987	-0.873852	0	-0.933067	0.912973	-0.224987	0.799356	-1.70067	-0.729054	-1.89879	0.729054	0.184778	0.678614	0.476795	-2.22356	1.36334	0.854785	0.817553	-0.105183	-0.390272	-1.98522	-0.476795	1.6474	0.013124
H3S87A	expected	0.283661	0.152339	2.14323	0.571887	-0.058145	1.31169	-0.01165	1.55034	-0.433915	1.35762	-1.68017	0.776857	-1.07134	-0.270745	1.2173	0.531278	0.357165	0.229248	-1.45612	-0.876196	1.07454	0.632812	0.152163	0.308517	0.232982	-0.844863	0.04635	-0.867126	0.864627	-0.230978	0.710819	-1.60458	-0.737173	-1.72215	0.684328	0.209016	0.677017	0.466915	-1.85534	1.24493	0.777176	0.725587	-0.056633	-0.39555	-1.75062	-0.481103	1.47557	0.058374
H3S95A	correlation	-0.003168	-0.000465	0.296122	-0.104433	-0.22991	0.33062	-0.169897	0.178669	-0.343435	0.554821	-0.40474	0.300801	-0.26543	-0.327853	0.410719	0.044235	-0.133161	0.308011	-0.267687	-0.23521	0.271824	0.247829	-0.261668	-0.166087	0.087267	-0.42936	-0.192141	-0.427446	0.187173	-0.20631	0.109075	-0.527444	-0.367548	-0.113004	0.265361	-0.013915	0.179524	0.459635	-0.506318	0.270057	0.373023	0.358908	0.17212	0.094329	-0.44165	0.188132	0.281252	0.324824
H3S95A	observed	-0.078824	-0.052519	0.933067	-0.390272	-0.817553	1.10996	-0.567049	0.491551	-1.26971	2.22356	-1.39737	0.953545	-0.953545	-1.15994	1.36334	0.131616	-0.506415	0.99575	-0.99575	-0.836024	0.817553	0.71204	-0.912973	-0.536486	0.238468	-1.55302	-0.629845	-1.5106	0.536486	-0.71204	0.292854	-2.41566	-1.33083	-0.404474	0.746282	-0.091996	0.506415	1.70067	-2.08965	0.799356	1.213	1.15994	0.462143	0.251992	-1.70067	0.551703	0.873852	1.06261
H3S95A	expected	-0.058863	-0.050373	0.88119	-0.376932	-0.771049	0.989546	-0.582549	0.512276	-1.12763	1.69375	-1.32018	0.895888	-0.882616	-1.07868	1.24113	0.090026	-0.467165	0.918534	-0.889702	-0.787696	0.804872	0.729505	-0.870797	-0.570584	0.225187	-1.39751	-0.652418	-1.3915	0.538988	-0.69692	0.293687	-1.70559	-1.20336	-0.403853	0.784571	-0.09262	0.514964	1.39478	-1.63923	0.799322	1.12273	1.0784	0.491708	0.247369	-1.43611	0.541999	0.834484	0.971341
H3T32A	correlation	-0.104625	-0.250582	-0.103114	-0.036715	0.447768	-0.179007	-0.177216	0.121967	0.25631	0.133197	-0.002145	-0.340236	-0.165063	-0.038285	-0.05641	0.401892	-0.184872	0.14531	0.12409	-0.264978	-0.221475	-0.261256	-0.094527	0.035893	-0.175117	-0.058824	0.093591	0.036917	-0.314672	-0.281185	-0.315371	0.112803	0.317503	-0.044173	-0.040486	-0.235328	-0.103169	0.073079	0.037991	-0.296609	-0.190464	0.333415	0.203403	0.208452	-0.055761	0.028377	-0.023566	0.191187
H3T32A	observed	-0.58253	-1.24085	-0.551703	-0.224987	2.22356	-0.836024	-0.817553	0.69523	1.18605	0.729054	-0.065666	-1.89879	-0.763733	-0.251992	-0.404474	1.98522	-0.873852	0.763733	0.71204	-1.36334	-1.03981	-1.33083	-0.521391	0.265563	-0.799356	-0.433128	0.476795	0.292854	-1.75926	-1.47074	-1.82459	0.598152	1.59843	-0.334212	-0.279183	-1.1346	-0.567049	0.433128	0.306581	-1.59843	-0.912973	1.82459	1.06261	1.08598	-0.376149	0.184778	-0.158141	0.99575
H3T32A	expected	-0.475517	-1.22224	-0.467789	-0.128087	2.35055	-0.856058	-0.846897	0.683733	1.37104	0.741188	0.048774	-1.68091	-0.784721	-0.136121	-0.228852	2.11584	-0.886065	0.80316	0.694598	-1.29589	-1.07333	-1.27685	-0.423859	0.243375	-0.836159	-0.241199	0.538561	0.248614	-1.55013	-1.37881	-1.5537	0.636853	1.6841	-0.166243	-0.147382	-1.1442	-0.468071	0.433623	0.254109	-1.45772	-0.914675	1.76551	1.10037	1.1262	-0.225527	0.204926	-0.060816	1.03787
H4K12Q	correlation	-0.067548	0.28284	0.232345	0.046541	-0.330941	0.116855	-0.137494	0.230352	-0.3801	0.200662	-0.044694	0.22334	-0.144691	0.050989	0.282447	-0.136984	-0.153707	0.368052	-0.31841	-0.00724	0.123583	0.106985	-0.232852	-0.060713	0.261011	-0.167001	-0.014995	-0.197283	-0.03733	0.063018	-0.126867	-0.215842	-0.143494	-0.186698	0.063839	0.137636	0.281291	0.212694	-0.127875	-0.011553	0.192041	-0.0155	0.152441	-0.005465	-0.36407	0.190697	0.046615	0.103026
H4K12Q	observed	-0.198145	1.43309	1.24085	0.279183	-1.75926	0.629845	-0.536486	1.213	-2.08965	1.06261	-0.065666	1.18605	-0.598152	0.334212	1.39737	-0.521391	-0.662184	1.55302	-1.59843	0.105183	0.678614	0.567049	-1.03981	-0.144866	1.29966	-0.678614	0.052519	-0.873852	-0.013124	0.390272	-0.404474	-0.933067	-0.58253	-0.781421	0.418758	0.746282	1.36334	1.10996	-0.433128	0.065666	1.03981	0.039381	0.854785	0.118389	-1.89879	1.01753	0.292854	0.536486
H4K12Q	expected	-0.222312	1.42591	1.18838	0.314359	-1.46131	0.645116	-0.551338	1.179	-1.69255	1.03934	-0.114809	1.14602	-0.585192	0.335281	1.42406	-0.548938	-0.627606	1.82674	-1.40237	0.061375	0.676766	0.598686	-0.999903	-0.190161	1.32322	-0.69014	0.024894	-0.832585	-0.080168	0.391867	-0.501349	-0.919889	-0.579561	-0.782794	0.395729	0.742868	1.41862	1.09594	-0.506093	0.041087	0.998792	0.022518	0.812511	0.069725	-1.61715	0.992469	0.314708	0.580062
H4K12R	correlation	0.269513	0.196784	0.547519	0.263167	-0.324849	0.489866	0.119633	0.245289	-0.255394	0.298915	-0.480629	0.457248	-0.222428	0.047773	0.169113	-0.075548	0.292529	-0.053555	-0.486823	-0.081969	0.616457	0.533531	0.094428	0.054656	0.21718	-0.244616	0.116593	-0.242296	0.476585	-0.040943	0.498608	-0.50537	-0.404444	-0.472985	0.172318	0.166486	0.25189	0.039415	-0.63324	0.682174	0.548218	0.058267	-0.223056	-0.434724	-0.405268	-0.336653	0.439917	-0.141492
H4K12R	observed	0.613922	0.348122	1.43309	0.58253	-0.933067	1.29966	0.184778	0.506415	-0.763733	0.746282	-1.39737	1.15994	-0.629845	0.052519	0.306581	-0.251992	0.69523	-0.171444	-1.5106	-0.265563	1.75926	1.39737	0.131616	0.065666	0.433128	-0.69523	0.171444	-0.678614	1.26971	-0.144866	1.33083	-1.6474	-1.18605	-1.33083	0.320366	0.292854	0.536486	0.039381	-2.79217	2.41566	1.47074	0.078824	-0.64593	-1.29966	-1.213	-0.99575	1.08598	-0.418758
H4K12R	expected	0.626597	0.441597	1.33376	0.610456	-0.885288	1.18711	0.245347	0.564979	-0.708615	0.701388	-1.28155	1.10414	-0.624757	0.062554	0.371209	-0.251138	0.685142	-0.195195	-1.2973	-0.267471	1.50912	1.29818	0.181232	0.080064	0.493477	-0.681199	0.237614	-0.675297	1.15333	-0.163113	1.20935	-1.34448	-1.08776	-1.2621	0.379361	0.364525	0.581769	0.041294	-1.66975	1.67629	1.33554	0.089249	-0.626356	-1.16478	-1.08985	-0.915314	1.06005	-0.41888
H4K16Q	correlation	-0.282472	0.153183	-0.123112	-0.173864	-0.242267	-0.19856	-0.143365	-0.065064	-0.135434	-0.010186	0.253721	-0.028535	0.068228	-0.019726	0.044657	-0.242646	-0.29782	0.296089	-0.003612	0.0432	-0.181215	-0.118364	-0.305463	-0.213439	0.105258	0.005534	-0.044592	-0.036483	-0.303979	0.044767	-0.304757	0.114043	0.06433	0.151901	0.006217	-0.016174	0.095351	0.103183	0.285688	-0.377148	-0.017977	-0.158354	0.165422	0.213107	-0.030096	0.381922	-0.190687	0.242304
H4K16Q	observed	-1.29966	0.799356	-0.348122	-0.567049	-0.953545	-0.746282	-0.462143	-0.144866	-0.447588	0.144866	1.18605	0.013124	0.476795	0.065666	0.376149	-0.97443	-1.36334	1.33083	0.184778	0.3621	-0.613922	-0.320366	-1.5106	-0.799356	0.567049	0.211547	-0.091996	-0.02625	-1.43309	0.390272	-1.47074	0.598152	0.462143	0.781421	0.224987	0.091996	0.506415	0.551703	1.26971	-1.98522	0.078824	-0.521391	0.836024	1.06261	0	1.70067	-0.69523	1.15994
H4K16Q	expected	-1.06618	0.77042	-0.394366	-0.608322	-0.896691	-0.712434	-0.47975	-0.14965	-0.446314	0.0817	1.19426	0.004346	0.41227	0.041479	0.312902	-0.898288	-1.13089	1.37287	0.109411	0.306762	-0.639313	-0.374351	-1.16311	-0.775162	0.568378	0.14797	-0.063347	-0.029163	-1.15685	0.313367	-1.16013	0.605415	0.395839	0.765012	0.15085	0.056457	0.526614	0.559633	1.32902	-1.46531	0.048855	-0.542936	0.822014	1.02304	-0.002236	1.73472	-0.679245	1.14613
H4K16R	correlation	0.212031	0.130888	0.137338	0.160129	-0.55662	0.278894	-0.161372	-0.038371	-0.306749	0.17199	-0.173099	0.300686	-0.151297	-0.059367	0.141012	-0.323146	0.099975	0.118407	-0.193716	0.175038	0.209676	0.274059	-0.308444	0.114334	0.148569	-0.267524	-0.207529	-0.341004	0.187578	-0.0241	0.149527	-0.243575	-0.078589	-0.102474	0.050849	-0.029229	0.159585	0.176971	-0.203091	0.188208	0.495821	-0.206809	0.022247	-0.046881	-0.278264	0.070959	-0.040197	0.076842
H4K16R	observed	1.10996	0.662184	0.69523	0.854785	-2.79217	1.39737	-0.598152	-0.158141	-1.55302	0.893242	-0.662184	1.47074	-0.567049	-0.279183	0.746282	-1.70067	0.447588	0.598152	-0.71204	0.912973	1.08598	1.36334	-1.59843	0.567049	0.799356	-1.213	-0.799356	-1.82459	0.97443	-0.091996	0.817553	-1.03981	-0.334212	-0.390272	0.279183	-0.105183	0.836024	0.933067	-0.763733	0.99575	1.75926	-0.781421	0.144866	-0.224987	-1.26971	0.348122	-0.171444	0.390272
H4K16R	expected	1.00649	0.657706	0.685431	0.783393	-2.29744	1.29388	-0.598529	-0.069831	-1.22341	0.834373	-0.648938	1.38755	-0.555224	-0.160075	0.701219	-1.29389	0.524832	0.604057	-0.737554	0.847476	0.996363	1.2731	-1.23069	0.586551	0.733704	-1.05481	-0.796928	-1.37065	0.901377	-0.008486	0.737823	-0.951868	-0.242699	-0.345365	0.31367	-0.030534	0.781053	0.855787	-0.777853	0.904084	2.22631	-0.793835	0.190729	-0.106407	-1.10097	0.400107	-0.077677	0.425394
H4K20Q	correlation	-0.084752	-0.349259	-0.035385	0.186456	0.336459	-0.224909	-0.033755	0.33401	0.090688	0.238992	-0.145497	-0.464626	-0.133905	-0.054851	-0.215244	0.381877	-0.021685	-0.048054	-0.086007	-0.091406	-0.11492	-0.217562	0.150828	0.242706	-0.317903	0.005605	0.048303	0.042404	-0.208072	-0.178831	0.02724	-0.021315	-0.006327	-0.072948	-0.224025	-0.334424	-0.316244	0.137186	-0.079931	-0.031073	-0.27295	0.33243	-0.187354	-0.010758	-0.05402	-0.07371	-0.029046	-0.142251
H4K20Q	observed	-0.447588	-2.08965	-0.184778	0.729054	1.70067	-1.24085	-0.171444	1.6474	0.418758	1.18605	-0.71204	-2.79217	-0.662184	-0.292854	-1.1346	2.08965	-0.052519	-0.238468	-0.462143	-0.506415	-0.567049	-1.18605	0.598152	1.26971	-1.82459	0.118389	0.292854	0.251992	-1.08598	-0.854785	0.211547	-0.039381	0.065666	-0.376149	-1.213	-1.89879	-1.75926	0.567049	-0.418758	-0.144866	-1.5106	1.59843	-0.873852	0.013124	-0.265563	-0.390272	-0.105183	-0.69523
H4K20Q	expected	-0.449127	-1.61304	-0.231892	0.744282	1.40434	-1.06586	-0.224719	1.39357	0.322871	0.975457	-0.716423	-2.1207	-0.665413	-0.317552	-1.02333	1.6042	-0.17161	-0.287641	-0.454648	-0.478405	-0.581876	-1.03353	0.587506	0.991801	-1.47507	-0.051526	0.136361	0.110406	-0.991774	-0.863105	0.043679	-0.169981	-0.104029	-0.397184	-1.06197	-1.54776	-1.46777	0.527476	-0.427912	-0.212918	-1.27726	1.38661	-0.900609	-0.123525	-0.313893	-0.400536	-0.204	-0.70214
H4K20R	correlation	0.301086	-0.44847	-0.36615	0.304645	0.001015	0.095289	-0.168998	-0.315088	0.312022	-0.171841	-0.068473	-0.143523	-0.041249	-0.192545	-0.336595	-0.019594	0.317017	-0.264629	0.447385	0.387508	-0.253509	-0.161908	-0.199979	0.281876	-0.355816	-0.114565	-0.351181	-0.157666	0.16493	-0.245158	0.256296	0.147464	0.335238	0.251948	-0.247372	-0.34336	-0.379069	-0.148603	0.12948	0.028673	0.182731	-0.337766	-0.189889	0.118632	0.240226	-0.09742	-0.350197	-0.076886
H4K20R	observed	1.33083	-2.79217	-1.89879	1.36334	0.144866	0.404474	-0.598152	-1.47074	1.39737	-0.629845	-0.105183	-0.491551	-0.039381	-0.763733	-1.5106	0.078824	1.43309	-1.26971	2.08965	1.82459	-1.15994	-0.551703	-0.817553	1.26971	-1.82459	-0.306581	-1.75926	-0.521391	0.71204	-1.03981	1.15994	0.662184	1.6474	1.1346	-1.06261	-1.59843	-2.08965	-0.506415	0.613922	0.224987	0.763733	-1.55302	-0.729054	0.567049	1.06261	-0.238468	-1.70067	-0.171444
H4K20R	expected	1.27628	-1.76222	-1.42851	1.29071	0.059875	0.442035	-0.629312	-1.22152	1.32061	-0.640836	-0.221809	-0.526044	-0.111453	-0.724763	-1.30871	-0.023666	1.34086	-1.01697	1.86934	1.62661	-0.971894	-0.600568	-0.754901	1.19841	-1.38662	-0.408653	-1.36783	-0.583375	0.724342	-0.938042	1.09472	0.653541	1.41473	1.07709	-0.94702	-1.33613	-1.48089	-0.546636	0.580637	0.171994	0.796502	-1.31345	-0.713996	0.536663	1.02957	-0.339153	-1.36384	-0.255913
H4K31Q	correlation	-0.226317	-0.087896	-0.281597	0.05088	0.41421	-0.340845	0.150158	0.205205	0.30101	-0.311019	0.289153	-0.356875	0.187857	0.134489	-0.238809	0.155478	-0.108455	0.074175	0.195242	-0.050761	-0.391559	-0.39503	0.088382	0.174093	-0.197092	0.24928	0.098381	0.220394	-0.303989	0.125565	-0.245573	0.346294	0.374782	0.147656	-0.266776	0.015302	-0.182014	-0.188172	0.379632	-0.425904	-0.356719	-0.01243	0.085457	-0.008207	0.119593	0.132173	-0.278973	-0.173093
H4K31Q	observed	-0.817553	-0.320366	-1.06261	0.144866	1.98522	-1.36334	0.613922	0.799356	1.26971	-1.24085	1.15994	-1.59843	0.71204	0.58253	-0.873852	0.629845	-0.3621	0.320366	0.763733	-0.158141	-1.75926	-1.89879	0.404474	0.662184	-0.678614	1.06261	0.433128	0.873852	-1.213	0.506415	-0.912973	1.59843	1.75926	0.598152	-0.97443	0.039381	-0.58253	-0.598152	1.82459	-2.08965	-1.55302	-0.039381	0.390272	-0.013124	0.491551	0.551703	-1.03981	-0.491551
H4K31Q	expected	-0.782955	-0.279129	-0.984165	0.225987	1.54844	-1.19982	0.587342	0.7877	1.13641	-1.09126	1.09326	-1.25816	0.724556	0.530307	-0.828426	0.606703	-0.35396	0.310778	0.751438	-0.143967	-1.38441	-1.39704	0.362489	0.674458	-0.676582	0.948125	0.398881	0.842986	-1.06567	0.497825	-0.853046	1.30124	1.40493	0.578233	-0.930221	0.096491	-0.621701	-0.644118	1.42258	-1.50942	-1.25759	-0.004451	0.351841	0.010924	0.47609	0.521877	-0.974613	-0.589232
H4K31R	correlation	0.24114	-0.113238	-0.120137	0.194648	-0.33452	0.150412	-0.071637	-0.336595	-0.115058	0.014899	-0.160075	0.147989	-0.011809	-0.099064	-0.141207	-0.247856	0.293102	-0.224926	0.0563	0.383161	0.186192	0.307351	-0.081257	0.10604	-0.025686	-0.116615	-0.193212	-0.184193	0.269747	-0.066217	0.393564	-0.082609	-0.192238	0.195607	-0.07026	-0.109863	-0.142127	0.079908	-0.112391	0.314025	0.268154	-0.279516	-0.336445	-0.158786	0.155141	-0.128508	-0.145068	-0.143286
H4K31R	observed	1.15994	-0.598152	-0.662184	0.933067	-1.89879	0.799356	-0.334212	-2.08965	-0.629845	0.144866	-0.933067	0.781421	-0.013124	-0.506415	-0.799356	-1.47074	1.43309	-1.26971	0.433128	1.89879	0.912973	1.5106	-0.3621	0.64593	-0.105183	-0.64593	-1.06261	-0.99575	1.24085	-0.306581	1.98522	-0.376149	-1.03981	0.97443	-0.320366	-0.567049	-0.817553	0.567049	-0.58253	1.55302	1.213	-1.59843	-1.98522	-0.912973	0.817553	-0.763733	-0.854785	-0.836024
H4K31R	expected	1.35813	-0.618932	-0.65742	1.09876	-1.85345	0.851964	-0.38684	-1.86503	-0.629085	0.095942	-0.880236	0.838448	-0.053061	-0.539856	-0.77497	-1.36996	1.64803	-1.24204	0.326915	2.15046	1.05158	1.72752	-0.44051	0.604416	-0.130484	-0.637769	-1.06511	-1.01479	1.51773	-0.356601	2.2085	-0.448055	-1.05967	1.1041	-0.379157	-0.600104	-0.7801	0.458622	-0.614207	1.76475	1.50884	-1.54659	-1.86419	-0.87304	0.878345	-0.704125	-0.796509	-0.786567
H4K44R	correlation	-0.333852	0.00252	0.081992	-0.237102	0.417319	-0.409842	0.279048	0.078078	0.206571	-0.262156	0.198261	-0.394534	0.270095	0.268789	-0.216084	0.033025	-0.182733	-0.21412	0.023955	-0.25548	0.128969	-0.057134	0.639071	-0.155421	-0.190962	0.59886	0.467123	0.545308	-0.350757	0.5043	-0.242295	0.352697	0.094947	-0.014734	0.091235	0.024588	-0.24794	-0.277795	0.283916	-0.276549	-0.503829	0.012633	-0.27946	-0.189984	0.259059	0.225967	0.4046	-0.297259
H4K44R	observed	-1.82459	0.039381	0.376149	-1.10996	1.82459	-2.22356	1.24085	0.348122	0.836024	-1.26971	0.781421	-2.08965	1.213	1.18605	-0.97443	0.238468	-0.763733	-0.933067	0.211547	-1.213	0.506415	-0.320366	2.41566	-0.64593	-0.817553	2.22356	1.89879	2.08965	-1.89879	1.98522	-1.1346	1.55302	0.404474	-0.118389	0.390272	0.224987	-1.15994	-1.36334	1.26971	-1.33083	-2.79217	0.184778	-1.43309	-0.799356	1.10996	0.953545	1.75926	-1.59843
H4K44R	expected	-1.35878	-0.005707	0.313972	-0.969597	1.66284	-1.66446	1.10664	0.298227	0.8151	-1.07038	0.78167	-1.60288	1.07063	1.06537	-0.885053	0.117002	-0.750896	-0.877153	0.080514	-1.04353	0.502939	-0.24567	2.55485	-0.641034	-0.783998	2.3931	1.86318	2.17768	-1.42678	2.01273	-0.990489	1.4029	0.366085	-0.075112	0.351153	0.083063	-1.0132	-1.13329	1.12622	-1.12828	-2.04252	0.034972	-1.13999	-0.780065	1.02623	0.893119	1.61168	-1.21158
H4K5,8,12,16Q	correlation	-0.242058	-0.078918	-0.35364	-0.172398	0.353176	-0.557767	0.284076	-0.309638	0.493522	-0.536108	0.601648	-0.437963	0.509569	0.241492	-0.648516	-0.146422	-0.064815	-0.408239	0.37982	0.066193	-0.354724	-0.383689	0.202322	-0.003059	-0.071136	0.673778	0.259038	0.515788	-0.289707	0.180295	-0.148856	0.77195	0.450052	0.229743	-0.295061	-0.07476	-0.246744	-0.452445	0.694789	-0.372966	-0.49821	-0.334313	-0.265011	-0.182116	0.567363	-0.088525	-0.333227	-0.322929
H4K5,8,12,16Q	observed	-0.58253	-0.224987	-0.953545	-0.433128	0.99575	-1.98522	0.836024	-0.799356	1.36334	-1.82459	1.75926	-1.33083	1.39737	0.662184	-2.79217	-0.390272	-0.171444	-1.15994	1.1346	0.198145	-0.97443	-1.06261	0.58253	0	-0.184778	1.82459	0.746282	1.43309	-0.71204	0.551703	-0.404474	2.22356	1.26971	0.613922	-0.746282	-0.211547	-0.613922	-1.39737	1.98522	-1.03981	-1.5106	-0.912973	-0.678614	-0.462143	1.70067	-0.265563	-0.893242	-0.854785
H4K5,8,12,16Q	expected	-0.619457	-0.183199	-0.917842	-0.433178	0.972274	-1.4637	0.787493	-0.800176	1.34758	-1.40578	1.63672	-1.14333	1.39049	0.673617	-1.70638	-0.363715	-0.145487	-1.06385	1.04352	0.204846	-0.92074	-0.998198	0.568872	0.019656	-0.16239	1.8296	0.720536	1.40712	-0.746876	0.509967	-0.370222	2.09213	1.23133	0.642199	-0.761195	-0.172083	-0.631987	-1.18206	1.88579	-0.969523	-1.30444	-0.86616	-0.680837	-0.459164	1.54504	-0.208891	-0.863255	-0.835718
H4K5,8,12,16R	correlation	-0.286959	0.023163	-0.469991	-0.229377	0.026654	-0.596174	0.111576	-0.437891	0.291589	-0.494627	0.725167	-0.416996	0.468426	0.205489	-0.411308	-0.238999	-0.206848	-0.20317	0.329437	0.140246	-0.404621	-0.321023	-0.045196	-0.063134	0.026925	0.612277	0.14277	0.429688	-0.522432	0.183688	-0.382683	0.822325	0.36723	0.383655	-0.2528	-0.088782	-0.187944	-0.253457	0.865164	-0.64149	-0.371148	-0.422589	-0.048146	0.075685	0.573596	0.195728	-0.446096	-0.105788
H4K5,8,12,16R	observed	-0.662184	0.091996	-1.26971	-0.506415	0.105183	-1.75926	0.376149	-1.1346	0.854785	-1.33083	1.89879	-1.03981	1.36334	0.64593	-1.01753	-0.551703	-0.433128	-0.418758	0.933067	0.418758	-0.97443	-0.729054	-0.013124	-0.065666	0.118389	1.70067	0.433128	1.24085	-1.47074	0.567049	-0.953545	2.22356	0.99575	1.03981	-0.613922	-0.171444	-0.376149	-0.629845	2.41566	-1.98522	-0.933067	-1.08598	-0.02625	0.251992	1.6474	0.629845	-1.18605	-0.198145
H4K5,8,12,16R	expected	-0.650863	0.147376	-1.12198	-0.502649	0.156363	-1.44677	0.374947	-1.03936	0.838294	-1.18539	1.9543	-0.985573	1.29347	0.616677	-0.97093	-0.527415	-0.444661	-0.435193	0.935713	0.448743	-0.953721	-0.738543	-0.028575	-0.074747	0.15706	1.66373	0.45524	1.19375	-1.25696	0.560561	-0.897251	2.20438	1.03299	1.07527	-0.562938	-0.140765	-0.396004	-0.56463	2.31465	-1.56341	-0.867561	-0.999969	-0.03617	0.282567	1.56417	0.591553	-1.06047	-0.184537
H4K59Q	correlation	-0.139482	-0.120397	0.238633	-0.000898	0.312882	-0.070861	0.131296	0.240411	0.177517	0.021685	-0.123926	-0.255979	0.022106	0.045912	-0.069222	0.129709	-0.027007	-0.218863	-0.089215	-0.247539	0.049655	-0.044171	0.188082	0.164281	-0.141538	0.166754	0.079198	0.065522	-0.145267	0.067063	0.016747	0.047226	0.104888	-0.254687	-0.083892	-0.092738	-0.109444	-0.061315	-0.100406	-0.065821	-0.134224	0.077129	-0.084074	-0.142574	-0.040986	-0.027496	0.171859	-0.215586
H4K59Q	observed	-1.1346	-0.817553	1.6474	-0.039381	1.89879	-0.521391	0.933067	1.70067	1.26971	0.078824	-0.854785	-2.79217	0.091996	0.238468	-0.462143	0.893242	-0.211547	-1.70067	-0.613922	-2.22356	0.279183	-0.334212	1.36334	1.08598	-1.15994	1.15994	0.521391	0.348122	-1.24085	0.376149	0.02625	0.251992	0.729054	-2.41566	-0.58253	-0.64593	-0.729054	-0.418758	-0.69523	-0.447588	-1.03981	0.476795	-0.598152	-1.18605	-0.265563	-0.224987	1.213	-1.6474
H4K59Q	expected	-0.998276	-0.862199	1.69769	-0.01017	2.22709	-0.509007	0.932379	1.71037	1.26193	0.150849	-0.887359	-1.8289	0.153855	0.323587	-0.497317	0.921062	-0.196326	-1.56426	-0.639866	-1.76872	0.350274	-0.318704	1.33726	1.16756	-1.01293	1.1852	0.560919	0.46341	-1.03952	0.474399	0.115641	0.332956	0.744092	-1.81969	-0.601918	-0.664987	-0.784102	-0.44094	-0.71966	-0.473067	-0.960781	0.546165	-0.603214	-1.02032	-0.295998	-0.19981	1.22159	-1.54089
H4K59R	correlation	0.218325	-0.283681	-0.26784	0.336771	0.091683	0.222068	-0.029382	-0.0925	0.25117	-0.211964	-0.17902	0.034129	-0.022403	-0.174151	-0.228685	-0.150129	0.351924	-0.247761	0.197217	0.366101	-0.181607	-0.079487	0.007933	0.330736	-0.287603	-0.19184	-0.312869	-0.208631	0.330047	-0.046564	0.499414	-0.102733	0.149138	0.195641	-0.160885	-0.099178	-0.236111	-0.098224	-0.106863	0.245121	0.130405	-0.071835	-0.258742	-0.188555	0.03421	-0.192885	-0.320958	-0.284901
H4K59R	observed	1.33083	-1.82459	-1.70067	1.75926	0.613922	1.36334	-0.065666	-0.476795	1.55302	-1.29966	-1.03981	0.279183	-0.02625	-0.99575	-1.36334	-0.836024	1.82459	-1.47074	1.15994	1.98522	-1.06261	-0.320366	0.144866	1.70067	-1.98522	-1.1346	-2.08965	-1.26971	1.6474	-0.131616	2.41566	-0.536486	0.933067	1.1346	-0.893242	-0.506415	-1.43309	-0.491551	-0.58253	1.5106	0.836024	-0.279183	-1.55302	-1.10996	0.292854	-1.15994	-2.41566	-1.89879
H4K59R	expected	1.39911	-1.65619	-1.55978	2.11999	0.628337	1.42189	-0.108487	-0.492632	1.599	-1.21972	-1.01921	0.278058	-0.066007	-0.989576	-1.32148	-0.843376	2.21222	-1.43758	1.27064	2.2985	-1.03496	-0.413436	0.118623	2.08326	-1.68006	-1.09724	-1.83384	-1.19943	2.07907	-0.213055	3.10986	-0.554911	0.978021	1.26105	-0.908837	-0.533275	-1.36668	-0.527473	-0.580048	1.56219	0.864009	-0.366864	-1.50442	-1.07724	0.278547	-1.10359	-1.88307	-1.66362
H4K5Q	correlation	0.068301	-0.116222	0.284213	0.058447	-0.390691	0.374124	-0.291568	0.075748	-0.343435	0.531647	-0.397427	0.195758	-0.408014	-0.242654	0.34924	0.190424	-0.092697	0.22698	-0.19441	-0.226222	0.301929	0.252664	-0.360577	-0.228941	-0.021987	-0.410828	-0.153501	-0.390559	0.06231	-0.281173	0.094521	-0.389587	-0.317376	-0.123293	0.254244	-0.214564	0.052027	0.369697	-0.386948	0.170574	0.570969	0.220548	0.115213	0.262592	-0.356083	0.246516	0.315678	0.411641
H4K5Q	observed	0.158141	-0.348122	0.99575	0.105183	-1.5106	1.39737	-1.03981	0.184778	-1.18605	2.22356	-1.59843	0.58253	-1.6474	-0.873852	1.26971	0.521391	-0.279183	0.781421	-0.678614	-0.836024	1.06261	0.854785	-1.29966	-0.854785	-0.198145	-1.70067	-0.567049	-1.47074	0.118389	-0.953545	0.251992	-1.43309	-1.06261	-0.404474	0.873852	-0.817553	0.065666	1.36334	-1.39737	0.506415	2.41566	0.746282	0.348122	0.912973	-1.24085	0.836024	1.1346	1.59843
H4K5Q	expected	0.202082	-0.418988	0.928801	0.168913	-1.3428	1.23142	-1.00917	0.227145	-1.18375	1.76162	-1.36547	0.631078	-1.4011	-0.844534	1.14767	0.613124	-0.339807	0.736164	-0.682155	-0.789229	0.988429	0.822611	-1.24144	-0.79838	-0.101809	-1.41058	-0.544461	-1.34235	0.181916	-0.974181	0.290332	-1.33908	-1.09603	-0.442789	0.82793	-0.749989	0.147307	1.21652	-1.3302	0.546314	1.89396	0.714515	0.359978	0.856028	-1.22631	0.801917	1.0347	1.3577
H4K77Q	correlation	-0.437047	-0.019391	-0.287751	-0.343032	0.205382	-0.421949	0.041641	-0.324434	0.307213	-0.302932	0.451878	-0.242773	0.338462	0.008305	-0.212556	-0.295326	-0.319591	-0.009692	0.357294	-0.021401	-0.319431	-0.259128	-0.126468	-0.293567	-0.057731	0.325423	0.050949	0.251524	-0.397585	0.097522	-0.305073	0.503063	0.34439	0.330324	-0.058397	-0.005608	-0.092099	-0.184106	0.557443	-0.607321	-0.286285	-0.282374	0.087268	0.257704	0.472479	0.350476	-0.204768	0.134903
H4K77Q	observed	-1.6474	0	-0.873852	-1.33083	0.64593	-1.59843	0.171444	-1.213	0.99575	-1.06261	1.6474	-0.629845	1.08598	0.105183	-0.536486	-0.99575	-1.18605	0.02625	1.18605	-0.02625	-1.15994	-0.678614	-0.320366	-0.933067	-0.158141	1.03981	0.211547	0.817553	-1.36334	0.348122	-1.08598	1.82459	1.10996	1.06261	-0.171444	0.039381	-0.265563	-0.447588	2.22356	-2.79217	-0.854785	-0.817553	0.292854	0.836024	1.75926	1.15994	-0.476795	0.433128
H4K77Q	expected	-1.19752	0.013634	-0.764578	-0.924887	0.665448	-1.15374	0.190619	-0.870955	0.960745	-0.808602	1.38026	-0.634148	1.05136	0.093949	-0.546523	-0.786547	-0.85691	0.041759	1.10597	0.007805	-0.856447	-0.681575	-0.296877	-0.781446	-0.09755	1.01355	0.217609	0.799255	-1.08309	0.352666	-0.814811	1.52869	1.06855	1.02777	-0.099481	0.053602	-0.197212	-0.464022	1.68638	-1.69129	-0.760327	-0.748986	0.322932	0.817176	1.44	1.0862	-0.523939	0.461066
H4K77R	correlation	-0.374404	-0.062183	-0.426152	-0.240089	0.333673	-0.70096	0.191297	-0.199907	0.396742	-0.520953	0.735566	-0.584745	0.478869	0.243056	-0.466405	0.031835	-0.258275	-0.225393	0.36053	-0.031146	-0.477561	-0.472995	0.100391	-0.025628	-0.07674	0.705268	0.245221	0.544642	-0.595929	0.214247	-0.449498	0.886306	0.482422	0.302832	-0.267165	-0.130964	-0.245864	-0.317345	0.893357	-0.694383	-0.606755	-0.18649	-0.033777	0.087827	0.529823	0.178425	-0.364022	-0.153061
H4K77R	observed	-0.836024	-0.078824	-0.933067	-0.506415	0.854785	-2.79217	0.551703	-0.462143	1.01753	-1.24085	1.82459	-1.39737	1.18605	0.662184	-1.10996	0.105183	-0.567049	-0.476795	0.933067	0	-1.213	-1.18605	0.3621	0.02625	-0.158141	1.70067	0.678614	1.5106	-1.43309	0.613922	-1.06261	2.22356	1.213	0.763733	-0.598152	-0.251992	-0.521391	-0.729054	2.41566	-2.41566	-1.47074	-0.3621	-0.013124	0.306581	1.43309	0.506415	-0.799356	-0.292854
H4K77R	expected	-0.853797	-0.083029	-0.981544	-0.522217	0.894201	-1.65995	0.542725	-0.423022	1.0499	-1.21558	1.88634	-1.37305	1.25264	0.670499	-1.08091	0.149068	-0.567114	-0.48594	0.960501	-0.006411	-1.10845	-1.09718	0.318308	0.007212	-0.118967	1.81154	0.675843	1.41501	-1.40067	0.59938	-1.03918	2.25846	1.26141	0.818065	-0.589061	-0.252826	-0.536476	-0.712937	2.27587	-1.64371	-1.42739	-0.389902	-0.012905	0.287293	1.37843	0.510947	-0.828167	-0.307378
H4K79R	correlation	-0.259671	-0.235666	-0.521143	-0.131836	0.287008	-0.68625	0.068536	-0.284799	0.398328	-0.414792	0.638145	-0.650865	0.376409	0.161977	-0.580416	0.023369	-0.168606	-0.333437	0.428224	0.099203	-0.50234	-0.478273	0.029631	0.068207	-0.177398	0.608119	0.123714	0.447305	-0.550603	0.027021	-0.306456	0.845145	0.444002	0.316439	-0.371451	-0.30147	-0.367335	-0.261315	0.80904	-0.598013	-0.542615	-0.211207	-0.160305	0.101324	0.627843	0.053928	-0.481364	-0.185738
H4K79R	observed	-0.58253	-0.491551	-1.18605	-0.279183	0.781421	-2.22356	0.279183	-0.662184	1.06261	-0.933067	1.70067	-1.82459	0.99575	0.506415	-1.5106	0.02625	-0.334212	-0.799356	1.10996	0.348122	-1.15994	-1.08598	0.078824	0.265563	-0.3621	1.59843	0.404474	1.15994	-1.39737	0.052519	-0.746282	2.22356	1.1346	0.912973	-0.873852	-0.729054	-0.854785	-0.598152	2.08965	-1.59843	-1.36334	-0.462143	-0.320366	0.3621	1.6474	0.198145	-1.10996	-0.390272
H4K79R	expected	-0.609447	-0.548203	-1.27653	-0.283307	0.785273	-1.69776	0.227896	-0.673555	1.06928	-1.0052	1.68112	-1.60748	1.01336	0.466288	-1.42775	0.112663	-0.377116	-0.797643	1.14555	0.306134	-1.22856	-1.16716	0.128637	0.227056	-0.399547	1.60451	0.368668	1.19423	-1.35169	0.121978	-0.728806	2.20923	1.18581	0.860359	-0.894626	-0.716087	-0.884125	-0.61364	2.11711	-1.47264	-1.33131	-0.485803	-0.355937	0.311546	1.65483	0.190627	-1.17504	-0.420825
H4K8Q	correlation	-0.230837	-0.145172	-0.060758	-0.118209	0.418433	-0.321243	0.234895	-0.025114	0.382078	-0.275075	0.177845	-0.287607	0.254632	0.027884	-0.409582	-0.042499	-0.0462	-0.164531	0.201688	-0.125519	-0.0677	-0.078403	0.146036	-0.019764	-0.157823	0.253027	0.120233	0.165905	-0.259069	-0.017458	-0.096762	0.300358	0.237893	-0.078539	-0.181268	-0.11211	-0.141916	-0.246984	0.225402	-0.225798	-0.260394	-0.103249	-0.18304	-0.191107	0.257048	-0.146335	-0.078143	-0.199302
H4K8Q	observed	-1.33083	-0.729054	-0.279183	-0.629845	2.41566	-2.08965	1.06261	-0.131616	2.22356	-1.82459	0.71204	-1.89879	1.26971	0.144866	-2.79217	-0.198145	-0.211547	-0.836024	0.854785	-0.662184	-0.306581	-0.334212	0.551703	-0.105183	-0.799356	1.213	0.491551	0.662184	-1.55302	-0.091996	-0.476795	1.59843	1.10996	-0.348122	-0.893242	-0.598152	-0.71204	-1.39737	0.97443	-1.24085	-1.59843	-0.551703	-0.933067	-0.99575	1.33083	-0.746282	-0.320366	-1.03981
H4K8Q	expected	-1.1223	-0.738002	-0.359309	-0.617042	1.79039	-1.52787	0.967019	-0.199409	1.6273	-1.32076	0.711087	-1.37698	1.05556	0.038348	-1.92417	-0.277397	-0.294	-0.824849	0.818052	-0.649837	-0.390452	-0.438468	0.568391	-0.175408	-0.794755	1.04836	0.452636	0.657523	-1.24896	-0.165061	-0.520829	1.26069	0.980471	-0.439077	-0.899933	-0.589682	-0.723395	-1.19474	0.924435	-1.0997	-1.2549	-0.549931	-0.907879	-0.944068	1.0664	-0.74322	-0.4373	-0.980833
H4K8R	correlation	0.06177	-0.243396	-0.056932	0.058673	-0.084098	-0.06965	0.072366	-0.1528	-0.007931	0.079347	0.014969	-0.101757	0.108494	-0.11585	-0.282198	0.027207	0.132184	-0.322165	0.056552	0.007679	0.127108	0.090096	0.051336	0.014259	-0.032871	0.157337	-0.060284	-0.041675	0.083748	-0.096703	0.267113	0.120398	-0.163017	0.12582	-0.051056	-0.290897	-0.194073	0.022993	0.034271	0.242965	0.111686	-0.027217	-0.318897	-0.160734	0.154411	-0.184751	-0.023881	-0.145716
H4K8R	observed	0.3621	-1.55302	-0.292854	0.334212	-0.476795	-0.376149	0.404474	-0.854785	-0.039381	0.418758	0.105183	-0.662184	0.598152	-0.71204	-1.89879	0.171444	0.746282	-2.41566	0.320366	0.065666	0.729054	0.506415	0.306581	0.091996	-0.198145	0.893242	-0.320366	-0.251992	0.462143	-0.551703	1.39737	0.69523	-1.03981	0.71204	-0.265563	-2.08965	-1.24085	0.158141	0.238468	1.29966	0.64593	-0.171444	-2.22356	-0.99575	0.854785	-1.15994	-0.144866	-0.817553
H4K8R	expected	0.338253	-1.5023	-0.377671	0.319574	-0.541522	-0.45438	0.402163	-0.955885	-0.082136	0.444267	0.055987	-0.648028	0.620062	-0.733023	-1.73632	0.129792	0.762944	-1.97738	0.306784	0.012016	0.732328	0.509096	0.275324	0.051699	-0.232553	0.914649	-0.397892	-0.285651	0.470812	-0.617545	1.57674	0.691857	-1.0175	0.724559	-0.342231	-1.78879	-1.20481	0.104381	0.172398	1.4311	0.639312	-0.19845	-1.95766	-1.00374	0.897002	-1.14859	-0.178333	-0.913158
H4K91R	correlation	-0.224246	0.059681	-0.080067	-0.118738	0.059916	-0.240662	0.093542	-0.202778	0.424064	-0.342217	0.274577	-0.199636	0.222992	0.234244	-0.400309	-0.346115	-0.123226	-0.246245	0.122798	-0.003402	-0.127629	-0.103068	-0.002564	0.007789	-0.019748	0.331443	0.23775	0.333636	-0.247727	0.084092	-0.117726	0.428215	0.495015	0.028477	-0.192208	0.027945	-0.068966	-0.338355	0.361459	-0.339935	-0.123765	-0.418366	-0.140054	-0.132006	0.362782	0.118108	-0.118908	-0.118316
H4K91R	observed	-1.08598	0.238468	-0.348122	-0.506415	0.279183	-1.18605	0.476795	-1.03981	1.82459	-1.89879	1.36334	-0.97443	0.99575	1.03981	-2.41566	-1.98522	-0.567049	-1.213	0.598152	-0.091996	-0.613922	-0.433128	-0.078824	-0.013124	-0.144866	1.5106	1.10996	1.55302	-1.26971	0.447588	-0.476795	1.89879	2.08965	0.052519	-0.933067	0.039381	-0.292854	-1.75926	1.6474	-1.82459	-0.58253	-2.79217	-0.69523	-0.678614	1.70067	0.567049	-0.521391	-0.491551
H4K91R	expected	-1.13277	0.269996	-0.42044	-0.611497	0.271158	-1.21387	0.43729	-1.0267	2.07027	-1.71562	1.33171	-1.01118	1.07685	1.13244	-2.00263	-1.73487	-0.633672	-1.24146	0.581834	-0.041669	-0.655425	-0.53408	-0.03753	0.013619	-0.122426	1.61267	1.14977	1.6235	-1.24878	0.390605	-0.606499	2.09078	2.42081	0.115831	-0.974481	0.113205	-0.365597	-1.69654	1.76096	-1.70434	-0.636333	-2.09184	-0.716811	-0.677051	1.7675	0.558661	-0.612335	-0.60941
H4[del4-28]	correlation	-0.264773	0.16932	0.253197	-0.113131	-0.173451	-0.385954	0.293673	0.065915	-0.04148	-0.104189	0.353065	-0.197539	0.301269	0.207553	-0.269853	-0.179508	-0.163793	-0.220315	-0.266795	-0.194025	0.180688	0.094105	0.181402	-0.093436	0.285947	0.526707	0.283504	0.280581	-0.306679	0.300972	-0.110947	0.394367	-0.00943	-0.120854	-0.0848	-0.03697	0.051422	-0.12368	0.343184	-0.134257	-0.202739	-0.16448	-0.236369	-0.289616	0.073839	-0.048592	0.072643	-0.191709
H4[del4-28]	observed	-1.33083	0.64593	1.01753	-0.447588	-0.729054	-2.41566	1.213	0.279183	-0.091996	-0.404474	1.5106	-0.893242	1.29966	0.836024	-1.47074	-0.763733	-0.662184	-1.01753	-1.43309	-0.873852	0.69523	0.3621	0.746282	-0.292854	1.18605	2.22356	1.15994	1.10996	-1.75926	1.26971	-0.433128	1.82459	0.052519	-0.462143	-0.251992	-0.065666	0.238468	-0.491551	1.43309	-0.551703	-0.912973	-0.678614	-1.1346	-1.55302	0.320366	-0.131616	0.306581	-0.854785
H4[del4-28]	expected	-1.07678	0.661362	0.997211	-0.46959	-0.711116	-1.56199	1.15928	0.247323	-0.182693	-0.433785	1.39709	-0.807564	1.1897	0.814453	-1.09711	-0.735367	-0.672443	-0.89876	-1.08487	-0.793494	0.706881	0.360196	0.709741	-0.39073	1.12834	2.09237	1.11857	1.10686	-1.24457	1.18851	-0.460846	1.56247	-0.054364	-0.500512	-0.35615	-0.164635	0.189292	-0.511828	1.35753	-0.554181	-0.828387	-0.675195	-0.963042	-1.17625	0.27905	-0.211171	0.274261	-0.78422
H4[del9-24]	correlation	-0.070032	-0.343937	-0.445779	-0.370481	0.271737	-0.227432	-0.002847	-0.340795	0.372861	-0.141851	0.150098	-0.249394	0.201081	-0.23765	-0.26565	0.239949	-0.123923	-0.130365	0.564463	-0.112724	-0.213517	-0.160854	-0.171491	-0.178169	-0.276238	-0.007235	-0.115508	0.028593	-0.128504	-0.278154	-0.118087	0.192346	0.177912	0.319648	-0.105251	-0.278888	-0.245927	-0.093086	0.20152	-0.240336	-0.092836	0.097632	0.134655	0.332719	0.349884	0.054496	-0.173707	0.218712
H4[del9-24]	observed	-0.265563	-1.75926	-2.41566	-2.22356	1.29966	-0.953545	0.065666	-1.70067	1.82459	-0.629845	0.64593	-1.15994	0.854785	-1.06261	-1.26971	1.08598	-0.58253	-0.613922	2.41566	-0.491551	-0.873852	-0.662184	-0.71204	-0.746282	-1.29966	0.052519	-0.521391	0.171444	-0.598152	-1.33083	-0.536486	0.763733	0.69523	1.5106	-0.433128	-1.36334	-1.1346	-0.376149	0.873852	-1.08598	-0.3621	0.418758	0.567049	1.6474	1.70067	0.238468	-0.729054	1.01753
H4[del9-24]	expected	-0.304725	-1.416	-1.82919	-1.52369	1.08188	-0.943321	-0.032148	-1.40325	1.49216	-0.596106	0.588377	-1.03242	0.795221	-0.984775	-1.09838	0.952912	-0.523367	-0.549505	2.26952	-0.477935	-0.886864	-0.673202	-0.716359	-0.743454	-1.14133	-0.04995	-0.489228	0.095411	-0.541957	-1.14911	-0.499693	0.75978	0.70122	1.27627	-0.447615	-1.15209	-1.01836	-0.398257	0.797001	-0.995673	-0.397244	0.375512	0.52572	1.32929	1.39894	0.200505	-0.725349	0.866754
TOP1	correlation	-0.164228	-0.226325	-0.132814	-0.029085	0.075089	-0.163538	0.006636	-0.080744	0.057376	0.064834	-0.118467	-0.323511	0.003108	-0.110207	-0.050397	0.093359	-0.055342	-0.232909	0.007121	0.013446	-0.057725	-0.003422	0.07594	0.01229	-0.271517	0.057408	-0.010863	0.037699	-0.245752	-0.015532	0.083956	0.086254	-0.007598	0.185608	0.152903	-0.230406	-0.31128	0.166315	-8.1e-05	-0.10976	-0.174679	0.298855	-0.130567	0.051469	0.201301	0.172123	-0.031159	0.019823
TOP1	observed	-1.18605	-1.5106	-0.953545	-0.251992	0.521391	-1.15994	0.039381	-0.567049	0.404474	0.462143	-0.854785	-2.41566	0.02625	-0.817553	-0.390272	0.69523	-0.418758	-1.6474	0.052519	0.131616	-0.447588	-0.02625	0.536486	0.105183	-1.98522	0.418758	-0.131616	0.334212	-1.82459	-0.171444	0.613922	0.629845	-0.091996	1.26971	1.01753	-1.59843	-2.22356	1.15994	-0.013124	-0.799356	-1.24085	1.89879	-0.912973	0.390272	1.33083	1.24085	-0.292854	0.158141
TOP1	expected	-1.13559	-1.57377	-0.913917	-0.181966	0.553125	-1.13072	0.070097	-0.546493	0.428138	0.480766	-0.812681	-2.25955	0.045204	-0.754391	-0.332351	0.682046	-0.367247	-1.62022	0.07352	0.11815	-0.38406	-0.000878	0.559135	0.10999	-1.89266	0.428361	-0.053384	0.289291	-1.71085	-0.08633	0.615692	0.631911	-0.030343	1.33299	1.10221	-1.60257	-2.17324	1.19686	0.022701	-0.751242	-1.20933	2.1321	-0.898061	0.386458	1.44373	1.23784	-0.196599	0.163149
UBP8	correlation	-0.070265	0.01587	-0.037623	0.077941	0.015481	0.023328	-0.049537	-0.08303	0.118244	-0.039269	0.113199	0.128164	0.030276	0.118009	-0.005181	-0.140621	0.048716	-0.057628	0.09387	0.084032	-0.129894	-0.150482	-0.049356	-0.074603	0.039649	0.023153	-0.052566	0.045115	0.061217	0.117193	0.064899	0.077834	0.125086	0.034967	-0.005786	0.076328	0.066023	-0.24663	0.09988	0.036543	0.025822	-0.134308	-0.003829	0.022384	-0.05861	0.043342	-0.100811	0.048386
UBP8	observed	-0.729054	-0.052519	-0.491551	0.69523	-0.065666	0.039381	-0.598152	-0.817553	1.213	-0.536486	1.03981	1.33083	0.118389	1.18605	-0.224987	-1.29966	0.3621	-0.629845	0.836024	0.729054	-1.18605	-1.39737	-0.58253	-0.763733	0.198145	0.013124	-0.613922	0.279183	0.462143	1.1346	0.506415	0.678614	1.26971	0.144866	-0.238468	0.613922	0.521391	-1.89879	0.893242	0.158141	0.065666	-1.24085	-0.211547	0	-0.662184	0.265563	-0.99575	0.320366
UBP8	expected	-0.770687	0.069851	-0.452147	0.67556	0.066061	0.142632	-0.56841	-0.895252	1.06885	-0.468215	1.01963	1.16566	0.210427	1.06656	-0.135567	-1.45724	0.390371	-0.647371	0.831007	0.734997	-1.35256	-1.55347	-0.566644	-0.813011	0.301898	0.140918	-0.597965	0.355236	0.512367	1.0586	0.548295	0.674522	1.13562	0.256203	-0.141478	0.659821	0.55926	-2.49171	0.889656	0.271588	0.166971	-1.39564	-0.122376	0.133414	-0.65695	0.337933	-1.06876	0.387153
YAL011W/SWC3	correlation	0.076563	-0.032767	0.51499	0.231633	-0.084456	0.335474	0.168933	0.239629	-0.131045	0.30235	-0.437337	0.234305	-0.116258	-0.136539	0.01995	-0.115022	0.221457	-0.195415	-0.417886	-0.080898	0.442004	0.342821	0.192438	0.017997	0.047143	-0.106046	-0.049872	-0.263634	0.35055	0.079525	0.53498	-0.358077	-0.311346	-0.258794	0.105732	0.00334	0.040339	0.016468	-0.50646	0.561688	0.169982	0.118014	-0.326578	-0.38381	-0.329831	-0.220227	0.340863	-0.154938
YAL011W/SWC3	observed	0.198145	-0.144866	1.6474	0.58253	-0.279183	0.97443	0.433128	0.613922	-0.447588	0.781421	-1.75926	0.598152	-0.3621	-0.476795	0.02625	-0.348122	0.551703	-0.662184	-1.59843	-0.265563	1.29966	1.03981	0.491551	0.013124	0.091996	-0.306581	-0.158141	-0.893242	1.08598	0.211547	1.70067	-1.29966	-1.03981	-0.873852	0.265563	-0.052519	0.078824	0	-2.22356	1.89879	0.447588	0.279183	-1.1346	-1.39737	-1.18605	-0.763733	1.01753	-0.521391
YAL011W/SWC3	expected	0.095329	-0.211905	1.32737	0.531098	-0.35716	0.822905	0.3549	0.553566	-0.488082	0.729821	-1.34881	0.538604	-0.446528	-0.503521	-0.063763	-0.443054	0.502501	-0.66897	-1.29415	-0.347162	1.12227	0.843552	0.420953	-0.069251	0.012652	-0.417831	-0.259973	-0.860676	0.865272	0.10365	1.38355	-1.12608	-0.994754	-0.847074	0.177296	-0.110441	-0.006467	-0.073548	-1.54305	1.4586	0.357847	0.211811	-1.03756	-1.19839	-1.0467	-0.738695	0.838049	-0.555224
YAL019W/FUN30	correlation	-0.157285	-0.113737	0.125554	0.071165	0.280358	-0.052634	0.209083	0.112902	0.193182	0.043044	-0.077051	-0.105705	0.101287	-0.06944	-0.19505	-0.088864	-0.043661	-0.189029	0.022776	-0.083399	-0.037267	-0.069542	0.19976	-0.036223	-0.056113	0.104749	0.029851	0.024309	0.006065	0.025747	0.183418	0.004802	-0.044194	-0.109836	0.027844	0.027837	-0.052762	-0.104247	-0.088827	0.071108	-0.202362	0.013111	-0.262977	-0.169047	0.09923	-0.158967	0.065598	-0.196097
YAL019W/FUN30	observed	-1.26971	-0.912973	0.781421	0.376149	1.98522	-0.506415	1.29966	0.64593	1.1346	0.211547	-0.69523	-0.854785	0.567049	-0.613922	-1.59843	-0.763733	-0.418758	-1.55302	0.013124	-0.71204	-0.348122	-0.629845	1.213	-0.306581	-0.551703	0.598152	0.131616	0.039381	-0.118389	0.078824	1.06261	-0.144866	-0.433128	-0.873852	0.105183	0.091996	-0.521391	-0.836024	-0.746282	0.3621	-1.89879	-0.065666	-2.79217	-1.36334	0.536486	-1.29966	0.320366	-1.70067
YAL019W/FUN30	expected	-1.25286	-0.946284	0.738287	0.355398	1.82808	-0.516125	1.32632	0.649221	1.21438	0.15743	-0.688016	-0.889735	0.567455	-0.634435	-1.51872	-0.771182	-0.452961	-1.47632	0.014751	-0.732709	-0.407948	-0.635156	1.26069	-0.400599	-0.540618	0.591824	0.064556	0.025539	-0.102896	0.03566	1.14564	-0.111784	-0.456707	-0.918822	0.050425	0.050375	-0.517026	-0.879473	-0.770923	0.354996	-1.57019	-0.05329	-1.99691	-1.33565	0.552972	-1.26469	0.316208	-1.52608
YAL054C/ACS1	correlation	0.121683	-0.231381	-0.403236	0.043428	0.254663	-0.072967	-0.115853	-0.137324	0.29175	-0.173832	0.110484	-0.160613	0.031675	-0.084142	-0.188349	0.182333	0.03848	0.022648	0.403185	0.152967	-0.323073	-0.248029	-0.109548	0.162221	-0.215618	-0.084801	-0.219957	-0.004966	-0.049961	-0.225545	-0.128475	0.126871	0.323996	0.215213	-0.219377	-0.145361	-0.17919	-0.082827	0.171408	-0.190671	-0.06405	-0.010718	0.13025	0.168252	0.163525	-0.046515	-0.296251	0.021765
YAL054C/ACS1	observed	0.629845	-1.06261	-2.41566	0.292854	1.36334	-0.224987	-0.418758	-0.58253	1.55302	-0.746282	0.551703	-0.729054	0.238468	-0.292854	-0.817553	0.97443	0.265563	0.171444	2.22356	0.746282	-1.59843	-1.213	-0.3621	0.854785	-0.933067	-0.306581	-0.97443	0.065666	-0.158141	-1.01753	-0.521391	0.64593	1.82459	1.213	-0.953545	-0.64593	-0.781421	-0.265563	0.933067	-0.836024	-0.198145	0.039381	0.662184	0.893242	0.873852	-0.131616	-1.36334	0.158141
YAL054C/ACS1	expected	0.625356	-1.06573	-1.88887	0.250532	1.26229	-0.30697	-0.512379	-0.615221	1.43993	-0.790084	0.571715	-0.726768	0.194239	-0.360493	-0.85962	0.91585	0.226835	0.151004	1.97367	0.775198	-1.50491	-1.14547	-0.48218	0.819521	-0.990228	-0.363648	-1.01101	0.01874	-0.196777	-1.03778	-0.572836	0.650203	1.59438	1.07334	-1.00823	-0.653716	-0.81575	-0.354194	0.863525	-0.87074	-0.264259	-0.008811	0.666387	0.848409	0.825766	-0.18027	-1.37644	0.146771
YAR002W/NUP60	correlation	0.132981	0.042909	0.530539	0.16198	-0.106637	0.324149	0.096875	0.247749	-0.101612	0.304787	-0.434019	0.17494	-0.184855	-0.044174	0.081221	0.04711	0.21145	-0.097158	-0.367135	-0.225742	0.399759	0.308929	0.088105	0.065463	0.055215	-0.146342	0.063605	-0.200399	0.257158	-0.007374	0.347027	-0.345363	-0.205329	-0.42188	0.087654	-0.007838	0.086063	0.051317	-0.480245	0.434022	0.265389	0.097415	-0.150456	-0.278536	-0.394442	-0.233887	0.383767	-0.035882
YAR002W/NUP60	observed	0.348122	0.013124	2.08965	0.433128	-0.476795	1.1346	0.251992	0.781421	-0.433128	1.01753	-1.82459	0.462143	-0.763733	-0.211547	0.171444	0.039381	0.613922	-0.376149	-1.36334	-0.933067	1.47074	1.03981	0.238468	0.118389	0.065666	-0.598152	0.105183	-0.836024	0.799356	-0.078824	1.24085	-1.29966	-0.854785	-1.59843	0.224987	-0.091996	0.211547	0.052519	-2.79217	1.55302	0.836024	0.265563	-0.629845	-1.1346	-1.47074	-0.97443	1.33083	-0.171444
YAR002W/NUP60	expected	0.372667	0.049944	1.79708	0.476565	-0.485865	1.0576	0.2433	0.783867	-0.46786	0.988229	-1.65884	0.523001	-0.766112	-0.262065	0.187215	0.064998	0.653812	-0.451903	-1.4192	-0.912606	1.3285	1.00307	0.211878	0.130756	0.094037	-0.628124	0.124097	-0.821806	0.81758	-0.130214	1.13957	-1.3412	-0.83947	-1.61535	0.210263	-0.131876	0.204562	0.080071	-1.82447	1.45127	0.84707	0.245234	-0.642863	-1.10176	-1.51704	-0.941788	1.27121	-0.232356
YBL052C/SAS3	correlation	0.193416	-0.176317	-0.152036	0.106871	-0.086296	0.207646	-0.204526	-0.132587	-0.053914	0.165758	-0.086719	0.106599	-0.150606	-0.161852	0.175399	0.244843	0.169155	-0.032513	0.222145	0.002444	-0.103482	-0.089056	-0.223454	0.076826	-0.11	-0.222209	-0.296088	-0.223911	0.139635	-0.231047	0.05145	-0.096687	-0.009911	0.166439	-0.025164	-0.08989	-0.093433	0.101845	-0.083673	0.027944	0.259472	0.028941	0.210045	0.335269	-0.048584	0.026448	-0.082631	0.188888
YBL052C/SAS3	observed	1.15994	-0.953545	-0.799356	0.799356	-0.462143	1.18605	-1.10996	-0.746282	-0.265563	0.97443	-0.476795	0.781421	-0.781421	-0.893242	1.06261	1.33083	1.03981	-0.131616	1.24085	0.02625	-0.598152	-0.491551	-1.36334	0.58253	-0.613922	-1.33083	-1.89879	-1.39737	0.893242	-1.59843	0.447588	-0.567049	-0.052519	0.99575	-0.105183	-0.506415	-0.521391	0.69523	-0.447588	0.292854	1.43309	0.306581	1.213	1.82459	-0.238468	0.279183	-0.433128	1.10996
YBL052C/SAS3	expected	1.27961	-1.0711	-0.916722	0.729369	-0.498755	1.37008	-1.25044	-0.793065	-0.292874	1.10376	-0.501444	0.727638	-0.907627	-0.979125	1.16506	1.60657	1.12536	-0.156815	1.46226	0.065441	-0.608023	-0.516303	-1.37078	0.538344	-0.649463	-1.36287	-1.83258	-1.37369	0.937677	-1.41906	0.377008	-0.564818	-0.013109	1.10809	-0.110089	-0.521607	-0.544129	0.697411	-0.48208	0.227562	1.69958	0.233904	1.38533	2.18148	-0.258986	0.218049	-0.475455	1.25082
YBR030W/RKM3	correlation	0.29175	-0.326482	-0.318458	0.112635	0.2653	-0.011949	-0.06699	-0.043231	0.211284	-0.066896	-0.075407	-0.238741	-0.057121	-0.062301	-0.155795	0.375628	0.165564	-0.076787	0.284907	0.104039	-0.191062	-0.196852	-0.054946	0.370965	-0.308197	-0.144766	-0.160226	-0.068881	0.012337	-0.285819	-0.014043	0.037199	0.223893	0.010202	-0.155929	-0.211675	-0.258829	0.02166	-0.032412	-0.016387	-0.01008	0.139696	0.065934	0.085223	0.073331	-0.165787	-0.182109	-0.06962
YBR030W/RKM3	observed	1.5106	-1.89879	-1.82459	0.662184	1.29966	0.039381	-0.279183	-0.078824	1.03981	-0.265563	-0.3621	-1.24085	-0.184778	-0.238468	-0.729054	1.89879	0.933067	-0.376149	1.47074	0.598152	-1.01753	-1.08598	-0.158141	1.82459	-1.6474	-0.662184	-0.836024	-0.292854	0.144866	-1.59843	0.02625	0.251992	1.1346	0.118389	-0.746282	-1.1346	-1.36334	0.184778	-0.039381	0.013124	0.052519	0.836024	0.390272	0.521391	0.418758	-0.854785	-0.953545	-0.306581
YBR030W/RKM3	expected	1.56408	-1.58046	-1.53964	0.653044	1.42955	0.019362	-0.260595	-0.139747	1.1548	-0.260114	-0.303406	-1.13418	-0.210394	-0.236745	-0.712287	1.99071	0.922255	-0.310422	1.52927	0.609321	-0.891665	-0.921114	-0.199332	1.967	-1.48746	-0.656188	-0.734824	-0.270209	0.142892	-1.37363	0.008711	0.26935	1.21894	0.132031	-0.712969	-0.996509	-1.23635	0.190312	-0.08472	-0.003207	0.028872	0.790681	0.415506	0.513614	0.453129	-0.76311	-0.846127	-0.273973
YBR034C/HMT1	correlation	0.094901	-0.233496	-0.102103	0.054305	0.290958	-0.083158	0.127273	0.011708	0.18207	-0.028192	-0.119515	-0.136738	0.087286	-0.152602	-0.21372	0.233244	0.154421	-0.072574	0.097323	0.089943	-0.05102	-0.075569	0.244475	0.106066	-0.233968	-0.07781	-0.092754	-0.047214	0.099914	-0.078267	0.200979	-0.099741	-0.045909	0.066773	-0.105524	-0.070943	-0.193752	-0.057494	-0.140425	0.139199	-0.191854	0.0861	-0.153352	-0.081733	0.023359	-0.31836	-0.039605	-0.126105
YBR034C/HMT1	observed	0.390272	-1.43309	-0.678614	0.198145	1.55302	-0.58253	0.64593	-0.039381	1.01753	-0.171444	-0.799356	-0.893242	0.348122	-0.99575	-1.36334	1.213	0.873852	-0.433128	0.404474	0.3621	-0.334212	-0.462143	1.29966	0.491551	-1.47074	-0.491551	-0.598152	-0.320366	0.418758	-0.506415	1.06261	-0.662184	-0.292854	0.251992	-0.69523	-0.418758	-1.213	-0.348122	-0.912973	0.763733	-1.18605	0.334212	-1.01753	-0.567049	0.02625	-1.89879	-0.265563	-0.873852
YBR034C/HMT1	expected	0.457205	-1.43498	-0.677909	0.223296	1.58687	-0.568751	0.643731	-0.022143	0.959467	-0.25204	-0.778235	-0.877476	0.413332	-0.96888	-1.32104	1.25433	0.800155	-0.507767	0.471162	0.428637	-0.383578	-0.525023	1.31904	0.521537	-1.43771	-0.537939	-0.624044	-0.361647	0.486091	-0.540569	1.06842	-0.664301	-0.354127	0.295139	-0.697623	-0.498371	-1.20598	-0.420876	-0.898718	0.712446	-1.19504	0.406498	-0.973203	-0.56054	0.044989	-1.92396	-0.317803	-0.816206
YBR103W/SIF2	correlation	0.015547	0.03325	0.13807	0.001012	-0.041861	-0.019249	0.295341	0.023386	-0.100182	-0.026854	-0.12308	-0.005649	0.177709	-0.130677	-0.042584	-0.198567	0.064253	-0.051509	-0.197762	0.094239	0.238764	0.28765	0.113078	-0.010669	0.040487	0.074389	0.033649	-0.107458	0.07653	0.007372	0.170486	-0.060941	-0.179399	-0.128383	0.128738	-0.021027	-0.005129	0.110292	-0.086544	0.186634	-0.077879	0.053973	-0.210409	-0.320232	0.073731	-0.137055	0.064065	-0.199726
YBR103W/SIF2	observed	0.078824	0.184778	0.912973	0.013124	-0.279183	-0.171444	1.6474	0.144866	-0.567049	-0.211547	-0.729054	-0.039381	1.10996	-0.836024	-0.292854	-1.5106	0.462143	-0.3621	-1.47074	0.64593	1.39737	1.59843	0.729054	-0.065666	0.211547	0.521391	0.198145	-0.629845	0.536486	0.039381	1.03981	-0.390272	-1.24085	-0.799356	0.854785	-0.184778	-0.02625	0.71204	-0.476795	1.1346	-0.462143	0.376149	-1.6474	-2.08965	0.506415	-0.912973	0.447588	-1.55302
YBR103W/SIF2	expected	0.12002	0.230226	0.882772	0.029528	-0.237369	-0.0966	1.86185	0.168818	-0.600445	-0.143948	-0.742991	-0.011935	1.12954	-0.790284	-0.241871	-1.21293	0.42323	-0.297435	-1.20792	0.609906	1.50963	1.81397	0.727185	-0.043188	0.275279	0.486334	0.232711	-0.645736	0.499661	0.069127	1.08458	-0.356149	-1.0936	-0.776004	0.824675	-0.107671	-0.008702	0.709844	-0.515542	1.18511	-0.461595	0.359234	-1.28665	-1.97034	0.482239	-0.829994	0.422061	-1.22015
YBR245C/ISW1	correlation	-0.144858	0.152995	0.382467	-0.109304	-0.192715	0.196299	0.17452	0.080964	-0.175051	0.158597	-0.26985	0.239822	0.002516	-0.08596	0.188365	-0.23406	-0.050809	0.034686	-0.350634	-0.253313	0.473303	0.37267	0.216237	-0.319934	0.092556	0.03626	0.057288	-0.09321	0.132882	0.234993	0.113906	-0.239488	-0.319649	-0.153401	0.308685	0.179575	0.093364	0.020187	-0.276761	0.19325	0.182019	-0.009515	-0.078359	-0.094291	-0.209417	0.186138	0.515594	0.074918
YBR245C/ISW1	observed	-0.662184	0.521391	1.5106	-0.551703	-0.817553	0.746282	0.551703	0.265563	-0.729054	0.536486	-1.1346	0.912973	-0.105183	-0.418758	0.678614	-0.97443	-0.320366	0.039381	-1.6474	-1.08598	1.75926	1.43309	0.817553	-1.43309	0.292854	0.052519	0.158141	-0.476795	0.476795	0.873852	0.433128	-0.99575	-1.39737	-0.69523	1.10996	0.567049	0.306581	-0.02625	-1.15994	0.729054	0.598152	-0.184778	-0.404474	-0.491551	-0.912973	0.662184	2.41566	0.224987
YBR245C/ISW1	expected	-0.669209	0.533889	1.46078	-0.5256	-0.862514	0.708803	0.620834	0.242937	-0.791167	0.556518	-1.17408	0.884604	-0.073931	-0.431308	0.676755	-1.02952	-0.289325	0.056012	-1.50039	-1.10729	1.82769	1.42121	0.789338	-1.37638	0.289759	0.06237	0.147304	-0.460591	0.452646	0.865097	0.375997	-1.05144	-1.37523	-0.703719	1.16276	0.641251	0.293027	-0.002555	-1.202	0.696487	0.651123	-0.122528	-0.400607	-0.46496	-0.929977	0.667761	1.99851	0.218515
YBR279W/PAF1	correlation	-0.084449	0.094362	-0.023736	0.014438	-0.152609	-0.082138	-0.026583	-0.058821	0.067883	-0.066088	0.173517	-0.019399	0.07675	0.050216	-0.01753	-0.115201	-0.078926	0.176928	0.052975	0.012908	-0.150186	-0.179251	-0.307259	-0.082623	-0.001843	0.055719	-0.006115	-0.045437	-0.137372	0.020376	-0.16909	0.168677	0.157372	-0.049541	0.001983	0.01943	-0.023682	-0.064453	0.215329	-0.256761	0.005007	-0.184152	0.168559	0.206758	-0.028658	0.114925	-0.132167	0.255589
YBR279W/PAF1	observed	-0.521391	0.799356	-0.039381	0.238468	-0.933067	-0.476795	-0.065666	-0.292854	0.662184	-0.348122	1.213	0	0.729054	0.462143	0.013124	-0.71204	-0.418758	1.26971	0.506415	0.224987	-0.912973	-1.08598	-2.22356	-0.491551	0.118389	0.551703	0.105183	-0.211547	-0.873852	0.292854	-1.01753	1.18605	1.06261	-0.251992	0.158141	0.279183	-0.02625	-0.334212	1.5106	-1.6474	0.171444	-1.15994	1.15994	1.43309	-0.078824	0.854785	-0.799356	1.89879
YBR279W/PAF1	expected	-0.470961	0.838598	-0.026318	0.253261	-0.970148	-0.454037	-0.047165	-0.283269	0.644674	-0.336488	1.41831	0.005444	0.709617	0.515286	0.019134	-0.696182	-0.430517	1.44329	0.535493	0.242051	-0.952405	-1.16527	-2.10276	-0.457591	0.134018	0.555586	0.102735	-0.18525	-0.85856	0.296744	-1.09085	1.38286	1.30007	-0.215308	0.16204	0.289818	-0.025923	-0.324517	1.72453	-1.73293	0.184188	-1.20116	1.382	1.66176	-0.062368	0.989195	-0.820433	2.01938
YCR033W/SNT1	correlation	-0.095387	-0.036727	0.19271	0.012294	0.122258	-0.074705	0.36313	0.058142	-0.011518	-0.00715	-0.168649	-0.07797	0.208881	-0.127465	-0.084619	-0.183747	0.090185	-0.152005	-0.215148	0.072169	0.227054	0.230316	0.318863	-0.099177	-0.037823	0.156815	0.099835	-0.001175	0.065054	0.101649	0.249272	-0.020776	-0.236699	-0.091789	0.164651	-0.002087	-0.100427	0.011173	-0.100348	0.231864	-0.21555	0.026596	-0.396721	-0.375199	0.168801	-0.189269	0.141033	-0.315106
YCR033W/SNT1	observed	-0.536486	-0.158141	0.912973	0.013124	0.551703	-0.3621	1.70067	0.251992	-0.091996	-0.065666	-0.953545	-0.404474	0.953545	-0.746282	-0.476795	-1.06261	0.376149	-0.836024	-1.24085	0.292854	1.01753	1.06261	1.5106	-0.567049	-0.184778	0.746282	0.418758	-0.039381	0.279183	0.433128	1.213	-0.131616	-1.39737	-0.506415	0.763733	-0.052519	-0.613922	-0.013124	-0.598152	1.10996	-1.26971	0.105183	-2.79217	-2.41566	0.781421	-1.08598	0.678614	-1.89879
YCR033W/SNT1	expected	-0.58344	-0.269665	0.957608	-0.007445	0.58076	-0.472812	1.8692	0.237797	-0.134817	-0.111452	-0.975325	-0.490273	1.04411	-0.755026	-0.525841	-1.05608	0.409198	-0.886292	-1.22405	0.312829	1.14132	1.15877	1.63241	-0.603713	-0.275526	0.765604	0.460818	-0.079495	0.274771	0.470521	1.26016	-0.184338	-1.33932	-0.564191	0.807522	-0.084369	-0.610396	-0.013445	-0.609977	1.16705	-1.2262	0.069054	-2.19529	-2.08017	0.82972	-1.08562	0.681186	-1.75873
YCR084C/TUP1	correlation	0.04411	0.419683	0.105381	0.041336	-0.233748	0.109793	-0.158719	0.182111	-0.26484	0.009985	0.097395	0.308495	-0.129682	0.208454	0.32858	-0.092945	0.076704	0.192702	-0.257663	0.105729	0.008319	0.065226	-0.002973	0.069284	0.405179	-0.058832	0.021146	-0.014825	0.091624	0.16012	-0.06218	-0.17165	-0.079125	-0.055807	-0.051983	0.255599	0.418507	0.049712	-0.040953	0.10858	0.069742	-0.016025	0.165724	-0.129991	-0.287709	-0.004963	-0.080041	-0.043504
YCR084C/TUP1	observed	0.418758	1.55302	0.763733	0.404474	-1.01753	0.836024	-0.536486	1.03981	-1.29966	0.279183	0.729054	1.213	-0.390272	1.08598	1.24085	-0.251992	0.629845	1.06261	-1.24085	0.781421	0.251992	0.551703	0.211547	0.58253	1.43309	-0.039381	0.3621	0.144866	0.64593	0.912973	-0.065666	-0.64593	-0.158141	-0.02625	0.013124	1.18605	1.5106	0.447588	0.065666	0.817553	0.598152	0.131616	0.953545	-0.404474	-1.43309	0.198145	-0.171444	0.039381
YCR084C/TUP1	expected	0.428744	2.31367	0.736249	0.414822	-0.965778	0.758391	-0.589221	1.12135	-1.12182	0.257472	0.696171	1.75564	-0.443489	1.25356	1.85645	-0.259114	0.592325	1.1745	-1.0858	0.737999	0.249115	0.534717	0.192443	0.555088	2.24088	-0.087906	0.313492	0.132958	0.667206	1.01098	-0.104709	-0.654117	-0.189753	-0.072723	-0.053529	1.49017	2.30777	0.456858	0.001825	0.752306	0.557384	0.126936	1.0391	-0.445042	-1.2366	0.182451	-0.194351	-0.010976
YDL002C/NHP10	correlation	-0.01728	-0.232076	0.29418	0.234225	-0.187365	0.198549	-0.306487	0.369324	-0.18821	0.438889	-0.414463	-0.170328	-0.475182	-0.096685	0.099234	0.159642	0.049607	-0.103233	-0.417164	-0.203509	0.149394	0.048407	-0.034353	0.22444	-0.171666	-0.18659	-0.098415	-0.17541	-0.155571	-0.005788	0.111397	-0.202696	-0.030121	-0.132448	0.089196	-0.367555	-0.177584	0.312355	-0.285078	0.053197	0.239952	0.237219	-0.081601	-0.031089	-0.432632	0.237022	0.203516	0.064872
YDL002C/NHP10	observed	0.039381	-1.213	1.43309	0.99575	-0.953545	0.836024	-1.6474	1.75926	-0.97443	2.08965	-2.08965	-0.763733	-2.79217	-0.334212	0.462143	0.746282	0.292854	-0.390272	-2.22356	-1.1346	0.662184	0.265563	-0.078824	0.953545	-0.781421	-0.912973	-0.348122	-0.836024	-0.69523	0.105183	0.551703	-1.10996	-0.039381	-0.629845	0.418758	-1.89879	-0.854785	1.5106	-1.59843	0.306581	1.10996	1.06261	-0.265563	-0.065666	-2.41566	1.01753	0.873852	0.3621
YDL002C/NHP10	expected	-0.083299	-1.05886	1.33129	1.05899	-0.855798	0.896956	-1.39683	1.67259	-0.859633	1.98854	-1.88724	-0.778417	-2.16301	-0.443945	0.445884	0.720246	0.220486	-0.473682	-1.8995	-0.929117	0.673703	0.215037	-0.160845	1.01455	-0.784496	-0.852276	-0.451799	-0.801497	-0.711394	-0.031106	0.501127	-0.925427	-0.141624	-0.606372	0.400292	-1.67419	-0.811371	1.41384	-1.29959	0.236792	1.085	1.07259	-0.375434	-0.146021	-1.96975	1.07169	0.919517	0.289819
YDL040C/NAT1	correlation	0.058697	0.104499	-0.314796	0.028213	0.09665	-0.129961	-0.045109	-0.15418	0.164093	-0.350418	0.270717	-0.011809	0.118883	0.230865	-0.136687	-0.120145	0.12995	-0.049547	0.262407	0.258142	-0.261902	-0.13673	0.047086	0.129281	0.055086	0.124493	0.043163	0.203385	0.004962	-0.006351	-0.085513	0.197455	0.231877	0.128859	-0.235122	0.059074	0.044455	-0.214845	0.282397	-0.106491	-0.111411	-0.217056	-0.032944	-0.11259	0.25711	-0.187675	-0.34556	-0.195043
YDL040C/NAT1	observed	0.3621	0.551703	-1.5106	0.211547	0.491551	-0.476795	-0.131616	-0.58253	0.893242	-1.98522	1.36334	0.013124	0.64593	1.10996	-0.506415	-0.447588	0.763733	-0.158141	1.29966	1.24085	-1.08598	-0.521391	0.292854	0.746282	0.348122	0.71204	0.265563	1.01753	0.131616	0.065666	-0.334212	0.97443	1.1346	0.729054	-0.893242	0.376149	0.279183	-0.854785	1.55302	-0.376149	-0.418758	-0.873852	-0.065666	-0.433128	1.213	-0.69523	-1.89879	-0.729054
YDL040C/NAT1	expected	0.39702	0.59878	-1.24823	0.262736	0.564207	-0.434025	-0.060249	-0.540711	0.861294	-1.40514	1.33098	0.086438	0.662143	1.15543	-0.46365	-0.390785	0.710893	-0.079796	1.29437	1.27558	-1.01523	-0.463842	0.345873	0.707946	0.381114	0.686856	0.328593	1.03438	0.160319	0.110485	-0.238228	1.00825	1.15988	0.706089	-0.897259	0.398681	0.334283	-0.807942	1.38243	-0.330638	-0.352312	-0.817679	-0.00666	-0.357503	1.27104	-0.688257	-1.38375	-0.720712
YDL042C/SIR2	correlation	0.018078	0.332585	0.091007	-0.025789	-0.329236	-0.051212	-0.118147	0.026378	-0.101602	-0.116063	0.22785	0.141171	0.017966	0.234489	0.073236	-0.248835	0.022658	0.013251	-0.091216	0.147869	-0.047503	-0.003303	-0.068672	0.069189	0.260289	0.067488	0.04913	0.098854	-0.057463	0.270251	-0.079799	0.061078	0.183769	-0.037424	-0.07958	0.101872	0.230443	-0.089994	0.184417	-0.079824	-0.003496	-0.255039	0.108426	-0.02709	-0.087869	0.08465	-0.134602	0.013337
YDL042C/SIR2	observed	0.334212	1.43309	0.662184	0.158141	-1.82459	0.013124	-0.491551	0.390272	-0.320366	-0.462143	1.10996	0.817553	0.320366	1.15994	0.58253	-1.213	0.348122	0.292854	-0.265563	0.873852	0.039381	0.224987	-0.078824	0.551703	1.24085	0.521391	0.447588	0.678614	-0.02625	1.26971	-0.144866	0.506415	1.03981	0.118389	-0.131616	0.69523	1.1346	-0.224987	1.08598	-0.158141	0.211547	-1.33083	0.729054	0.144866	-0.211547	0.629845	-0.58253	0.306581
YDL042C/SIR2	expected	0.236239	1.98513	0.641778	-0.007695	-1.69508	-0.149064	-0.521275	0.282391	-0.429269	-0.509682	1.40272	0.92073	0.235618	1.43965	0.54296	-1.24799	0.261709	0.2094	-0.371514	0.957972	-0.128441	0.117347	-0.246158	0.520454	1.58311	0.510993	0.40891	0.685416	-0.183824	1.63851	-0.308027	0.475351	1.1576	-0.072392	-0.306813	0.702193	1.41714	-0.36472	1.16121	-0.308166	0.116272	-1.28249	0.738641	-0.014931	-0.352903	0.606429	-0.612775	0.209875
YDL070W/BDF2	correlation	0.371943	-0.09754	0.274843	0.246756	-0.307376	0.593977	-0.113281	-0.009215	-0.255409	0.283619	-0.468822	0.443467	-0.281537	-0.274718	0.251272	-0.117343	0.281666	0.004533	-0.082287	0.02987	0.393374	0.350256	-0.111598	-0.015982	0.015163	-0.419048	-0.307907	-0.493243	0.551151	-0.128119	0.425289	-0.494336	-0.310236	-0.171426	0.24462	0.028544	0.065661	0.075185	-0.523845	0.554128	0.558151	-0.017183	-0.082685	-0.082303	-0.344295	-0.140756	0.258235	0.060825
YDL070W/BDF2	observed	0.99575	-0.292854	0.64593	0.536486	-0.97443	2.41566	-0.3621	0.013124	-0.836024	0.71204	-1.5106	1.36334	-0.912973	-0.893242	0.567049	-0.376149	0.678614	0.052519	-0.211547	0.144866	1.06261	0.893242	-0.348122	-0.02625	0.091996	-1.36334	-0.99575	-1.59843	1.75926	-0.404474	1.213	-1.6474	-1.01753	-0.567049	0.506415	0.131616	0.211547	0.224987	-1.75926	1.82459	1.89879	-0.039381	-0.238468	-0.224987	-1.1346	-0.462143	0.598152	0.198145
YDL070W/BDF2	expected	0.921955	-0.359989	0.656819	0.580128	-0.932954	1.52823	-0.40297	-0.118812	-0.791056	0.680784	-1.37379	1.11726	-0.862401	-0.843781	0.592458	-0.414061	0.675449	-0.081273	-0.31834	-0.01209	0.980475	0.862738	-0.398374	-0.137292	-0.052249	-1.23788	-0.934405	-1.44047	1.41129	-0.443487	1.06762	-1.44346	-0.940765	-0.561739	0.574295	-0.015711	0.08564	0.111645	-1.52403	1.41942	1.4304	-0.140571	-0.319427	-0.318385	-1.03376	-0.477991	0.611471	0.072434
YDL074C/BRE1	correlation	-0.269081	0.488082	0.276342	-0.316499	0.001323	-0.161909	0.277079	0.054999	-0.084524	-0.024185	0.12748	0.06104	0.200067	0.447332	0.020749	-0.173164	-0.239047	0.103837	-0.292202	-0.310158	0.257795	0.188598	0.182995	-0.306272	0.243375	0.282165	0.625079	0.450346	-0.158244	0.2614	-0.27141	0.039122	-0.188492	-0.23188	0.086788	0.223584	0.225801	-0.074455	0.019692	-0.066099	-0.083786	-0.027397	-0.081051	-0.298384	0.003177	0.035525	0.307808	-0.040697
YDL074C/BRE1	observed	-1.43309	1.89879	1.47074	-2.22356	-0.065666	-0.912973	1.5106	0.3621	-0.598152	-0.211547	0.69523	0.404474	0.97443	1.75926	0.052519	-0.953545	-1.36334	0.598152	-1.70067	-2.08965	1.33083	0.912973	0.873852	-1.98522	1.213	1.55302	2.41566	1.82459	-0.893242	1.36334	-1.47074	0.198145	-1.10996	-1.213	0.521391	1.10996	1.1346	-0.491551	0.039381	-0.433128	-0.567049	-0.238468	-0.536486	-1.89879	-0.039381	0.144866	1.70067	-0.306581
YDL074C/BRE1	expected	-1.65235	2.81385	1.56488	-1.93205	-0.057343	-1.02018	1.56923	0.25927	-0.56372	-0.207806	0.686807	0.294901	1.11496	2.57348	0.05724	-1.08657	-1.47519	0.547344	-1.78873	-1.89464	1.45548	1.04731	1.01427	-1.87173	1.37043	1.59923	3.62194	2.59126	-0.998567	1.47674	-1.66609	0.165615	-1.17699	-1.43291	0.446777	1.25368	1.26676	-0.504328	0.051004	-0.455041	-0.559366	-0.226752	-0.543238	-1.8252	-0.046409	0.144402	1.75049	-0.305205
YDL088C/ASM4	correlation	0.159141	-0.230547	-0.050721	0.095226	0.154429	0.192106	0.028311	-0.01423	-0.005569	0.120327	-0.260368	-0.0013	-0.058617	-0.283305	0.014295	0.227989	0.113025	-0.06066	0.008229	-0.0003	0.058142	0.025591	0.066102	0.126044	-0.225495	-0.222847	-0.206538	-0.238674	0.237218	-0.040897	0.309388	-0.260595	-0.133874	0.15611	0.150541	-0.071698	-0.167637	0.205753	-0.302526	0.211467	0.05773	0.376892	0.068578	-0.043462	-0.153005	0.004685	0.116516	-0.017675
YDL088C/ASM4	observed	0.763733	-1.15994	-0.3621	0.334212	0.71204	1.01753	0.02625	-0.224987	-0.211547	0.551703	-1.43309	-0.171444	-0.390272	-1.6474	-0.052519	1.213	0.476795	-0.404474	-0.078824	-0.158141	0.198145	-0.013124	0.238468	0.613922	-1.1346	-1.10996	-0.99575	-1.24085	1.26971	-0.320366	1.59843	-1.47074	-0.69523	0.729054	0.69523	-0.447588	-0.893242	1.06261	-1.98522	1.1346	0.184778	2.22356	0.251992	-0.334212	-0.799356	-0.131616	0.536486	-0.251992
YDL088C/ASM4	expected	0.725602	-1.15943	-0.289558	0.416426	0.702805	0.885064	0.092739	-0.113041	-0.071149	0.537846	-1.30368	-0.050498	-0.327754	-1.41463	0.024941	1.05864	0.502524	-0.337636	-0.004401	-0.045658	0.237042	0.079585	0.275547	0.565503	-1.13499	-1.12218	-1.04329	-1.19874	1.10328	-0.242037	1.45239	-1.30478	-0.691795	0.710937	0.683999	-0.39103	-0.855117	0.951075	-1.50761	0.978718	0.235046	1.77892	0.287525	-0.254445	-0.784334	-0.021546	0.519412	-0.129706
YDR096W/GIS1	correlation	0.308131	-0.289113	-0.117768	0.319222	0.021685	0.195381	-0.073398	-0.043564	0.069742	0.034861	-0.274321	-0.046367	-0.163639	-0.07384	-0.153442	0.098656	0.336372	-0.176715	0.145495	0.203866	-0.000791	0.073208	-0.040963	0.342818	-0.249113	-0.20786	-0.141035	-0.167624	0.202041	-0.274922	0.274216	-0.128332	0.088101	-0.066949	-0.234133	-0.212891	-0.224478	-0.001919	-0.22942	0.234782	0.201867	-0.036946	-0.226523	-0.110303	-0.026156	-0.297011	-0.149676	-0.192151
YDR096W/GIS1	observed	1.5106	-2.08965	-0.567049	1.59843	0.238468	0.912973	-0.3621	-0.198145	0.404474	0.306581	-1.89879	-0.224987	-0.873852	-0.390272	-0.817553	0.598152	1.70067	-0.953545	0.71204	0.97443	0.065666	0.462143	-0.158141	1.75926	-1.6474	-1.24085	-0.69523	-0.893242	0.953545	-1.98522	1.33083	-0.64593	0.567049	-0.320366	-1.55302	-1.33083	-1.36334	0.052519	-1.47074	1.10996	0.933067	-0.105183	-1.39737	-0.536486	-0.052519	-2.22356	-0.763733	-1.06261
YDR096W/GIS1	expected	1.59095	-1.42924	-0.562771	1.64704	0.14243	1.02079	-0.338399	-0.187527	0.385446	0.20906	-1.35444	-0.201706	-0.794737	-0.340633	-0.74317	0.531664	1.73377	-0.860857	0.768524	1.0637	0.02877	0.402974	-0.174374	1.76636	-1.22697	-1.01836	-0.68043	-0.814889	1.05447	-1.35748	1.41945	-0.616193	0.478288	-0.305786	-1.15121	-1.0438	-1.10239	0.023067	-1.12738	1.22004	1.05359	-0.15406	-1.11274	-0.52502	-0.0995	-1.46918	-0.724127	-0.938918
YDR121W/DPB4	correlation	-0.068854	0.20856	-0.139979	0.089933	-0.147855	-0.175849	0.039246	-0.010384	0.002639	-0.281594	0.291303	-0.010547	0.098911	0.19523	-0.003298	-0.05442	0.129544	-0.054624	0.058109	0.179521	-0.176259	-0.104066	-0.013549	0.088187	0.099118	0.167231	0.045813	0.151105	-0.159599	0.28238	-0.059525	0.215054	0.153981	0.014376	-0.179381	0.109502	0.039727	-0.132594	0.325451	-0.148259	-0.156831	-0.163651	0.015118	-0.015929	0.080441	0.011648	-0.302986	-0.188907
YDR121W/DPB4	observed	-0.251992	1.10996	-0.536486	0.536486	-0.629845	-0.799356	0.334212	0.105183	0.198145	-1.47074	1.55302	0.091996	0.629845	1.06261	0.131616	-0.131616	0.71204	-0.144866	0.433128	0.99575	-0.817553	-0.404474	0.078824	0.521391	0.64593	0.933067	0.376149	0.836024	-0.71204	1.5106	-0.184778	1.15994	0.873852	0.238468	-0.836024	0.662184	0.348122	-0.521391	1.70067	-0.64593	-0.678614	-0.746282	0.251992	0.039381	0.506415	0.224987	-1.75926	-0.97443
YDR121W/DPB4	expected	-0.254285	1.09623	-0.600537	0.518727	-0.638882	-0.775162	0.27197	0.030359	0.09376	-1.28995	1.49904	0.029569	0.562433	1.03134	0.064856	-0.184018	0.711564	-0.185012	0.3638	0.954861	-0.777157	-0.425707	0.014952	0.510228	0.563441	0.89503	0.303938	0.816526	-0.696055	1.45561	-0.208871	1.12784	0.830526	0.150899	-0.792357	0.613993	0.274313	-0.564589	1.66528	-0.64085	-0.68258	-0.715779	0.154512	0.003366	0.472518	0.137617	-1.3941	-0.838733
YDR155C/CPR1	correlation	0.194162	-0.206662	-0.184107	0.063331	-0.053913	0.234924	-0.079854	-0.368463	0.062373	-0.085697	-0.067675	0.163799	-0.007738	-0.258461	-0.053954	-0.263388	0.108192	-0.035519	0.375455	0.212815	-0.021077	0.028674	-0.201977	-0.030494	-0.161159	-0.209702	-0.290103	-0.260998	0.272749	-0.088049	0.179689	-0.043234	0.018775	0.175609	0.047318	0.019405	-0.1537	-0.027884	-0.038517	0.056525	0.216026	-0.207071	-0.022556	0.068951	0.18029	0.04231	-0.112218	0.045436
YDR155C/CPR1	observed	0.933067	-1.08598	-0.912973	0.433128	-0.265563	1.08598	-0.447588	-2.08965	0.404474	-0.462143	-0.348122	0.746282	-0.02625	-1.33083	-0.279183	-1.47074	0.551703	-0.171444	1.59843	1.03981	-0.052519	0.211547	-1.03981	-0.158141	-0.817553	-1.1346	-1.6474	-1.36334	1.24085	-0.506415	0.836024	-0.224987	0.131616	0.799356	0.306581	0.144866	-0.763733	-0.118389	-0.184778	0.376149	1.06261	-1.10996	-0.078824	0.462143	0.854785	0.265563	-0.662184	0.279183
YDR155C/CPR1	expected	0.933333	-1.15097	-1.03368	0.253005	-0.356667	1.1453	-0.49156	-1.99234	0.248023	-0.521948	-0.428232	0.775444	-0.116555	-1.42033	-0.356879	-1.44595	0.486283	-0.26102	1.87606	1.03033	-0.185919	0.072788	-1.12661	-0.234886	-0.914351	-1.16678	-1.58487	-1.43352	1.34199	-0.534177	0.858072	-0.301137	0.021312	0.836855	0.169739	0.024589	-0.875565	-0.221314	-0.276609	0.217614	1.04702	-1.1531	-0.19361	0.282229	0.861198	0.143698	-0.659859	0.159949
YDR180W/SCC2	correlation	0.086738	-0.02711	-0.548936	-0.082073	0.015918	-0.19899	-0.087993	-0.381945	0.194082	-0.430809	0.426343	-0.130242	0.231764	0.000966	-0.197033	-0.060772	0.008005	0.049926	0.484379	0.339326	-0.436226	-0.276729	-0.162088	0.106021	-0.03658	0.113257	-0.1738	0.09308	-0.1164	-0.072524	-0.239855	0.376399	0.345007	0.397318	-0.207704	0.013572	-0.083059	-0.151732	0.504773	-0.388138	-0.10557	-0.447468	0.162865	0.162744	0.345924	0.078165	-0.505094	-0.041118
YDR180W/SCC2	observed	0.404474	-0.078824	-2.79217	-0.211547	0.078824	-0.629845	-0.251992	-1.15994	0.854785	-1.36334	1.6474	-0.3621	0.873852	-0.013124	-0.613922	-0.144866	0.02625	0.251992	1.89879	1.24085	-1.47074	-0.912973	-0.491551	0.476795	-0.118389	0.506415	-0.506415	0.447588	-0.306581	-0.184778	-0.799356	1.43309	1.33083	1.59843	-0.64593	0.065666	-0.224987	-0.390272	2.22356	-1.18605	-0.279183	-1.5106	0.729054	0.71204	1.36334	0.348122	-1.89879	-0.131616
YDR180W/SCC2	expected	0.447726	0.019303	-1.94439	-0.187531	0.181224	-0.627503	-0.209807	-1.31598	0.851678	-1.49987	1.7257	-0.368794	0.99348	0.124958	-0.620139	-0.107369	0.151447	0.3092	1.9441	1.39825	-1.52025	-0.920046	-0.488636	0.520292	-0.016333	0.547521	-0.53271	0.471596	-0.316705	-0.151594	-0.781282	1.53776	1.41963	1.61648	-0.660295	0.172396	-0.191241	-0.449663	2.02085	-1.33929	-0.275951	-1.56256	0.734203	0.73375	1.42308	0.415468	-1.77941	-0.033411
YDR257C/RKM4	correlation	0.073258	-0.246535	0.074451	0.239667	0.046094	0.142312	-0.071545	0.134734	-0.132779	0.156279	-0.344264	-0.086777	-0.236725	-0.16561	-0.030119	0.047559	0.128805	-0.152868	-0.154845	0.154016	0.097768	0.11081	0.273475	0.082333	-0.181771	-0.172985	-0.11369	-0.066852	0.116378	-0.048562	0.319377	-0.212162	-0.229893	0.023977	0.128205	-0.064479	-0.211634	0.14154	-0.262751	0.269402	-0.003824	0.104703	-0.328909	-0.151327	0.080422	-0.089557	0.077543	-0.265901
YDR257C/RKM4	observed	0.198145	-1.47074	0.211547	1.213	0.078824	0.69523	-0.376149	0.64593	-0.69523	0.781421	-2.08965	-0.447588	-1.43309	-0.893242	-0.198145	0.091996	0.567049	-0.799356	-0.836024	0.763733	0.390272	0.447588	1.39737	0.292854	-0.953545	-0.912973	-0.629845	-0.320366	0.491551	-0.251992	1.59843	-1.15994	-1.29966	0	0.536486	-0.306581	-1.1346	0.678614	-1.59843	1.29966	-0.158141	0.418758	-1.98522	-0.763733	0.279183	-0.491551	0.251992	-1.6474
YDR257C/RKM4	expected	0.332253	-1.29158	0.338314	1.17724	0.194324	0.682893	-0.403021	0.644415	-0.713954	0.753817	-1.78782	-0.480366	-1.24177	-0.88066	-0.19267	0.201763	0.61431	-0.815962	-0.825999	0.742323	0.456711	0.522936	1.34891	0.378335	-0.962724	-0.91811	-0.617022	-0.379193	0.551209	-0.286321	1.58199	-1.11704	-1.20708	0.082018	0.611264	-0.36714	-1.11436	0.678974	-1.37392	1.32823	-0.059148	0.491926	-1.70985	-0.808132	0.368629	-0.49448	0.35401	-1.38992
YDR289C/RTT103	correlation	0.152404	-0.093793	0.211599	0.055098	0.015686	0.131794	0.009581	0.048213	-0.038957	0.045199	-0.148188	-0.059669	-0.082589	-0.004287	0.005309	0.060817	0.091494	-0.075623	-0.036276	-0.1516	0.150724	0.056354	0.012627	0.094224	-0.104621	0.022575	0.072413	-0.020649	0.072025	-0.003728	0.027526	-0.010998	0.029483	-0.200523	0.227577	-0.122851	-0.131979	0.139141	-0.10032	0.072374	0.141762	0.114037	-0.059196	-0.129021	-0.086224	-0.044616	0.221633	-0.026149
YDR289C/RTT103	observed	1.33083	-0.893242	1.70067	0.334212	0.039381	0.97443	-0.02625	0.265563	-0.390272	0.238468	-1.39737	-0.567049	-0.781421	-0.131616	-0.065666	0.390272	0.58253	-0.69523	-0.3621	-1.47074	1.29966	0.348122	0.013124	0.598152	-1.03981	0.105183	0.491551	-0.265563	0.462143	-0.118389	0.158141	-0.184778	0.171444	-1.70067	1.98522	-1.18605	-1.29966	1.08598	-0.99575	0.476795	1.10996	0.799356	-0.551703	-1.26971	-0.817553	-0.447588	1.89879	-0.306581
YDR289C/RTT103	expected	1.05077	-0.842931	1.50609	0.30231	-0.000841	0.892241	-0.047799	0.24935	-0.421143	0.226167	-1.26133	-0.580458	-0.756754	-0.154465	-0.08066	0.346302	0.582259	-0.703176	-0.400523	-1.28757	1.03784	0.311972	-0.024369	0.603262	-0.926216	0.052151	0.435492	-0.280321	0.43251	-0.150169	0.090232	-0.206086	0.105286	-1.66388	1.62898	-1.06644	-1.13665	0.948753	-0.89314	0.435196	0.968911	0.755656	-0.576816	-1.1139	-0.784713	-0.464674	1.58326	-0.322629
YDR295C/HDA2	correlation	0.168415	0.198617	0.595928	0.171383	-0.21915	0.542214	-0.027809	0.389239	-0.377023	0.441059	-0.572217	0.443039	-0.368438	0.013983	0.420872	0.030001	0.202292	0.015697	-0.53477	-0.213204	0.559479	0.457179	0.184524	-0.00111	0.157882	-0.328452	0.070873	-0.215462	0.430937	0.047228	0.368925	-0.626703	-0.452344	-0.412708	0.233647	0.193978	0.228227	0.161301	-0.680626	0.628789	0.373954	0.258287	-0.152355	-0.306362	-0.561981	-0.130798	0.522592	-0.073568
YDR295C/HDA2	observed	0.390272	0.462143	1.59843	0.404474	-0.551703	1.47074	-0.131616	0.912973	-1.1346	1.18605	-1.82459	1.213	-1.08598	-0.052519	1.03981	0.039381	0.476795	-0.039381	-1.59843	-0.521391	1.5106	1.24085	0.418758	-0.078824	0.334212	-0.873852	0.131616	-0.536486	1.1346	0.065666	0.854785	-1.89879	-1.36334	-1.18605	0.536486	0.433128	0.521391	0.348122	-2.41566	1.89879	0.873852	0.629845	-0.433128	-0.817553	-1.75926	-0.390272	1.43309	-0.224987
YDR295C/HDA2	expected	0.400582	0.47416	1.44208	0.407813	-0.543596	1.31122	-0.077455	0.93855	-0.928202	1.06479	-1.40373	1.06962	-0.907288	0.024359	1.01561	0.06338	0.483113	0.028535	-1.3125	-0.529111	1.35328	1.10406	0.439826	-0.012412	0.374921	-0.809874	0.162953	-0.534611	1.04013	0.10535	0.889062	-1.53647	-1.1117	-1.01514	0.559498	0.462858	0.546294	0.38325	-1.66783	1.52214	0.901313	0.619527	-0.38087	-0.75606	-1.37879	-0.328355	1.26342	-0.188932
YDR310C/SUM1	correlation	0.107707	0.046421	0.373328	0.085698	0.039282	0.23876	0.137324	0.187015	-0.082059	0.134624	-0.223151	0.215231	-0.072963	0.004456	0.014774	-0.091974	0.103803	-0.079729	-0.23304	-0.165366	0.270427	0.178616	0.133569	-0.003717	0.187721	-0.030612	0.136339	-0.082143	0.335385	0.028041	0.233275	-0.232665	-0.156338	-0.343886	0.14784	0.104325	0.189257	-0.024375	-0.347915	0.439118	0.160946	0.107626	-0.122406	-0.348643	-0.222911	-0.290277	0.299516	-0.253592
YDR310C/SUM1	observed	0.306581	0.118389	1.59843	0.184778	0.078824	0.953545	0.491551	0.678614	-0.376149	0.447588	-1.01753	0.836024	-0.334212	-0.105183	-0.065666	-0.433128	0.265563	-0.3621	-1.08598	-0.69523	1.08598	0.64593	0.433128	-0.131616	0.69523	-0.238468	0.462143	-0.390272	1.43309	0.02625	0.912973	-1.06261	-0.629845	-1.59843	0.551703	0.279183	0.71204	-0.224987	-1.6474	1.82459	0.598152	0.292854	-0.521391	-1.70067	-0.99575	-1.36334	1.24085	-1.15994
YDR310C/SUM1	expected	0.373619	0.134857	1.40843	0.287875	0.107044	0.88418	0.489001	0.68259	-0.365678	0.478483	-0.915352	0.792514	-0.330244	-0.028629	0.011568	-0.404305	0.35841	-0.356601	-0.953878	-0.69023	1.00755	0.649869	0.474371	-0.060471	0.685339	-0.16525	0.485162	-0.366008	1.26061	0.063252	0.862809	-0.952417	-0.65506	-1.38571	0.529969	0.360442	0.691322	-0.140953	-1.40141	1.66474	0.581027	0.373301	-0.522864	-1.40424	-0.914416	-1.17686	1.12088	-1.03394
YDR334W/SWR1	correlation	0.030276	0.109754	0.291056	-0.002235	-0.127686	0.206992	0.287859	0.088088	-0.090416	-0.048332	-0.130646	0.297225	0.138761	-0.168838	0.001872	-0.22341	0.116303	-0.13531	-0.177651	-0.047922	0.331689	0.339997	0.155229	-0.067322	0.138453	-0.05026	-0.084471	-0.20256	0.3304	0.153218	0.374982	-0.236056	-0.208543	-0.075621	0.137514	0.203836	0.150199	-0.030643	-0.243376	0.360409	0.089499	0.022352	-0.161777	-0.321747	-0.155406	-0.137759	0.191872	-0.164444
YDR334W/SWR1	observed	0.184778	0.3621	1.10996	0.02625	-0.521391	0.729054	1.06261	0.306581	-0.376149	-0.198145	-0.536486	1.1346	0.491551	-0.678614	0.052519	-1.10996	0.390272	-0.551703	-0.746282	-0.184778	1.33083	1.36334	0.58253	-0.306581	0.476795	-0.211547	-0.3621	-0.912973	1.29966	0.567049	1.59843	-1.18605	-0.99575	-0.334212	0.462143	0.71204	0.536486	-0.144866	-1.33083	1.5106	0.320366	0.144866	-0.629845	-2.41566	-0.613922	-0.58253	0.69523	-0.662184
YDR334W/SWR1	expected	0.072299	0.372048	1.05582	-0.050315	-0.523447	0.738776	1.04376	0.290336	-0.382885	-0.224169	-0.534612	1.07909	0.481445	-0.67865	-0.034826	-0.884468	0.396748	-0.5522	-0.711889	-0.22262	1.20907	1.2404	0.543553	-0.295788	0.480285	-0.23144	-0.360465	-0.80583	1.2042	0.535969	1.37234	-0.932162	-0.828395	-0.327086	0.476743	0.726872	0.524584	-0.157453	-0.959765	1.31738	0.295655	0.042413	-0.652019	-1.25534	-0.627994	-0.561438	0.681753	-0.662078
YDR359C/EAF1	correlation	-0.016721	-0.338649	-0.274088	0.088142	0.121337	0.003396	-0.113841	-0.295222	0.218928	0.009334	-0.03719	-0.14259	-0.006747	-0.196124	-0.009726	-0.031722	0.145333	-0.180917	0.28286	0.160618	-0.230563	-0.148151	-0.062107	0.014257	-0.309042	-0.108914	-0.290363	-0.059176	-0.080542	-0.0838	0.033087	0.108364	0.170613	0.308734	-0.020126	-0.243999	-0.295893	-0.079747	0.126527	-0.114811	-0.00053	-0.03461	0.066073	0.299052	0.19873	0.087116	-0.172857	0.165868
YDR359C/EAF1	observed	-0.065666	-2.79217	-1.70067	0.433128	0.58253	0.013124	-0.536486	-1.98522	1.15994	0.052519	-0.144866	-0.678614	-0.02625	-0.953545	-0.052519	-0.105183	0.729054	-0.873852	1.43309	0.817553	-1.24085	-0.781421	-0.224987	0.091996	-2.41566	-0.491551	-1.89879	-0.211547	-0.404474	-0.433128	0.238468	0.551703	0.97443	1.59843	-0.078824	-1.39737	-2.08965	-0.390272	0.629845	-0.551703	0	-0.131616	0.334212	1.5106	1.06261	0.418758	-0.854785	0.912973
YDR359C/EAF1	expected	-0.067506	-1.6551	-1.33672	0.449627	0.613326	0.0317	-0.546456	-1.44094	1.0946	0.060984	-0.16845	-0.68823	-0.018321	-0.952235	-0.033012	-0.141483	0.731666	-0.87724	1.40988	0.807041	-1.12207	-0.715657	-0.291328	0.085261	-1.50909	-0.522159	-1.41697	-0.276873	-0.382239	-0.398308	0.17812	0.549349	0.85633	1.53748	-0.084301	-1.18833	-1.44425	-0.378321	0.638921	-0.55124	0.012338	-0.155726	0.340792	1.48973	0.99499	0.444567	-0.837495	0.832934
YDR440W/DOT1	correlation	0.249723	-0.179132	-0.119566	0.202928	0.108389	0.19884	0.070315	-0.110208	0.081147	-0.191562	-0.184899	0.123298	0.0328	-0.0801	-0.156244	-0.145307	0.392984	-0.364536	0.184985	0.361056	0.072703	0.158709	0.309028	0.150753	-0.192197	-0.09182	-0.136022	-0.056828	0.399648	0.079915	0.515141	-0.130515	-0.08437	0.137236	0.054746	0.030085	-0.192291	-0.16903	-0.145293	0.406331	0.026304	-0.152685	-0.413536	-0.309269	0.167754	-0.30337	-0.06652	-0.445479
YDR440W/DOT1	observed	0.99575	-0.97443	-0.567049	0.893242	0.491551	0.854785	0.279183	-0.536486	0.3621	-1.03981	-1.01753	0.613922	0.105183	-0.376149	-0.873852	-0.746282	1.70067	-1.98522	0.799356	1.59843	0.292854	0.746282	1.39737	0.729054	-1.06261	-0.462143	-0.678614	-0.265563	1.75926	0.334212	2.41566	-0.629845	-0.433128	0.71204	0.224987	0.078824	-1.08598	-0.933067	-0.729054	1.89879	0.052519	-0.817553	-2.41566	-1.6474	0.763733	-1.59843	-0.306581	-2.79217
YDR440W/DOT1	expected	1.26029	-0.891577	-0.59269	1.02549	0.55112	1.00498	0.360077	-0.545734	0.41443	-0.953945	-0.920515	0.625932	0.171839	-0.394661	-0.776733	-0.721854	1.97914	-1.82188	0.93546	1.81893	0.372061	0.80361	1.55787	0.763689	-0.957136	-0.453469	-0.675262	-0.277892	2.01258	0.408245	2.59209	-0.64763	-0.416087	0.695869	0.281955	0.158217	-0.957604	-0.840887	-0.721781	2.04611	0.139241	-0.758871	-2.06775	-1.54457	0.848999	-1.51497	-0.32652	-2.22803
YDR477W/SNF1	correlation	-0.154296	0.04882	-0.359244	-0.071811	0.275944	-0.52937	0.047329	-0.058029	0.168824	-0.324877	0.523353	-0.395958	0.27667	0.286159	-0.255793	0.081356	-0.052754	-0.096143	0.177871	0.185593	-0.405583	-0.36256	0.168523	0.137566	0.093834	0.508019	0.179826	0.424158	-0.353542	0.098685	-0.298024	0.56402	0.278926	0.200738	-0.317385	-0.035379	-0.050073	-0.162717	0.571047	-0.352031	-0.541874	-0.13321	-0.029287	-0.033024	0.418773	-0.095691	-0.420846	-0.276139
YDR477W/SNF1	observed	-0.3621	0.211547	-0.953545	-0.184778	0.873852	-1.70067	0.198145	-0.131616	0.64593	-0.817553	1.55302	-1.06261	0.893242	0.933067	-0.58253	0.265563	-0.118389	-0.238468	0.678614	0.71204	-1.1346	-0.97443	0.629845	0.521391	0.306581	1.43309	0.69523	1.29966	-0.933067	0.348122	-0.71204	1.6474	0.912973	0.746282	-0.763733	-0.02625	-0.091996	-0.376149	1.70067	-0.912973	-1.89879	-0.334212	0.02625	0.013124	1.26971	-0.224987	-1.18605	-0.64593
YDR477W/SNF1	expected	-0.288104	0.303671	-0.885214	-0.047785	0.96539	-1.38087	0.299326	-0.007632	0.653298	-0.785087	1.68621	-0.99218	0.967507	0.995153	-0.583811	0.398465	0.007738	-0.118677	0.679657	0.702157	-1.02022	-0.894874	0.652422	0.56223	0.434818	1.64154	0.685355	1.39721	-0.868602	0.448951	-0.706851	1.80469	0.974079	0.746279	-0.763259	0.058359	0.015548	-0.312638	1.82517	-0.8642	-1.4173	-0.226669	0.076107	0.06522	1.38152	-0.117357	-1.06469	-0.643089
YEL056W/HAT2	correlation	0.313882	-0.294877	-0.142262	0.234093	0.056287	0.178039	-0.212256	0.056891	0.035712	0.130389	-0.176147	-0.056683	-0.264373	-0.108848	-0.023713	0.284642	0.168724	0.108348	0.204041	0.042887	-0.132254	-0.110164	-0.112954	0.21813	-0.201096	-0.314818	-0.179506	-0.162717	0.0647	-0.386083	-0.018797	-0.145904	0.082962	-0.073008	-0.099084	-0.229226	-0.126429	0.042088	-0.110585	0.061182	0.217708	0.044052	-0.034024	0.175344	-0.119168	-0.239033	-0.117116	0.029927
YEL056W/HAT2	observed	1.55302	-1.75926	-0.799356	1.18605	0.476795	0.97443	-1.47074	0.491551	0.348122	0.763733	-1.1346	-0.184778	-1.70067	-0.506415	0.02625	1.43309	0.933067	0.69523	1.06261	0.390272	-0.71204	-0.536486	-0.58253	1.15994	-1.39737	-1.98522	-1.18605	-0.953545	0.536486	-2.79217	0.052519	-0.836024	0.598152	-0.265563	-0.476795	-1.5106	-0.69523	0.376149	-0.551703	0.521391	1.1346	0.404474	-0.078824	0.953545	-0.64593	-1.55302	-0.629845	0.320366
YEL056W/HAT2	expected	1.94881	-1.69404	-0.780783	1.47135	0.407343	1.13592	-1.19963	0.410962	0.284221	0.850778	-0.983557	-0.268677	-1.51151	-0.58083	-0.071379	1.77384	1.08017	0.718881	1.29152	0.327162	-0.720894	-0.588709	-0.605404	1.37583	-1.13285	-1.81337	-1.00365	-0.90319	0.457687	-2.23983	-0.04196	-0.802579	0.566968	-0.366364	-0.522405	-1.30119	-0.686037	0.322379	-0.591225	0.436637	1.3733	0.334133	-0.133083	1.11979	-0.64259	-1.35987	-0.630309	0.249606
YEL066W/HPA3	correlation	-0.145343	-0.285398	-0.235813	0.039302	0.210416	-0.185516	-0.036187	-0.22268	0.317128	-0.052028	0.090436	-0.284289	0.078707	-0.080531	-0.090175	0.04623	0.013973	-0.16206	0.226126	0.050517	-0.261382	-0.170354	-0.071769	-0.007231	-0.25672	0.062856	-0.118941	0.0645	-0.29584	-0.176008	-0.106149	0.290183	0.280749	0.206691	-0.051359	-0.230164	-0.246198	-0.065531	0.270713	-0.308914	-0.10991	-0.02448	0.064372	0.295688	0.278673	0.114027	-0.158536	0.160298
YEL066W/HPA3	observed	-0.64593	-1.55302	-1.10996	0.144866	0.933067	-0.873852	-0.144866	-1.06261	1.70067	-0.211547	0.404474	-1.47074	0.348122	-0.334212	-0.348122	0.158141	0.105183	-0.729054	0.99575	0.171444	-1.33083	-0.817553	-0.292854	0.039381	-1.26971	0.238468	-0.551703	0.265563	-1.59843	-0.854785	-0.447588	1.43309	1.33083	0.873852	-0.198145	-1.08598	-1.213	-0.265563	1.26971	-1.6474	-0.491551	-0.052519	0.251992	1.5106	1.29966	0.462143	-0.71204	0.64593
YEL066W/HPA3	expected	-0.643332	-1.22917	-1.02176	0.12903	0.844791	-0.81137	-0.186738	-0.966826	1.29116	-0.252998	0.342921	-1.22453	0.293856	-0.372226	-0.412566	0.158009	0.023078	-0.713255	0.910501	0.175939	-1.12872	-0.747949	-0.335573	-0.065615	-1.10921	0.227555	-0.53289	0.234429	-1.27285	-0.771601	-0.479382	1.17845	1.13899	0.829208	-0.250201	-0.998133	-1.0652	-0.30948	1.09701	-1.32754	-0.495115	-0.137766	0.233895	1.20148	1.1303	0.441599	-0.698514	0.635147
YER030W/CHZ1	correlation	0.439835	-0.202731	-0.02233	0.172213	-0.100931	0.415045	-0.114414	-0.045356	-0.112221	0.182093	-0.391832	0.205615	-0.221909	-0.209947	0.091009	0.133397	0.228671	0.067759	0.126083	0.089766	0.277419	0.311452	-0.107829	0.156224	-0.162751	-0.402481	-0.165305	-0.310956	0.368292	-0.39855	0.192535	-0.367953	-0.103255	-0.091918	0.084583	-0.097839	-0.080785	0.099705	-0.370809	0.326239	0.413921	-0.010594	-0.068889	0.022176	-0.116619	-0.195676	0.142703	0.028892
YER030W/CHZ1	observed	1.98522	-0.817553	-0.078824	0.69523	-0.348122	1.89879	-0.433128	-0.171444	-0.418758	0.71204	-1.89879	0.893242	-1.01753	-0.912973	0.224987	0.462143	0.97443	0.144866	0.390272	0.211547	1.213	1.36334	-0.390272	0.58253	-0.69523	-2.08965	-0.71204	-1.5106	1.6474	-1.98522	0.746282	-1.75926	-0.376149	-0.292854	0.198145	-0.334212	-0.238468	0.279183	-1.82459	1.43309	1.82459	-0.02625	-0.211547	0.078824	-0.462143	-0.799356	0.521391	0.091996
YER030W/CHZ1	expected	1.76914	-0.842157	-0.109033	0.681558	-0.428455	1.66839	-0.483248	-0.202607	-0.474337	0.721709	-1.61063	0.817299	-0.920093	-0.87148	0.351559	0.523817	0.910999	0.257074	0.494094	0.346507	1.1091	1.24741	-0.456488	0.616583	-0.679684	-1.65391	-0.690062	-1.28197	1.4784	-1.63794	0.764147	-1.5136	-0.437899	-0.391829	0.325446	-0.415889	-0.346588	0.386897	-1.5252	1.3075	1.66382	-0.061341	-0.298243	0.071831	-0.492211	-0.813487	0.561634	0.099126
YER051W/JHD1	correlation	0.147507	-0.265912	0.009687	0.079948	0.123836	0.236584	-0.095078	-0.031061	-0.049211	0.23924	-0.330134	0.136263	-0.196002	-0.311455	0.115481	0.021625	0.101881	0.029045	0.15993	-0.002313	0.070982	0.079566	0.048412	-0.103985	-0.154784	-0.332917	-0.225274	-0.207255	0.269487	-0.215181	0.145559	-0.285782	-0.185045	0.037287	0.278272	-0.018487	-0.096921	0.052319	-0.283288	0.238247	0.153962	0.066052	-0.063443	0.164698	0.005785	-0.051571	0.159699	0.125293
YER051W/JHD1	observed	0.58253	-1.08598	-0.052519	0.238468	0.462143	0.99575	-0.506415	-0.279183	-0.348122	1.03981	-1.55302	0.521391	-0.873852	-1.43309	0.390272	-0.013124	0.306581	0.013124	0.69523	-0.131616	0.158141	0.224987	0.078824	-0.58253	-0.763733	-1.59843	-0.953545	-0.912973	1.18605	-0.933067	0.567049	-1.24085	-0.836024	0.052519	1.213	-0.184778	-0.536486	0.091996	-1.18605	1.01753	0.598152	0.131616	-0.404474	0.729054	-0.065666	-0.3621	0.629845	0.476795
YER051W/JHD1	expected	0.619449	-1.21901	0.006567	0.319014	0.514182	1.01557	-0.459316	-0.174636	-0.255348	1.02738	-1.5046	0.569443	-0.908122	-1.42154	0.477029	0.059656	0.416551	0.092649	0.674693	-0.046796	0.279142	0.317316	0.178773	-0.498925	-0.724828	-1.51698	-1.03829	-0.958165	1.16189	-0.993411	0.610782	-1.30737	-0.859396	0.129301	1.20095	-0.118721	-0.467514	0.19615	-1.29628	1.02296	0.648151	0.257219	-0.318637	0.695892	-0.010784	-0.265845	0.673664	0.52066
YER164W/CHD1	correlation	-0.170706	-0.210535	-0.187351	0.085533	0.233746	-0.328492	0.107216	-0.099828	0.380587	-0.215437	0.171917	-0.413706	0.172296	0.175059	-0.437415	0.00872	0.05335	-0.322943	0.1416	0.098004	-0.207577	-0.198868	0.126649	0.097359	-0.268684	0.354233	0.17402	0.323047	-0.284329	0.068619	0.055942	0.438744	0.223565	0.094173	-0.267233	-0.234254	-0.347709	-0.249561	0.321084	-0.220054	-0.26724	-0.197784	-0.277153	-0.049814	0.388025	-0.061707	-0.200637	-0.15788
YER164W/CHD1	observed	-0.598152	-0.799356	-0.64593	0.251992	0.97443	-1.43309	0.447588	-0.404474	1.59843	-0.836024	0.69523	-1.82459	0.71204	0.781421	-2.22356	-0.078824	0.065666	-1.36334	0.551703	0.390272	-0.763733	-0.69523	0.491551	0.376149	-1.1346	1.5106	0.763733	1.36334	-1.18605	0.184778	0.078824	2.08965	0.953545	0.348122	-1.08598	-0.97443	-1.55302	-1.01753	1.33083	-0.893242	-1.10996	-0.678614	-1.15994	-0.265563	1.70067	-0.334212	-0.729054	-0.567049
YER164W/CHD1	expected	-0.579074	-0.726743	-0.640787	0.370967	0.920482	-1.16409	0.451358	-0.316283	1.46491	-0.74492	0.691243	-1.48003	0.692651	0.702895	-1.56793	0.086171	0.251645	-1.14351	0.578841	0.417203	-0.715776	-0.683487	0.523407	0.414811	-0.942338	1.3672	0.699043	1.25158	-1.00034	0.308256	0.261254	1.68054	0.882738	0.402999	-0.936957	-0.814685	-1.23533	-0.871436	1.2443	-0.762036	-0.936986	-0.679467	-0.973738	-0.130851	1.49249	-0.174946	-0.690047	-0.531517
YER169W/RPH1	correlation	-0.152438	-0.181248	-0.195166	0.082078	0.275187	-0.386636	0.118559	-0.060822	0.265368	-0.144277	0.210414	-0.477132	0.175494	0.238414	-0.383655	0.09885	0.000693	-0.263976	0.117095	0.064455	-0.249431	-0.276334	0.131802	0.125451	-0.219438	0.429831	0.203377	0.355725	-0.338005	0.055289	-0.061735	0.482669	0.188321	0.09133	-0.269212	-0.262867	-0.327454	-0.149022	0.339893	-0.238379	-0.330425	-0.05505	-0.206991	-0.051477	0.384214	-0.023552	-0.229793	-0.151064
YER169W/RPH1	observed	-0.521391	-0.598152	-0.662184	0.279183	1.15994	-1.59843	0.536486	-0.292854	1.06261	-0.447588	0.873852	-2.41566	0.678614	0.99575	-1.55302	0.404474	-0.039381	-1.01753	0.521391	0.251992	-0.912973	-1.10996	0.58253	0.551703	-0.763733	1.70067	0.817553	1.36334	-1.29966	0.184778	-0.306581	1.98522	0.746282	0.348122	-1.06261	-0.99575	-1.24085	-0.476795	1.33083	-0.873852	-1.26971	-0.265563	-0.746282	-0.251992	1.5106	-0.144866	-0.854785	-0.506415
YER169W/RPH1	expected	-0.512672	-0.618309	-0.669341	0.347232	1.05531	-1.3714	0.480996	-0.17674	1.0193	-0.482746	0.817802	-1.70323	0.689762	0.92047	-1.36048	0.40873	0.048817	-0.921647	0.475628	0.282613	-0.868314	-0.96696	0.529554	0.506267	-0.758339	1.62234	0.791999	1.35061	-1.19309	0.249006	-0.180089	1.81608	0.736796	0.381155	-0.940845	-0.91758	-1.1544	-0.500144	1.29256	-0.82779	-1.1653	-0.155575	-0.7127	-0.142477	1.45508	-0.040081	-0.796307	-0.507632
YFL013C/IES1	correlation	0.135439	-0.319703	0.328191	0.392447	-0.160438	0.331977	-0.28385	0.356083	-0.109974	0.457024	-0.568033	-0.093841	-0.534839	-0.119185	0.075214	0.146422	0.209816	-0.211714	-0.390815	-0.135341	0.219481	0.128107	-0.04949	0.309469	-0.236149	-0.288938	-0.158579	-0.264421	-0.007182	-0.143223	0.281647	-0.275416	0.002755	-0.229671	0.012022	-0.404268	-0.210569	0.187736	-0.443393	0.23546	0.373998	0.13423	-0.18133	-0.080819	-0.393196	0.024222	0.189478	0.002411
YFL013C/IES1	observed	0.567049	-1.33083	1.39737	1.6474	-0.71204	1.43309	-1.15994	1.55302	-0.447588	1.98522	-2.79217	-0.3621	-2.41566	-0.462143	0.265563	0.598152	0.799356	-0.873852	-1.70067	-0.521391	0.836024	0.506415	-0.211547	1.213	-0.933067	-1.18605	-0.678614	-1.08598	-0.091996	-0.598152	1.10996	-1.1346	0	-0.893242	0.039381	-1.89879	-0.854785	0.729054	-2.08965	0.933067	1.59843	0.551703	-0.763733	-0.292854	-1.75926	0.078824	0.746282	-0.013124
YFL013C/IES1	expected	0.533283	-1.34278	1.32779	1.59265	-0.6863	1.3434	-1.195	1.44277	-0.478292	1.85884	-2.36638	-0.411792	-2.22956	-0.516259	0.285039	0.578553	0.839861	-0.897656	-1.6359	-0.582855	0.879697	0.503063	-0.228981	1.25062	-0.998376	-1.21597	-0.678639	-1.11491	-0.054591	-0.615341	1.13594	-1.16023	-0.013629	-0.971675	0.024566	-1.69135	-0.892938	0.748847	-1.85262	0.945563	1.51661	0.5283	-0.772418	-0.358118	-1.64572	0.074855	0.756029	-0.01505
YFR013W/IOC3	correlation	0.001794	0.058931	0.101811	-0.105811	-0.041397	0.302947	0.161663	-0.136168	-0.032884	-0.109382	-0.148765	0.34998	0.105965	-0.223542	0.08245	-0.367615	0.063852	0.052202	0.090232	0.039693	0.194594	0.199983	0.092461	-0.297519	0.013171	-0.101536	-0.135085	-0.172643	0.346701	0.109812	0.239667	-0.197108	-0.17988	-0.011694	0.280639	0.271578	0.063574	-0.143254	-0.138118	0.234299	0.177878	-0.247094	-0.11057	-0.117433	-0.007196	0.052818	0.210313	0.006899
YFR013W/IOC3	observed	-0.091996	0.131616	0.3621	-0.462143	-0.265563	1.33083	0.781421	-0.662184	-0.211547	-0.491551	-0.746282	1.70067	0.433128	-1.33083	0.265563	-1.98522	0.184778	0.052519	0.292854	0.02625	0.893242	0.912973	0.320366	-1.47074	-0.052519	-0.447588	-0.64593	-0.99575	1.6474	0.462143	1.08598	-1.18605	-1.01753	-0.144866	1.213	1.15994	0.171444	-0.71204	-0.69523	1.06261	0.799356	-1.39737	-0.506415	-0.551703	-0.131616	0.105183	0.953545	-0.078824
YFR013W/IOC3	expected	0.01038	0.29348	0.505944	-0.522783	-0.203621	1.50253	0.802495	-0.673193	-0.161442	-0.540477	-0.735608	1.73557	0.526527	-1.10611	0.410013	-1.81997	0.317862	0.260141	0.448571	0.19816	0.965664	0.992365	0.459615	-1.47265	0.066751	-0.501598	-0.667826	-0.853919	1.71932	0.545586	1.18899	-0.97514	-0.889779	-0.056451	1.392	1.3471	0.316485	-0.708302	-0.682855	1.16239	0.88284	-1.22281	-0.546362	-0.580364	-0.034167	0.26319	1.04355	0.035675
YGL194C/HOS2	correlation	-0.115626	-0.045907	0.019276	-0.19689	-0.091491	-0.008434	0.012038	-0.153846	-0.010303	0.091253	-0.017015	0.008065	0.02436	-0.232848	0.023265	-0.122377	-0.260139	0.149388	0.090207	-0.178994	0.094452	0.102905	-0.209727	-0.361251	-0.011694	-0.106395	0.010246	-0.08319	-0.089672	-0.153497	-0.144024	0.012948	-0.055985	0.021014	0.364269	0.025175	-0.020048	0.103998	0.052476	-0.172836	0.094365	-0.015695	0.039225	0.209882	0.123951	0.233533	0.155006	0.283828
YGL194C/HOS2	observed	-0.64593	-0.265563	0.078824	-1.18605	-0.491551	-0.144866	0.02625	-0.953545	-0.158141	0.447588	-0.211547	-0.02625	0.131616	-1.29966	0.118389	-0.678614	-1.47074	0.763733	0.433128	-1.08598	0.491551	0.521391	-1.24085	-1.82459	-0.171444	-0.613922	0	-0.447588	-0.476795	-0.933067	-0.854785	0.039381	-0.320366	0.105183	1.6474	0.144866	-0.224987	0.536486	0.306581	-1.03981	0.476795	-0.198145	0.198145	1.06261	0.662184	1.15994	0.799356	1.33083
YGL194C/HOS2	expected	-0.641475	-0.260271	0.096129	-1.0858	-0.509509	-0.055379	0.056558	-0.850452	-0.0656	0.489681	-0.1023	0.034833	0.123928	-1.28241	0.117941	-0.678384	-1.43163	0.807546	0.483961	-0.987952	0.507172	0.553389	-1.15599	-1.98448	-0.073207	-0.591	0.046759	-0.464125	-0.499567	-0.84854	-0.796744	0.061529	-0.315374	0.105634	1.98245	0.128383	-0.118879	0.559364	0.277659	-0.95428	0.506698	-0.095083	0.205207	1.13831	0.668465	1.26763	0.838265	1.54262
YGL252C/RTG2	correlation	0.185878	0.013111	0.466724	0.220814	-0.207563	0.509094	0.078084	0.316404	-0.370152	0.405338	-0.500434	0.444362	-0.221553	-0.134425	0.269909	-0.006135	0.181553	0.114773	-0.380213	-0.083039	0.429693	0.331757	-0.051715	-0.028923	0.17482	-0.32047	-0.122962	-0.417249	0.482962	-0.11593	0.372724	-0.517435	-0.40562	-0.353208	0.133852	0.090512	0.216988	0.163928	-0.623805	0.615441	0.434099	0.122178	-0.113418	-0.207113	-0.482881	-0.193856	0.306528	-0.052698
YGL252C/RTG2	observed	0.476795	-0.065666	1.39737	0.598152	-0.613922	1.55302	0.118389	0.893242	-1.1346	1.15994	-1.75926	1.29966	-0.64593	-0.433128	0.69523	-0.105183	0.447588	0.238468	-1.24085	-0.251992	1.213	0.933067	-0.184778	-0.144866	0.418758	-1.01753	-0.390272	-1.43309	1.47074	-0.334212	1.03981	-1.89879	-1.36334	-1.10996	0.376149	0.198145	0.58253	0.390272	-2.22356	2.22356	1.24085	0.292854	-0.306581	-0.598152	-1.6474	-0.551703	0.799356	-0.198145
YGL252C/RTG2	expected	0.464536	-0.015092	1.24421	0.561525	-0.627719	1.36184	0.165283	0.826898	-1.07909	1.07379	-1.44078	1.18213	-0.666558	-0.424678	0.69782	-0.068523	0.452529	0.267137	-1.10702	-0.282022	1.14141	0.869521	-0.195061	-0.131785	0.433838	-0.941168	-0.392853	-1.20984	1.28929	-0.373331	0.983252	-1.48798	-1.17756	-1.03205	0.320104	0.199786	0.550904	0.403601	-1.78328	1.65707	1.15364	0.287695	-0.366359	-0.626472	-1.39205	-0.589666	0.799481	-0.19779
YGR056W/RSC1	correlation	0.152294	0.160396	0.547762	0.138454	-0.487574	0.461389	-0.133926	0.272591	-0.376043	0.430636	-0.371723	0.371244	-0.337508	-0.072462	0.316755	-0.126748	0.102574	0.11963	-0.472824	-0.144257	0.409163	0.32839	-0.172624	-0.041044	0.245445	-0.195061	-0.033002	-0.342559	0.280771	-0.019873	0.206388	-0.379679	-0.235134	-0.330124	0.291942	-0.052591	0.244467	0.257383	-0.384041	0.36638	0.477267	0.062678	-0.050482	-0.170552	-0.566317	0.05964	0.33474	0.098127
YGR056W/RSC1	observed	0.447588	0.462143	2.08965	0.418758	-1.98522	1.5106	-0.390272	0.71204	-1.26971	1.39737	-1.24085	1.08598	-1.06261	-0.184778	0.799356	-0.334212	0.348122	0.376149	-1.75926	-0.418758	1.26971	0.912973	-0.476795	-0.078824	0.662184	-0.536486	-0.052519	-1.10996	0.729054	-0.02625	0.536486	-1.33083	-0.729054	-1.01753	0.746282	-0.105183	0.64593	0.678614	-1.36334	1.06261	1.59843	0.251992	-0.091996	-0.462143	-2.41566	0.238468	0.953545	0.334212
YGR056W/RSC1	expected	0.388375	0.41108	1.49661	0.349593	-1.40476	1.25457	-0.413713	0.725489	-1.09221	1.16839	-1.0801	1.00195	-0.984219	-0.241467	0.849251	-0.393596	0.249044	0.296841	-1.36342	-0.442662	1.10821	0.881857	-0.522157	-0.153424	0.649416	-0.585033	-0.130887	-0.998375	0.748412	-0.094095	0.539967	-1.1024	-0.697332	-0.963526	0.779719	-0.185782	0.646676	0.68287	-1.11462	0.988319	1.29906	0.137241	-0.179874	-0.51635	-1.62542	0.128728	0.899652	0.23658
YGR063C/SPT4	correlation	0.008073	0.250564	0.253842	0.149287	-0.150168	0.013395	-0.048177	0.195798	-0.104463	0.057006	0.076141	0.012181	-0.106369	0.304369	0.118812	-0.023471	0.090764	-0.107202	-0.252044	0.019807	0.025281	0.057497	-0.004012	0.163441	0.269035	0.204257	0.202429	0.13219	-0.093336	0.070015	-0.048801	0.136879	0.098592	-0.252863	0.005513	-0.020142	0.20669	0.030202	0.104971	-0.033753	-0.004487	-0.078917	-0.031085	-0.155162	-0.101445	-0.020049	-0.002867	-0.143129
YGR063C/SPT4	observed	0.158141	1.24085	1.29966	0.953545	-0.817553	0.184778	-0.198145	1.03981	-0.536486	0.476795	0.567049	0.171444	-0.551703	1.47074	0.817553	-0.091996	0.69523	-0.567049	-1.43309	0.238468	0.265563	0.491551	0.052519	0.97443	1.36334	1.10996	1.08598	0.873852	-0.447588	0.521391	-0.211547	0.912973	0.729054	-1.47074	0.131616	-0.078824	1.1346	0.292854	0.746282	-0.131616	0.039381	-0.334212	-0.118389	-0.912973	-0.506415	-0.052519	0.078824	-0.799356
YGR063C/SPT4	expected	0.169856	1.66009	1.68023	1.03769	-0.802614	0.202563	-0.175825	1.32352	-0.521729	0.470573	0.588167	0.195104	-0.533446	1.99074	0.850405	-0.023997	0.678036	-0.538564	-1.42869	0.241966	0.27561	0.47359	0.095588	1.12467	1.7736	1.37551	1.36427	0.93262	-0.45335	0.550522	-0.179663	0.961432	0.726144	-1.43372	0.154127	-0.003539	1.39046	0.30585	0.765347	-0.087181	0.092669	-0.364736	-0.070785	-0.833299	-0.503184	-0.002968	0.102624	-0.759353
YGR252W/GCN5	correlation	-0.097597	0.373609	0.175575	-0.266772	-0.026274	-0.091402	0.136506	-0.025962	-0.036041	0.018822	0.300477	0.15749	0.182009	0.124192	0.106752	-0.110914	-0.294514	0.374003	-0.09498	-0.129077	-0.061082	-0.119691	-0.196332	-0.258711	0.439388	0.174638	0.203071	0.065039	-0.060476	-0.059107	-0.357355	0.143521	0.010543	-0.167796	0.004122	0.2488	0.446602	-0.017284	0.151996	-0.176244	-0.042011	-0.146289	0.286923	0.038136	-0.023764	0.015303	0.00097	0.20922
YGR252W/GCN5	observed	-0.662184	1.89879	1.213	-1.98522	-0.144866	-0.613922	0.97443	-0.131616	-0.211547	0.198145	1.75926	1.10996	1.26971	0.953545	0.854785	-0.763733	-2.08965	1.98522	-0.629845	-0.933067	-0.433128	-0.817553	-1.39737	-1.82459	2.08965	1.18605	1.33083	0.58253	-0.390272	-0.3621	-2.41566	1.03981	0.118389	-1.213	0.078824	1.55302	2.22356	-0.052519	1.06261	-1.29966	-0.292854	-1.06261	1.6474	0.348122	-0.105183	0.171444	0.065666	1.39737
YGR252W/GCN5	expected	-0.639452	2.88798	1.4055	-1.90588	-0.105528	-0.59307	1.11303	-0.103194	-0.17864	0.232059	2.34051	1.27012	1.45367	1.02085	0.890299	-0.739142	-2.11356	2.89092	-0.619856	-0.875104	-0.366097	-0.804845	-1.37857	-1.84554	3.38039	1.39849	1.61134	0.578037	-0.361561	-0.351313	-2.58398	1.16555	0.170082	-1.16495	0.122014	1.95366	3.4344	-0.038228	1.22899	-1.2282	-0.223337	-1.00395	2.23905	0.37664	-0.08674	0.205713	0.098419	1.65737
YGR270W/YTA7	correlation	0.089082	0.096227	0.708307	0.189233	-0.478784	0.549514	-0.111971	0.288492	-0.412329	0.571143	-0.556074	0.417698	-0.389188	-0.195965	0.349216	-0.173621	0.111636	0.053828	-0.575766	-0.225822	0.574682	0.462143	-0.075862	-0.120633	0.18323	-0.32685	-0.109557	-0.430123	0.30155	0.016704	0.405865	-0.542159	-0.375405	-0.368444	0.371186	0.006687	0.21485	0.290677	-0.604668	0.482267	0.522894	0.137432	-0.12508	-0.153475	-0.573512	0.063638	0.522126	0.159853
YGR270W/YTA7	observed	0.198145	0.211547	2.22356	0.447588	-1.213	1.36334	-0.3621	0.64593	-1.06261	1.47074	-1.6474	0.893242	-1.01753	-0.551703	0.781421	-0.476795	0.279183	0.078824	-1.75926	-0.629845	1.5106	1.01753	-0.279183	-0.404474	0.433128	-0.817553	-0.348122	-1.1346	0.729054	-0.078824	0.854785	-1.5106	-0.953545	-0.912973	0.799356	-0.091996	0.521391	0.678614	-1.98522	1.06261	1.24085	0.306581	-0.418758	-0.447588	-1.70067	0.131616	1.213	0.376149
YGR270W/YTA7	expected	0.152234	0.170768	1.75848	0.412021	-1.32079	1.34657	-0.369289	0.669494	-1.14841	1.40268	-1.52127	1.00465	-1.08838	-0.587167	0.827008	-0.529206	0.210737	0.060787	-1.57235	-0.664612	1.41186	1.11994	-0.275624	-0.391759	0.39645	-0.926677	-0.363027	-1.19456	0.703366	-0.035512	0.973954	-1.48518	-1.05263	-1.03457	0.883998	-0.061495	0.478469	0.675162	-1.64732	1.17214	1.27752	0.277651	-0.403293	-0.476949	-1.56651	0.086231	1.27553	0.335809
YHR031C/RRM3	correlation	0.121066	0.129592	0.27072	0.258627	-0.103369	-0.058927	0.021131	0.265987	0.018476	-0.09517	-0.018407	-0.076389	-0.104542	0.395001	-0.12787	0.044983	0.288644	-0.256953	-0.286989	0.075919	0.071139	0.020849	0.158977	0.303264	0.060464	0.170745	0.319359	0.229026	-0.016542	0.259033	0.142847	0.08911	0.143966	-0.358291	-0.187374	-0.030659	-0.050499	-0.076275	0.019901	0.173422	-0.054282	-0.048257	-0.225798	-0.337602	-0.131454	-0.284312	-0.006498	-0.323211
YHR031C/RRM3	observed	0.567049	0.629845	1.36334	1.24085	-0.598152	-0.418758	0.039381	1.33083	-0.013124	-0.567049	-0.224987	-0.506415	-0.613922	2.22356	-0.763733	0.238468	1.47074	-1.1346	-1.26971	0.376149	0.320366	0.02625	0.817553	1.55302	0.265563	0.97443	1.70067	1.213	-0.211547	1.26971	0.678614	0.462143	0.71204	-1.89879	-0.912973	-0.238468	-0.348122	-0.491551	0.013124	0.99575	-0.376149	-0.334212	-1.06261	-1.70067	-0.781421	-1.24085	-0.118389	-1.5106
YHR031C/RRM3	expected	0.565294	0.609687	1.34456	1.28159	-0.603367	-0.371953	0.044919	1.31991	0.031097	-0.560674	-0.160959	-0.462877	-0.609471	1.9917	-0.730945	0.169119	1.43789	-1.4031	-1.5595	0.330207	0.305315	0.043451	0.7627	1.51402	0.249732	0.823979	1.59783	1.12746	-0.151247	1.2837	0.678711	0.398894	0.684537	-1.93078	-1.04079	-0.224755	-0.328068	-0.462285	0.038513	0.837916	-0.347762	-0.31639	-1.24087	-1.82305	-0.749607	-1.54556	-0.098949	-1.74811
YHR119W/SET1	correlation	-0.278625	0.457699	0.332662	-0.118708	-0.169781	0.023469	0.139877	0.079959	-0.108166	-0.07068	0.046714	0.201349	0.047902	0.512507	0.016844	-0.331002	-0.007614	-0.207765	-0.426208	-0.106645	0.28151	0.232846	0.240869	-0.203434	0.21456	0.267127	0.503019	0.416914	-0.032099	0.444079	0.121525	0.017346	-0.185245	-0.154851	0.004053	0.232403	0.143112	-0.170868	-0.020494	0.145583	-0.027748	-0.139444	-0.202471	-0.419297	-0.038692	0.03753	0.23405	-0.149697
YHR119W/SET1	observed	-1.5106	1.82459	1.6474	-0.551703	-0.817553	0.144866	0.64593	0.376149	-0.491551	-0.348122	0.306581	0.893242	0.320366	2.08965	0.105183	-1.75926	-0.013124	-1.03981	-2.41566	-0.476795	1.33083	1.01753	1.08598	-1.01753	0.912973	1.26971	1.98522	1.70067	-0.184778	1.75926	0.551703	0.118389	-0.893242	-0.763733	0.078824	0.99575	0.662184	-0.854785	-0.105183	0.678614	-0.171444	-0.662184	-0.99575	-2.22356	-0.224987	0.238468	1.03981	-0.729054
YHR119W/SET1	expected	-1.32502	2.15074	1.56052	-0.570145	-0.81123	0.100992	0.650489	0.36765	-0.520379	-0.34343	0.210721	0.940662	0.216328	2.40946	0.069718	-1.57226	-0.045734	-0.990531	-2.02168	-0.513203	1.31906	1.08934	1.12722	-0.970086	1.00302	1.25116	2.36467	1.95822	-0.161311	2.08645	0.56386	0.072089	-0.884226	-0.740754	0.009343	1.08725	0.665758	-0.816361	-0.106532	0.677423	-0.140772	-0.668027	-0.965541	-1.98905	-0.192433	0.167365	1.09503	-0.716425
YHR206W/SKN7	correlation	-0.155206	-0.208026	-0.29485	-0.046498	0.241708	-0.32031	0.042952	-0.165118	0.223058	-0.170761	0.238875	-0.372063	0.158932	0.060449	-0.251926	0.096469	-0.030373	-0.23456	0.249989	0.069396	-0.291896	-0.242284	0.051451	0.044643	-0.145942	0.331298	0.069103	0.244098	-0.289907	-0.04595	-0.089961	0.440066	0.248281	0.216511	-0.11074	-0.204636	-0.20897	-0.053533	0.35553	-0.270788	-0.305549	0.014195	-0.080544	0.095939	0.413037	0.087128	-0.229216	-0.097215
YHR206W/SKN7	observed	-0.58253	-0.817553	-1.47074	-0.158141	1.10996	-1.6474	0.158141	-0.64593	1.01753	-0.662184	1.03981	-2.08965	0.763733	0.279183	-1.08598	0.476795	-0.118389	-0.99575	1.18605	0.320366	-1.39737	-1.03981	0.265563	0.198145	-0.521391	1.43309	0.306581	1.1346	-1.36334	-0.144866	-0.279183	2.22356	1.15994	0.99575	-0.418758	-0.799356	-0.836024	-0.198145	1.55302	-1.15994	-1.59843	0.013124	-0.251992	0.462143	1.89879	0.404474	-0.97443	-0.348122
YHR206W/SKN7	expected	-0.602078	-0.829017	-1.20205	-0.135024	1.10323	-1.31143	0.249289	-0.644664	1.0231	-0.668909	1.09106	-1.53379	0.747588	0.324465	-1.01763	0.47922	-0.065744	-0.943016	1.13881	0.362903	-1.18936	-0.976201	0.285803	0.256553	-0.562275	1.48814	0.361647	1.1135	-1.18081	-0.13267	-0.321758	1.95545	1.13147	0.994972	-0.411034	-0.814452	-0.833072	-0.16525	1.59225	-1.09867	-1.24802	0.125739	-0.281299	0.476944	1.83933	0.439088	-0.920059	-0.352927
YIL038C/NOT3	correlation	0.170879	0.08566	0.437831	0.181083	-0.210635	0.557374	0.060251	0.228074	-0.348937	0.269912	-0.530652	0.510518	-0.214052	-0.220813	0.316977	-0.146795	0.208432	0.146555	-0.386315	-0.015579	0.451859	0.417527	0.084576	-0.101298	0.120061	-0.409717	-0.099248	-0.384104	0.548169	0.059294	0.478945	-0.635326	-0.44733	-0.226061	0.456754	0.245026	0.181714	0.199111	-0.613785	0.663598	0.362445	0.176758	-0.188511	-0.302215	-0.458628	-0.173918	0.370373	-0.112419
YIL038C/NOT3	observed	0.320366	0.118389	1.18605	0.376149	-0.613922	1.6474	0.039381	0.551703	-1.06261	0.629845	-1.75926	1.5106	-0.629845	-0.64593	0.799356	-0.418758	0.491551	0.265563	-1.15994	-0.078824	1.24085	1.03981	0.105183	-0.320366	0.211547	-1.24085	-0.306581	-1.1346	1.59843	0.02625	1.39737	-2.22356	-1.47074	-0.69523	1.26971	0.598152	0.390272	0.462143	-2.08965	2.41566	0.893242	0.348122	-0.58253	-0.893242	-1.5106	-0.521391	0.99575	-0.334212
YIL038C/NOT3	expected	0.394712	0.163468	1.11909	0.422401	-0.640531	1.44347	0.094522	0.549911	-1.01582	0.663439	-1.5089	1.31633	-0.649804	-0.668151	0.791151	-0.467301	0.496612	0.328708	-1.11724	-0.111244	1.15715	1.06399	0.160529	-0.343843	0.256817	-1.18074	-0.338282	-1.11124	1.4185	0.091926	1.23065	-1.79294	-1.28281	-0.682391	1.17044	0.595912	0.424114	0.47132	-1.73449	1.73171	0.914529	0.410666	-0.580497	-0.889035	-1.31346	-0.5409	0.936042	-0.374022
YIL112W/HOS4	correlation	0.207242	-0.109759	0.201341	0.34525	-0.044778	0.144153	0.097725	0.281229	-0.176887	0.182437	-0.354237	-0.025613	-0.138439	0.024661	-0.063994	0.010917	0.285319	-0.102392	-0.335256	0.154899	0.237262	0.202649	0.180091	0.223341	-0.040172	-0.079762	0.011922	-0.132418	0.151842	-0.130915	0.2953	-0.195978	-0.222837	-0.299524	-0.01151	-0.150533	-0.093742	0.079184	-0.313403	0.442062	0.06672	0.040886	-0.358882	-0.368018	-0.1083	-0.377145	0.022543	-0.32435
YIL112W/HOS4	observed	0.873852	-0.462143	0.836024	1.5106	-0.198145	0.58253	0.348122	1.15994	-0.763733	0.763733	-1.82459	-0.105183	-0.598152	0.118389	-0.279183	0.052519	1.26971	-0.418758	-1.59843	0.629845	0.933067	0.854785	0.746282	0.893242	-0.158141	-0.348122	0.065666	-0.551703	0.613922	-0.521391	1.33083	-0.873852	-0.99575	-1.29966	-0.02625	-0.678614	-0.404474	0.292854	-1.39737	1.82459	0.265563	0.158141	-1.89879	-1.98522	-0.447588	-2.08965	0.091996	-1.47074
YIL112W/HOS4	expected	0.880883	-0.501471	0.855152	1.4827	-0.218108	0.605768	0.403309	1.20352	-0.794199	0.772714	-1.56757	-0.134533	-0.626538	0.084695	-0.301903	0.024763	1.22136	-0.469345	-1.4848	0.652632	1.01179	0.860853	0.762485	0.951087	-0.198023	-0.370662	0.029146	-0.600284	0.6393	-0.593726	1.26488	-0.877448	-0.994576	-1.32899	-0.073036	-0.679279	-0.431628	0.322457	-1.38951	1.90487	0.268105	0.15545	-1.58783	-1.62767	-0.49511	-1.66747	0.075463	-1.43724
YJL105W/SET4	correlation	-0.019172	-0.272481	0.093326	0.026368	0.073366	0.181716	-0.068864	-0.042544	0.093071	0.311891	-0.281854	0.018597	-0.128725	-0.360515	-0.005736	0.107136	-0.09683	0.079948	0.034949	-0.180308	0.12165	0.055167	-0.182993	-0.125469	-0.190951	-0.264998	-0.181274	-0.332085	0.092999	-0.269839	0.170835	-0.226105	-0.069917	-0.024694	0.076512	-0.097916	-0.100662	0.103656	-0.319968	0.064582	0.182445	0.127681	0.059274	0.163023	-0.141497	0.075959	0.247366	0.292531
YJL105W/SET4	observed	-0.306581	-1.26971	0.376149	-0.091996	0.184778	0.71204	-0.476795	-0.433128	0.3621	1.43309	-1.29966	-0.131616	-0.746282	-1.6474	-0.211547	0.433128	-0.567049	0.238468	-0.052519	-0.817553	0.476795	0.052519	-0.854785	-0.729054	-0.912973	-1.213	-0.836024	-1.47074	0.348122	-1.24085	0.662184	-1.10996	-0.491551	-0.320366	0.211547	-0.58253	-0.613922	0.418758	-1.39737	0.131616	0.729054	0.506415	0.091996	0.613922	-0.781421	0.198145	1.06261	1.36334
YJL105W/SET4	expected	-0.234705	-1.41696	0.290346	-0.022159	0.197191	0.702886	-0.466632	-0.343787	0.289159	1.31044	-1.46071	-0.058431	-0.746015	-1.82783	-0.171999	0.354803	-0.597152	0.22791	0.017888	-0.986767	0.422542	0.112251	-0.999297	-0.730819	-1.03644	-1.38203	-0.991275	-1.69514	0.288822	-1.40463	0.6521	-1.20051	-0.471546	-0.260478	0.211873	-0.602222	-0.615038	0.338562	-1.63859	0.156195	0.706285	0.450689	0.131421	0.61564	-0.805624	0.20929	1.00929	1.22008
YJL127C/SPT10	correlation	-0.116068	0.178415	-0.324348	-0.13166	0.232247	-0.43674	0.051498	-0.045413	0.14088	-0.331306	0.478171	-0.205234	0.269834	0.258271	-0.076571	0.041031	-0.018652	-0.030485	0.130644	0.176624	-0.362005	-0.254307	0.187592	0.131367	0.182468	0.377121	0.132463	0.381097	-0.238313	0.129397	-0.274707	0.369635	0.195326	0.217775	-0.281025	0.092826	0.118467	-0.085771	0.451514	-0.274607	-0.45817	-0.011164	0.084615	-0.014394	0.304164	-0.082397	-0.358806	-0.216169
YJL127C/SPT10	observed	-0.279183	0.69523	-0.893242	-0.3621	0.912973	-1.47074	0.211547	-0.052519	0.567049	-0.97443	1.6474	-0.491551	1.03981	0.97443	-0.144866	0.184778	0.052519	0	0.491551	0.678614	-1.15994	-0.64593	0.763733	0.521391	0.746282	1.36334	0.536486	1.39737	-0.629845	0.476795	-0.746282	1.26971	0.781421	0.836024	-0.817553	0.320366	0.447588	-0.224987	1.59843	-0.729054	-1.6474	0.091996	0.292854	0.065666	1.15994	-0.184778	-1.1346	-0.551703
YJL127C/SPT10	expected	-0.236235	0.680781	-0.884817	-0.284788	0.848413	-1.2348	0.285565	-0.016214	0.563897	-0.906482	1.61422	-0.513895	0.965458	0.929453	-0.113243	0.25297	0.067117	0.030271	0.532023	0.675205	-1.00208	-0.666709	0.709359	0.534275	0.693401	1.29955	0.537688	1.31193	-0.616903	0.528139	-0.730235	1.27624	0.733441	0.803346	-0.749908	0.414258	0.494105	-0.141891	1.53121	-0.729923	-1.30154	0.090435	0.38869	0.080377	1.07236	-0.131383	-0.992116	-0.547946
YJL168C/SET2	correlation	-0.036311	0.22609	0.340301	-0.131345	-0.16086	0.121805	0.17946	0.226038	-0.316923	0.22597	-0.256305	0.239764	-0.050955	0.115492	0.190836	0.009927	-0.117838	0.047634	-0.408036	-0.316484	0.747817	0.766092	0.35284	-0.190117	0.212701	-0.072442	0.254333	0.059199	0.031581	0.050618	-0.029298	-0.321926	-0.41804	-0.21675	0.160997	0.125496	0.259658	0.022469	-0.366174	0.232689	0.109294	0.259199	-0.204345	-0.170581	-0.225956	0.03032	0.626729	0.015188
YJL168C/SET2	observed	-0.198145	0.873852	1.55302	-0.598152	-0.729054	0.462143	0.678614	0.854785	-1.5106	0.836024	-1.24085	0.97443	-0.238468	0.404474	0.71204	-0.065666	-0.567049	0.158141	-2.41566	-1.47074	2.22356	2.41566	1.6474	-0.836024	0.746282	-0.334212	1.06261	0.198145	0.065666	0.171444	-0.184778	-1.55302	-2.79217	-1.01753	0.613922	0.476795	1.10996	0	-1.82459	0.953545	0.3621	1.08598	-0.873852	-0.746282	-1.06261	0.039381	1.98522	-0.02625
YJL168C/SET2	expected	-0.209357	0.86667	1.33502	-0.599064	-0.720098	0.439027	0.675454	0.866456	-1.36006	0.866178	-1.11149	0.922743	-0.269409	0.413142	0.722105	-0.019751	-0.543675	0.134877	-1.73369	-1.35826	3.00612	3.08106	1.38643	-0.840069	0.811766	-0.357519	0.982488	0.182299	0.069048	0.147114	-0.1806	-1.38058	-1.77472	-0.949285	0.599742	0.454164	1.00432	0.031682	-1.56203	0.89373	0.387725	1.00244	-0.898415	-0.759958	-0.987037	0.063876	2.50957	0.001824
YJL176C/SWI3	correlation	-0.159845	-0.140573	-0.0932	-0.145808	0.081408	-0.229117	0.071967	-0.112397	0.174725	-0.005752	0.219873	-0.24279	0.113333	-0.031355	-0.259725	0.066926	-0.227244	-0.045806	0.19177	-0.151262	-0.099924	-0.142235	-0.249954	-0.131924	-0.061044	0.156973	0.063585	0.077049	-0.294367	-0.179667	-0.211745	0.389523	0.213449	0.036879	-0.057667	-0.187879	-0.095498	-0.07364	0.285514	-0.349943	-0.111802	-0.064648	0.064853	0.247649	0.248051	0.150955	-0.094309	0.234275
YJL176C/SWI3	observed	-0.97443	-0.799356	-0.418758	-0.873852	0.521391	-1.5106	0.447588	-0.551703	0.854785	0.065666	1.03981	-1.55302	0.58253	-0.052519	-1.70067	0.376149	-1.43309	-0.118389	0.912973	-0.912973	-0.491551	-0.836024	-1.6474	-0.729054	-0.198145	0.746282	0.348122	0.462143	-1.82459	-1.08598	-1.39737	2.22356	0.99575	0.211547	-0.171444	-1.18605	-0.476795	-0.306581	1.5106	-2.22356	-0.536486	-0.224987	0.3621	1.18605	1.213	0.71204	-0.462143	1.10996
YJL176C/SWI3	expected	-0.839997	-0.744394	-0.509383	-0.77036	0.356817	-1.18364	0.309978	-0.604616	0.819746	-0.075572	1.04371	-1.25147	0.515189	-0.202582	-1.33549	0.284974	-1.17435	-0.274272	0.904301	-0.797418	-0.542738	-0.752639	-1.28701	-0.701486	-0.349864	0.73168	0.268396	0.33519	-1.50733	-0.938331	-1.09746	1.88532	1.01185	0.135914	-0.333113	-0.979069	-0.520781	-0.412352	1.36935	-1.78304	-0.601662	-0.367741	0.274689	1.18151	1.1835	0.701825	-0.514883	1.11516
YJR119C/JHD2	correlation	-0.063211	0.025308	0.131188	-0.19684	0.045803	0.165618	0.023427	0.043222	-0.058102	0.234114	-0.175366	0.244133	-0.0318	-0.269534	0.274468	-0.043835	-0.210277	0.220439	-0.006006	-0.230842	0.153776	0.126251	0.019089	-0.242859	0.030968	-0.28027	-0.123799	-0.199853	0.154883	-0.050292	0.017901	-0.373044	-0.219228	-0.027126	0.371219	0.20082	0.204983	0.085906	-0.318672	0.090199	0.146777	0.191281	0.177337	0.232193	-0.148188	0.123129	0.357112	0.283479
YJR119C/JHD2	observed	-0.433128	0.039381	0.536486	-0.933067	0.131616	0.678614	0.013124	0.105183	-0.418758	1.01753	-0.817553	1.03981	-0.265563	-1.24085	1.1346	-0.348122	-0.99575	0.97443	-0.078824	-1.06261	0.629845	0.491551	0	-1.10996	0.065666	-1.29966	-0.662184	-0.953545	0.64593	-0.404474	-0.02625	-1.98522	-1.01753	-0.211547	1.55302	0.854785	0.893242	0.265563	-1.43309	0.279183	0.613922	0.781421	0.746282	0.99575	-0.71204	0.433128	1.43309	1.213
YJR119C/JHD2	expected	-0.380153	0.029244	0.518941	-0.998184	0.124034	0.678176	0.020545	0.112099	-0.356524	0.99497	-0.898869	1.04131	-0.234879	-1.33439	1.18161	-0.29054	-1.06033	0.931724	-0.115583	-1.15545	0.623408	0.496107	0.000484	-1.21102	0.055424	-1.38405	-0.660372	-1.01212	0.628529	-0.320405	-0.00501	-1.81313	-1.10173	-0.213262	1.62908	0.840984	0.860241	0.309508	-1.56166	0.329366	0.591039	0.796869	0.732377	0.986087	-0.773169	0.481667	1.56384	1.22328
YKL005C/BYE1	correlation	0.187116	-0.315565	-0.318671	0.148737	0.2773	-0.027474	-0.089028	-0.058188	0.251504	-0.093746	0.005511	-0.182511	-0.045646	-0.055155	-0.183094	0.257736	0.140984	-0.019422	0.409215	0.096989	-0.290116	-0.246239	-0.047722	0.177428	-0.257421	-0.128689	-0.134183	-0.016639	-0.029862	-0.30334	-0.041503	0.075028	0.230587	0.064531	-0.205474	-0.222698	-0.183423	-0.194354	0.087853	-0.077424	0.00328	-0.054137	-0.017285	0.167442	0.130502	-0.242155	-0.249556	-0.06253
YKL005C/BYE1	observed	0.953545	-1.98522	-2.08965	0.763733	1.36334	-0.039381	-0.404474	-0.238468	1.18605	-0.418758	0.091996	-0.799356	-0.158141	-0.224987	-0.817553	1.26971	0.71204	-0.02625	2.08965	0.551703	-1.47074	-1.26971	-0.184778	0.893242	-1.36334	-0.536486	-0.58253	0.013124	-0.052519	-1.59843	-0.131616	0.390272	1.1346	0.334212	-0.99575	-1.10996	-0.836024	-0.933067	0.433128	-0.3621	0.078824	-0.211547	0	0.854785	0.678614	-1.213	-1.29966	-0.292854
YKL005C/BYE1	expected	0.942572	-1.42535	-1.43999	0.761785	1.36739	-0.068275	-0.358233	-0.212954	1.24588	-0.380453	0.087107	-0.798592	-0.153873	-0.19867	-0.801339	1.27524	0.725263	-0.030345	1.98879	0.51802	-1.30547	-1.09879	-0.163652	0.896939	-1.15146	-0.545059	-0.570939	-0.017234	-0.079524	-1.36777	-0.13436	0.414571	1.14735	0.365124	-0.906762	-0.987897	-0.80289	-0.85438	0.474984	-0.303569	0.076594	-0.193871	-0.02028	0.849899	0.675888	-1.07955	-1.11441	-0.233411
YKL062W/MSN4	correlation	-0.244931	-0.204963	-0.39409	-0.281401	0.487311	-0.512341	0.188019	-0.234324	0.377073	-0.288588	0.394623	-0.41297	0.359532	-0.02768	-0.397315	0.124101	-0.199353	-0.152602	0.43618	0.012188	-0.313611	-0.290612	0.165629	-0.145887	-0.196132	0.31383	0.12622	0.323771	-0.297306	0.02196	-0.171126	0.464084	0.195897	0.307884	-0.085338	-0.076127	-0.244431	-0.203127	0.443096	-0.365773	-0.553367	0.058033	-0.058281	0.130342	0.553305	0.0329	-0.191583	-0.035835
YKL062W/MSN4	observed	-0.817553	-0.69523	-1.43309	-0.933067	1.82459	-1.98522	0.613922	-0.763733	1.36334	-0.97443	1.47074	-1.55302	1.29966	-0.105183	-1.47074	0.3621	-0.662184	-0.506415	1.59843	-0.013124	-1.08598	-1.01753	0.521391	-0.476795	-0.64593	1.08598	0.376149	1.1346	-1.03981	0.013124	-0.598152	1.75926	0.629845	1.06261	-0.320366	-0.251992	-0.799356	-0.678614	1.6474	-1.29966	-2.41566	0.158141	-0.224987	0.418758	2.22356	0.052519	-0.613922	-0.144866
YKL062W/MSN4	expected	-0.815851	-0.683696	-1.30904	-0.936435	1.60527	-1.70003	0.615677	-0.780779	1.24078	-0.9602	1.2988	-1.37146	1.18278	-0.09752	-1.3197	0.404337	-0.665148	-0.510569	1.43621	0.034303	-1.04294	-0.966892	0.541648	-0.488365	-0.654499	1.03167	0.411342	1.06454	-0.989025	0.066613	-0.571817	1.52848	0.641725	1.01201	-0.288164	-0.257706	-0.814198	-0.677626	1.45908	-1.21541	-1.83568	0.185887	-0.1987	0.424972	1.82348	0.102786	-0.639455	-0.124483
YKR029C/SET3	correlation	0.056883	-0.101901	0.120981	0.07397	0.090347	-0.032663	0.262546	0.064169	0.009453	-0.001343	-0.20452	-0.095942	0.116234	-0.149857	-0.131102	-0.054327	0.135125	-0.100179	-0.136066	0.113707	0.178872	0.178504	0.207425	0.028116	-0.099424	0.019675	0.040859	-0.067307	0.09698	-0.022479	0.259159	-0.108227	-0.172736	-0.114501	0.065935	-0.073367	-0.120789	0.07476	-0.17114	0.258444	-0.111058	0.07229	-0.331334	-0.332867	0.111896	-0.291264	0.05251	-0.297876
YKR029C/SET3	observed	0.238468	-0.58253	0.678614	0.348122	0.447588	-0.238468	1.36334	0.279183	0	-0.091996	-1.18605	-0.491551	0.662184	-0.933067	-0.854785	-0.306581	0.799356	-0.536486	-0.873852	0.64593	0.97443	0.933067	1.08598	0.091996	-0.521391	0.078824	0.144866	-0.418758	0.476795	-0.198145	1.26971	-0.598152	-1.01753	-0.69523	0.292854	-0.447588	-0.746282	0.3621	-0.99575	1.24085	-0.64593	0.334212	-2.22356	-2.41566	0.629845	-1.75926	0.211547	-1.98522
YKR029C/SET3	expected	0.309037	-0.6134	0.681401	0.408301	0.50344	-0.211168	1.50381	0.351364	0.033498	-0.02922	-1.20955	-0.57878	0.653824	-0.891992	-0.783036	-0.337024	0.763573	-0.603395	-0.811876	0.639147	1.01771	1.01558	1.18359	0.141914	-0.599011	0.092879	0.215948	-0.412431	0.541973	-0.152006	1.48413	-0.650148	-1.0249	-0.686595	0.361623	-0.447635	-0.723124	0.412889	-1.01563	1.47998	-0.666595	0.398542	-1.94626	-1.95516	0.628623	-1.71347	0.283628	-1.75188
YLL002W/RTT109	correlation	0.136232	0.290122	0.612723	0.201163	-0.433983	0.219947	-0.094311	0.3287	-0.292964	0.230168	-0.208761	0.198948	-0.293458	0.220304	0.202621	-0.198061	0.168106	-0.1112	-0.520993	-0.077211	0.37208	0.336937	0.086132	0.140286	0.311821	0.023514	0.184338	-0.020414	0.091859	0.245778	0.18526	-0.18064	-0.06108	-0.435823	0.133855	0.032494	0.25692	0.099056	-0.223647	0.291006	0.19533	-0.01251	-0.161482	-0.296202	-0.336873	-0.03559	0.303601	-0.116128
YLL002W/RTT109	observed	0.404474	0.953545	2.41566	0.629845	-1.82459	0.69523	-0.348122	1.10996	-1.1346	0.763733	-0.763733	0.613922	-1.15994	0.71204	0.662184	-0.69523	0.491551	-0.3621	-2.41566	-0.251992	1.43309	1.18605	0.279183	0.418758	1.08598	0.131616	0.536486	-0.013124	0.292854	0.799356	0.551703	-0.629845	-0.198145	-1.89879	0.376149	0.144866	0.836024	0.320366	-0.836024	0.97443	0.598152	0.013124	-0.551703	-1.213	-1.43309	-0.118389	0.99575	-0.376149
YLL002W/RTT109	expected	0.430664	0.940957	2.01069	0.645972	-1.46015	0.70826	-0.333807	1.06888	-0.992535	0.742152	-0.713319	0.638628	-0.994172	0.709444	0.650808	-0.677838	0.536357	-0.38981	-1.74867	-0.277104	1.21273	1.09619	0.264535	0.444108	1.01291	0.056897	0.590181	-0.088768	0.283524	0.793914	0.59324	-0.620072	-0.223615	-1.46625	0.422781	0.086674	0.830861	0.30739	-0.762681	0.943888	0.626632	-0.06256	-0.556544	-1.00327	-1.13813	-0.139091	0.985653	-0.406153
YLL046C/RNP1	correlation	0.148566	-0.395397	-0.52128	0.053499	0.319658	-0.195193	-0.09785	-0.124831	0.366085	-0.201006	0.146032	-0.385735	0.061094	-0.138491	-0.376395	0.380671	0.013027	-0.017901	0.412463	0.128436	-0.422654	-0.401846	-0.111674	0.292274	-0.39711	-0.056125	-0.213299	-0.000948	-0.170723	-0.283532	-0.083412	0.191253	0.358616	0.26927	-0.373298	-0.289752	-0.349749	-0.037813	0.203986	-0.282081	-0.107364	0.084092	0.093401	0.184454	0.185858	-0.064753	-0.397504	-0.053482
YLL046C/RNP1	observed	0.506415	-1.47074	-2.79217	0.211547	1.26971	-0.613922	-0.251992	-0.3621	1.55302	-0.64593	0.476795	-1.36334	0.251992	-0.447588	-1.33083	1.59843	0.131616	0.013124	1.75926	0.376149	-1.89879	-1.59843	-0.306581	1.18605	-1.5106	-0.118389	-0.729054	0.065666	-0.536486	-0.99575	-0.211547	0.69523	1.43309	1.03981	-1.26971	-1.03981	-1.24085	-0.078824	0.781421	-0.97443	-0.292854	0.320366	0.334212	0.64593	0.678614	-0.144866	-1.55302	-0.091996
YLL046C/RNP1	expected	0.546254	-1.32596	-1.75922	0.219051	1.13512	-0.636894	-0.30186	-0.394724	1.29491	-0.656901	0.53753	-1.2927	0.245194	-0.44174	-1.26055	1.34511	0.079756	-0.026692	1.45453	0.47697	-1.41977	-1.34815	-0.349439	1.04087	-1.33185	-0.158252	-0.69921	0.031655	-0.552674	-0.94094	-0.252166	0.693173	1.2692	0.961691	-1.24989	-0.962345	-1.16885	-0.095225	0.736997	-0.935944	-0.334605	0.324346	0.356387	0.669771	0.674603	-0.187946	-1.33321	-0.149155
YLR015W/BRE2	correlation	-0.258289	0.33961	0.056337	-0.083751	0.144608	-0.198837	0.187945	0.043133	0.076594	-0.157631	0.170014	-0.07995	0.142915	0.607978	-0.151492	-0.098243	-0.051288	-0.174253	-0.220101	-0.117951	0.019612	-0.030738	0.248577	-0.052586	0.090301	0.380631	0.598392	0.552926	-0.166929	0.16482	-0.094658	0.215224	-0.015986	-0.141787	-0.212063	0.11251	0.02314	-0.244678	0.111485	-0.024236	-0.189447	-0.100655	-0.167446	-0.344979	0.172329	-0.146969	0.009667	-0.188275
YLR015W/BRE2	observed	-1.59843	1.59843	0.390272	-0.376149	0.836024	-1.08598	1.03981	0.292854	0.462143	-0.799356	0.953545	-0.3621	0.817553	2.22356	-0.729054	-0.433128	-0.224987	-0.933067	-1.24085	-0.551703	0.198145	-0.091996	1.26971	-0.238468	0.567049	1.6474	2.08965	1.89879	-0.854785	0.912973	-0.404474	1.15994	0.039381	-0.662184	-1.18605	0.678614	0.224987	-1.47074	0.662184	-0.039381	-1.01753	-0.447588	-0.893242	-2.08965	0.97443	-0.71204	0.171444	-0.99575
YLR015W/BRE2	expected	-1.27122	1.86836	0.380885	-0.354721	0.844398	-0.95904	1.07197	0.311551	0.487254	-0.742666	0.977806	-0.334759	0.835509	3.27757	-0.71043	-0.430818	-0.184258	-0.829949	-1.0707	-0.534305	0.188044	-0.076347	1.39035	-0.191072	0.559233	2.08376	3.22723	2.98849	-0.791489	0.950534	-0.411993	1.21521	0.001116	-0.659469	-1.02849	0.675852	0.206566	-1.19975	0.670472	-0.042206	-0.909732	-0.443486	-0.794203	-1.72643	0.989961	-0.686679	0.135819	-0.903576
YLR055C/SPT8	correlation	-0.276821	0.032286	-0.306101	-0.299072	0.254641	-0.495959	0.201811	-0.206809	0.372985	-0.425867	0.512241	-0.343554	0.412643	0.175123	-0.303462	-0.01619	-0.165311	-0.170212	0.301752	-0.050581	-0.3181	-0.283173	0.075553	-0.050724	-0.059909	0.461723	0.161758	0.408354	-0.399539	0.17296	-0.364709	0.629012	0.393002	0.23675	-0.255965	-0.075147	-0.141452	-0.315234	0.612702	-0.514521	-0.429545	-0.177305	0.084891	0.133863	0.382262	0.032305	-0.304143	0.015226
YLR055C/SPT8	observed	-0.781421	0.171444	-0.893242	-0.836024	0.817553	-1.6474	0.613922	-0.536486	1.213	-1.39737	1.6474	-1.03981	1.43309	0.551703	-0.854785	0.039381	-0.348122	-0.3621	0.97443	-0.065666	-0.97443	-0.799356	0.292854	-0.078824	-0.091996	1.55302	0.476795	1.39737	-1.33083	0.521391	-1.10996	2.08965	1.29966	0.71204	-0.69523	-0.144866	-0.320366	-0.933067	1.98522	-1.89879	-1.43309	-0.376149	0.334212	0.418758	1.26971	0.184778	-0.873852	0.105183
YLR055C/SPT8	expected	-0.769677	0.13393	-0.855272	-0.834724	0.78394	-1.41028	0.629501	-0.565012	1.12989	-1.20538	1.53698	-0.964756	1.24582	0.551484	-0.847557	-0.007779	-0.443702	-0.458028	0.921656	-0.108312	-0.890347	-0.788246	0.260412	-0.108732	-0.135582	1.3893	0.512414	1.23329	-1.12842	0.545161	-1.0266	1.87833	1.18841	0.731639	-0.708708	-0.180127	-0.373955	-0.88197	1.83065	-1.46454	-1.21613	-0.478763	0.287711	0.430869	1.15701	0.133987	-0.849546	0.084059
YLR095C/IOC2	correlation	-0.045753	0.146559	0.450201	0.117536	-0.139789	-0.031975	0.125475	0.229443	-0.095982	0.228288	-0.156365	-0.010002	-0.059246	0.155982	-0.01905	-0.047348	-0.035194	-0.076079	-0.438892	-0.170382	0.309832	0.216489	0.19196	0.044768	0.14758	0.099491	0.228433	0.081924	-0.032327	0.266391	0.12999	-0.151758	-0.035849	-0.290941	0.010693	0.004702	0.099842	0.07945	-0.226126	0.184916	-0.026307	0.139518	-0.210107	-0.258904	-0.264222	-0.116865	0.29199	-0.125081
YLR095C/IOC2	observed	-0.279183	0.613922	2.22356	0.491551	-0.763733	-0.171444	0.506415	1.08598	-0.536486	1.03981	-0.854785	-0.065666	-0.390272	0.678614	-0.118389	-0.306581	-0.198145	-0.433128	-2.79217	-0.933067	1.5106	0.97443	0.836024	0.184778	0.629845	0.404474	1.06261	0.348122	-0.184778	1.26971	0.521391	-0.817553	-0.211547	-1.89879	0.02625	-0.013124	0.418758	0.320366	-1.18605	0.817553	-0.158141	0.567049	-1.1346	-1.47074	-1.55302	-0.678614	1.47074	-0.71204
YLR095C/IOC2	expected	-0.32777	0.63265	2.14906	0.487705	-0.797395	-0.258966	0.527354	1.04658	-0.578618	1.04081	-0.880177	-0.14923	-0.395157	0.679706	-0.194413	-0.33574	-0.275042	-0.479222	-2.29114	-0.950181	1.44805	0.981887	0.859388	0.124297	0.637748	0.397588	1.04154	0.309857	-0.260722	1.2311	0.549904	-0.857171	-0.27831	-1.55226	-0.045876	-0.075798	0.399343	0.297503	-1.22857	0.824206	-0.230655	0.597483	-1.14857	-1.39227	-1.41882	-0.682913	1.35894	-0.723942
YLR113W/HOG1	correlation	-0.137239	-0.079882	-0.191565	-0.148263	0.225236	-0.180078	0.24311	-0.136517	0.134177	-0.173503	0.178175	-0.135837	0.349628	-0.082635	-0.118291	-0.048676	-0.090568	0.022404	0.263	0.021691	-0.21235	-0.213769	9.5e-05	-0.179112	-0.103074	0.198784	0.023098	0.06244	-0.015607	0.00734	-0.074573	0.168683	-0.013296	0.11998	-0.000301	-0.01725	-0.138184	-0.066142	0.216436	-0.105086	-0.240913	0.004483	-0.046151	0.005339	0.229098	0.011112	-0.112802	-0.09063
YLR113W/HOG1	observed	-0.97443	-0.506415	-1.36334	-1.06261	1.55302	-1.33083	1.89879	-0.953545	0.933067	-1.24085	1.26971	-0.933067	2.41566	-0.521391	-0.799356	-0.348122	-0.58253	0.211547	2.08965	0.184778	-1.47074	-1.5106	0.013124	-1.29966	-0.71204	1.33083	0.224987	0.433128	-0.144866	0.091996	-0.476795	1.18605	-0.118389	0.763733	0	-0.158141	-0.99575	-0.404474	1.5106	-0.729054	-1.89879	0.052519	-0.320366	0.065666	1.6474	0.144866	-0.763733	-0.598152
YLR113W/HOG1	expected	-0.933067	-0.551043	-1.29491	-1.0065	1.48118	-1.2184	1.60022	-0.928258	0.874682	-1.17461	1.16773	-0.923731	2.30969	-0.569381	-0.80687	-0.343203	-0.622223	0.130226	1.7327	0.125473	-1.43335	-1.44279	-0.018365	-1.21197	-0.705517	1.30499	0.134845	0.39688	-0.122948	0.029889	-0.515689	1.10451	-0.107552	0.780123	-0.020999	-0.133892	-0.939364	-0.45953	1.42257	-0.718917	-1.62359	0.010861	-0.326383	0.016566	1.5069	0.055017	-0.770311	-0.622632
YLR357W/RSC2	correlation	0.151462	-0.187936	-0.339538	-0.002933	0.471599	-0.089178	0.131314	-0.07505	0.338579	-0.256209	0.0854	-0.109732	0.171507	0.037639	-0.290614	0.264417	0.164734	-0.113758	0.404459	0.059369	-0.196163	-0.172282	0.086338	0.172254	-0.234877	-0.024183	0.009539	0.099582	0.116105	-0.144498	0.042507	0.094279	0.207287	0.112003	-0.211362	-0.046204	-0.16558	-0.266961	0.047034	0.031147	-0.170027	0.097263	0.003923	-0.031648	0.135996	-0.302078	-0.183416	-0.11931
YLR357W/RSC2	observed	0.71204	-0.912973	-1.82459	-0.091996	2.08965	-0.418758	0.64593	-0.306581	1.6474	-1.33083	0.334212	-0.462143	0.781421	0.118389	-1.5106	1.39737	0.763733	-0.476795	1.82459	0.224987	-0.953545	-0.763733	0.348122	0.799356	-1.18605	-0.158141	-0.013124	0.462143	0.598152	-0.598152	0.144866	0.418758	1.03981	0.551703	-0.99575	-0.238468	-0.71204	-1.39737	0.158141	0.091996	-0.746282	0.447588	-0.078824	-0.184778	0.662184	-1.6474	-0.873852	-0.491551
YLR357W/RSC2	expected	0.721327	-0.786377	-1.45984	0.035459	2.14347	-0.347664	0.631823	-0.284902	1.55255	-1.08966	0.427863	-0.438971	0.810371	0.215692	-1.2425	1.22311	0.780284	-0.456858	1.84521	0.312225	-0.822923	-0.716835	0.432028	0.813693	-0.9949	-0.058936	0.090865	0.490861	0.56426	-0.593412	0.237318	0.467303	0.969318	0.546039	-0.890439	-0.156762	-0.687062	-1.13743	0.257428	0.186855	-0.70682	0.480558	0.065917	-0.092102	0.652621	-1.29343	-0.766296	-0.481518
YLR399C/BDF1	correlation	-0.291902	0.182894	-0.303623	-0.219322	0.248849	-0.533223	0.067962	0.02605	0.096067	-0.339345	0.543498	-0.304526	0.295946	0.245461	-0.145724	0.029859	-0.230303	0.08559	0.119705	0.069344	-0.383741	-0.339468	0.177013	-0.018758	0.139461	0.428901	0.19569	0.413368	-0.391125	0.256199	-0.387197	0.419444	0.192478	0.249836	-0.250368	0.08033	0.076965	-0.113646	0.528783	-0.433863	-0.553605	0.007061	0.066064	0.00809	0.263528	0.108366	-0.316266	-0.185237
YLR399C/BDF1	observed	-0.69523	0.64593	-0.71204	-0.551703	0.836024	-1.89879	0.279183	0.158141	0.3621	-0.873852	1.75926	-0.729054	1.03981	0.799356	-0.3621	0.171444	-0.58253	0.348122	0.433128	0.292854	-0.99575	-0.893242	0.598152	-0.013124	0.476795	1.36334	0.71204	1.26971	-1.10996	0.873852	-1.08598	1.33083	0.678614	0.854785	-0.598152	0.334212	0.306581	-0.251992	1.70067	-1.39737	-2.08965	0.078824	0.265563	0.091996	0.912973	0.404474	-0.763733	-0.418758
YLR399C/BDF1	expected	-0.724288	0.651886	-0.758259	-0.513919	0.843051	-1.42375	0.318759	0.197279	0.40022	-0.861798	1.69708	-0.760877	0.97956	0.833232	-0.300597	0.20832	-0.545745	0.369855	0.468734	0.322766	-0.99048	-0.862156	0.634841	0.067408	0.525997	1.36492	0.688972	1.3199	-1.01188	0.864356	-1.0005	1.33751	0.679665	0.845913	-0.603904	0.354607	0.344855	-0.207623	1.65443	-1.13576	-1.48282	0.142243	0.313259	0.145224	0.885598	0.43587	-0.794905	-0.415125
YLR442C/SIR3	correlation	-0.075473	0.217311	0.10251	-0.086702	-0.351737	0.090319	-0.229974	0.131489	-0.318911	0.179012	-0.021419	0.19227	-0.185649	0.050427	0.265369	-0.075064	-0.111021	0.210604	-0.185535	-0.00114	0.045115	0.088792	-0.197886	-0.125992	0.176302	-0.188091	-0.040457	-0.108487	-0.054297	0.063822	-0.108371	-0.182568	-0.149677	-0.013407	0.128955	0.01711	0.217579	0.176181	-0.039631	-0.019813	0.130872	0.063874	0.157268	0.162095	-0.263572	0.29645	0.036719	0.259834
YLR442C/SIR3	observed	-0.224987	1.26971	0.662184	-0.251992	-2.41566	0.613922	-1.18605	0.854785	-1.89879	1.06261	0.065666	1.10996	-0.817553	0.390272	1.47074	-0.211547	-0.348122	1.213	-0.799356	0.158141	0.348122	0.567049	-0.97443	-0.418758	1.03981	-0.836024	0.039381	-0.306581	-0.091996	0.433128	-0.292854	-0.763733	-0.551703	0.118389	0.817553	0.211547	1.29966	1.01753	0.052519	0.078824	0.836024	0.447588	0.933067	0.953545	-1.39737	1.55302	0.334212	1.43309
YLR442C/SIR3	expected	-0.212735	1.22208	0.659485	-0.267766	-1.56659	0.599741	-0.969882	0.801496	-1.40572	1.03439	0.052158	1.09936	-0.752663	0.404249	1.45759	-0.210733	-0.386941	1.18921	-0.752105	0.151539	0.378217	0.592256	-0.812633	-0.46031	1.02111	-0.764631	-0.041138	-0.374524	-0.108964	0.469888	-0.373955	-0.737566	-0.576379	0.091424	0.789078	0.240974	1.22339	1.02052	-0.037088	0.06003	0.798476	0.470147	0.927832	0.951485	-1.13453	1.6099	0.337068	1.43046
YLR449W/FPR4	correlation	0.297197	-0.176305	0.288395	0.212073	-0.006002	0.511772	-0.068882	0.110629	-0.122502	0.368454	-0.51458	0.348929	-0.337098	-0.268527	0.16522	0.099138	0.193838	0.067994	-0.019199	-0.099665	0.240226	0.20476	-0.136552	0.005528	-0.021245	-0.459318	-0.162654	-0.422639	0.506734	-0.373439	0.363866	-0.510822	-0.276047	-0.298295	0.207581	0.008555	0.08846	0.162527	-0.602974	0.514708	0.421736	0.194625	-0.102435	-0.063841	-0.298464	-0.268009	0.244398	0.066915
YLR449W/FPR4	observed	0.746282	-0.58253	0.69523	0.551703	-0.144866	1.75926	-0.292854	0.238468	-0.418758	1.06261	-1.82459	0.97443	-1.08598	-0.854785	0.404474	0.198145	0.462143	0.118389	-0.184778	-0.334212	0.613922	0.491551	-0.476795	-0.105183	-0.198145	-1.47074	-0.506415	-1.39737	1.70067	-1.213	1.01753	-1.70067	-0.893242	-1.03981	0.506415	-0.091996	0.171444	0.390272	-2.08965	1.89879	1.18605	0.476795	-0.3621	-0.265563	-1.06261	-0.836024	0.629845	0.105183
YLR449W/FPR4	expected	0.734084	-0.56354	0.709963	0.500805	-0.096825	1.32213	-0.269148	0.222798	-0.416092	0.929364	-1.49058	0.875856	-1.00419	-0.816272	0.372405	0.191308	0.450832	0.105959	-0.132993	-0.353508	0.577958	0.480764	-0.454597	-0.065227	-0.138601	-1.33913	-0.526129	-1.23861	1.30832	-1.10378	0.916792	-1.48028	-0.83688	-0.89785	0.488494	-0.056934	0.162045	0.365026	-1.73282	1.33017	1.07538	0.452988	-0.361101	-0.255333	-0.898313	-0.814852	0.58939	0.103001
YML007W/YAP1	correlation	-0.072345	-0.262069	-0.137502	0.028993	-0.02506	-0.087312	-0.190963	-0.039311	0.103108	0.088158	-0.138243	-0.315503	-0.198115	-0.013314	-0.105133	0.11104	0.026721	-0.183917	-0.050607	0.066317	-0.079463	-0.005133	-0.074171	0.107961	-0.261756	-0.075202	-0.004604	0.058189	-0.288697	-0.179341	0.016172	0.101881	0.204615	0.052357	-0.098356	-0.301541	-0.25596	0.119963	0.017389	-0.173378	-0.006669	0.088865	-0.086181	0.094274	0.151498	0.101248	-0.096063	0.045545
YML007W/YAP1	observed	-0.521391	-1.98522	-0.97443	0.238468	-0.171444	-0.64593	-1.36334	-0.320366	0.854785	0.598152	-0.99575	-2.79217	-1.55302	-0.131616	-0.781421	0.893242	0.211547	-1.29966	-0.404474	0.462143	-0.598152	-0.078824	-0.536486	0.873852	-1.89879	-0.551703	-0.065666	0.447588	-2.22356	-1.26971	0.065666	0.836024	1.5106	0.404474	-0.729054	-2.41566	-1.82459	0.97443	0.105183	-1.18605	-0.091996	0.613922	-0.629845	0.69523	1.1346	0.817553	-0.71204	0.292854
YML007W/YAP1	expected	-0.525595	-1.91596	-1.00309	0.217048	-0.17907	-0.635274	-1.39487	-0.283509	0.760193	0.650635	-1.00852	-2.30755	-1.44728	-0.092994	-0.765873	0.818319	0.200401	-1.34323	-0.366287	0.490576	-0.577758	-0.033041	-0.538975	0.795757	-1.91367	-0.546527	-0.029159	0.431006	-2.1111	-1.3097	0.123094	0.751197	1.50407	0.388268	-0.71621	-2.20522	-1.87119	0.883711	0.132013	-1.26599	-0.044291	0.655817	-0.626986	0.695451	1.11481	0.74656	-0.699406	0.338349
YML062C/MFT1	correlation	-0.072688	0.137829	-0.414042	-0.146795	0.104562	-0.412096	-0.007967	-0.074795	0.063308	-0.36186	0.50525	-0.214048	0.261557	0.135729	-0.084453	0.019381	-0.085798	0.09368	0.178481	0.26191	-0.40734	-0.298567	0.063088	0.153617	0.129962	0.282889	-0.017491	0.252469	-0.250053	0.153869	-0.302126	0.347393	0.221358	0.328915	-0.301349	0.066408	0.062008	-0.027535	0.489987	-0.355349	-0.403922	-0.077642	0.165973	0.04335	0.257488	0.055962	-0.459191	-0.19815
YML062C/MFT1	observed	-0.118389	0.662184	-1.26971	-0.3621	0.462143	-1.24085	0.144866	-0.144866	0.306581	-0.99575	1.75926	-0.536486	1.01753	0.64593	-0.184778	0.184778	-0.198145	0.418758	0.729054	1.03981	-1.213	-0.836024	0.292854	0.678614	0.613922	1.08598	0.065666	0.953545	-0.69523	0.69523	-0.873852	1.26971	0.817553	1.213	-0.854785	0.334212	0.279183	0.039381	1.70067	-0.97443	-1.18605	-0.171444	0.71204	0.224987	0.97443	0.251992	-1.55302	-0.506415
YML062C/MFT1	expected	-0.084814	0.634071	-1.25049	-0.337881	0.520472	-1.24385	0.1362	-0.09201	0.379594	-1.0723	1.88877	-0.567541	1.05659	0.626901	-0.124992	0.229588	-0.129583	0.48331	0.772894	1.05779	-1.22761	-0.856161	0.378842	0.687985	0.607207	1.12943	0.103677	1.02555	-0.690493	0.688846	-0.868315	1.34971	0.919311	1.28661	-0.86566	0.390181	0.375153	0.069376	1.83664	-1.05007	-1.21593	-0.101733	0.73018	0.311441	1.04269	0.354509	-1.40467	-0.51325
YML102W/CAC2	correlation	-0.157282	0.050678	0.440947	0.117146	0.185205	0.067457	0.137647	0.334066	0.206763	0.055436	-0.218806	-0.120751	-0.141022	0.23973	-0.112661	-0.006972	0.012072	-0.275632	-0.392459	-0.277757	0.166871	0.008789	0.302356	0.069571	-0.024336	0.154954	0.309781	0.200604	-0.060115	0.128371	0.144563	0.000376	0.162424	-0.443504	0.024529	0.0372	0.023206	-0.206242	-0.211574	0.141684	-0.066016	0.057235	-0.20967	-0.334183	-0.133813	-0.0796	0.317487	-0.213079
YML102W/CAC2	observed	-0.873852	0.078824	2.22356	0.390272	0.71204	0.198145	0.551703	1.6474	0.873852	0.118389	-1.29966	-0.729054	-0.817553	1.01753	-0.69523	-0.158141	-0.091996	-1.55302	-2.22356	-1.59843	0.69523	-0.105183	1.29966	0.211547	-0.251992	0.662184	1.36334	0.854785	-0.390272	0.491551	0.629845	-0.144866	0.678614	-2.41566	-0.02625	0	-0.039381	-1.10996	-1.18605	0.598152	-0.404474	0.131616	-1.1346	-1.89879	-0.781421	-0.536486	1.47074	-1.213
YML102W/CAC2	expected	-0.901531	0.129661	2.06485	0.459251	0.796725	0.21286	0.560905	1.53487	0.903625	0.153253	-1.2066	-0.720386	-0.820905	1.0671	-0.680276	-0.156203	-0.061769	-1.48838	-2.06768	-1.49892	0.705818	-0.078051	1.37763	0.223343	-0.242303	0.646725	1.41445	0.873085	-0.419719	0.514911	0.595198	-0.119769	0.683767	-2.32079	0	0.062828	-0.006562	-1.14431	-1.17074	0.580923	-0.448978	0.162174	-1.1613	-1.77871	-0.78516	-0.516336	1.45266	-1.17821
YMR037C/MSN2	correlation	-0.225878	-0.08831	-0.537937	-0.287931	0.316393	-0.570189	0.093818	-0.342141	0.400376	-0.432738	0.631559	-0.423415	0.446367	0.06259	-0.360252	0.050741	-0.218299	-0.081914	0.532927	0.088229	-0.498431	-0.43076	-0.027187	-0.058469	-0.134271	0.417255	0.035301	0.370973	-0.42412	0.046	-0.363588	0.667065	0.409553	0.410688	-0.226313	-0.060202	-0.192238	-0.242224	0.726626	-0.625	-0.485321	-0.164347	0.154563	0.324951	0.584987	0.14204	-0.402107	0.040217
YMR037C/MSN2	observed	-0.506415	-0.184778	-1.5106	-0.678614	0.763733	-1.59843	0.348122	-0.763733	1.01753	-1.18605	1.82459	-1.06261	1.213	0.238468	-0.836024	0.198145	-0.491551	-0.158141	1.43309	0.320366	-1.39737	-1.15994	-0.052519	-0.091996	-0.348122	1.1346	0.118389	0.99575	-1.10996	0.158141	-0.873852	1.98522	1.08598	1.10996	-0.521391	-0.105183	-0.447588	-0.613922	2.41566	-1.89879	-1.33083	-0.418758	0.418758	0.799356	1.70067	0.390272	-0.99575	0.131616
YMR037C/MSN2	expected	-0.527773	-0.199075	-1.2734	-0.676041	0.767908	-1.35046	0.236097	-0.805567	0.968572	-1.02204	1.52095	-0.999761	1.07846	0.161481	-0.848841	0.133169	-0.509663	-0.183791	1.28529	0.222741	-1.179	-1.01731	-0.053029	-0.127772	-0.308892	1.0089	0.096278	0.898318	-1.00145	0.121842	-0.856812	1.60579	0.9905	0.993212	-0.528813	-0.131913	-0.447394	-0.566829	1.7481	-1.48142	-1.14768	-0.380754	0.381238	0.788357	1.40968	0.351314	-0.948848	0.108024
YMR044W/IOC4	correlation	-0.124164	-0.122682	-0.138777	-0.081273	-0.101248	-0.107405	-0.006304	0.039633	-0.147275	0.112199	-0.018725	-0.143079	0.041115	-0.176453	0.080477	0.075823	-0.158918	0.122973	-0.112758	-0.012908	-0.01727	-0.012662	-0.035315	0.029407	-0.145082	-0.031165	-0.195662	-0.114862	-0.189917	0.064225	-0.115551	-0.036279	-0.062752	0.223023	0.024456	-0.138811	-0.143339	0.26361	0.047849	-0.168996	-0.080699	0.222792	0.130321	0.198498	-0.117458	0.360791	-0.018258	0.112044
YMR044W/IOC4	observed	-0.893242	-0.854785	-0.99575	-0.58253	-0.662184	-0.71204	0.118389	0.491551	-1.213	0.99575	-0.065666	-1.06261	0.521391	-1.55302	0.836024	0.746282	-1.39737	1.08598	-0.746282	0	-0.039381	0.02625	-0.211547	0.404474	-1.1346	-0.131616	-1.82459	-0.763733	-1.70067	0.69523	-0.799356	-0.238468	-0.390272	1.55302	0.334212	-1.01753	-1.08598	1.89879	0.551703	-1.43309	-0.551703	1.5106	1.1346	1.26971	-0.836024	2.41566	-0.052519	0.97443
YMR044W/IOC4	expected	-0.835031	-0.82296	-0.954015	-0.485802	-0.648443	-0.698572	0.12462	0.498656	-1.0232	1.0895	0.023483	-0.989042	0.510721	-1.26079	0.831219	0.793322	-1.11801	1.17723	-0.742159	0.070851	0.035333	0.072854	-0.111598	0.415387	-1.00535	-0.077806	-1.41719	-0.759291	-1.37041	0.698888	-0.764904	-0.119449	-0.334994	1.99187	0.37508	-0.95429	-0.99116	2.32234	0.565549	-1.20006	-0.481126	1.98998	1.23706	1.79218	-0.780424	3.11362	0.027285	1.08824
YMR069W/NAT4	correlation	0.135969	0.014169	0.30921	0.043742	-0.138836	0.444251	-0.175861	0.21901	-0.220514	0.402247	-0.421854	0.357306	-0.363512	-0.249346	0.398383	0.127106	-0.043159	0.292373	-0.269495	-0.201522	0.229679	0.203118	-0.147827	-0.070185	0.062889	-0.532457	-0.195036	-0.383804	0.256612	-0.129874	0.153202	-0.575987	-0.238308	-0.143644	0.337048	0.102919	0.231479	0.282068	-0.53847	0.282867	0.397434	0.367106	0.277147	0.147354	-0.488975	0.094946	0.336487	0.354683
YMR069W/NAT4	observed	0.348122	-0.013124	0.912973	0.091996	-0.476795	1.59843	-0.629845	0.567049	-0.799356	1.47074	-1.39737	1.10996	-1.26971	-0.893242	1.39737	0.334212	-0.198145	0.893242	-0.97443	-0.729054	0.598152	0.506415	-0.506415	-0.279183	0.118389	-1.75926	-0.678614	-1.36334	0.729054	-0.447588	0.390272	-1.98522	-0.873852	-0.491551	0.99575	0.279183	0.613922	0.836024	-1.89879	0.854785	1.36334	1.24085	0.817553	0.376149	-1.59843	0.251992	0.97443	1.08598
YMR069W/NAT4	expected	0.338316	-0.038121	0.873739	0.053279	-0.511002	1.2911	-0.625431	0.594964	-0.763438	1.16128	-1.3857	1.02239	-1.20539	-0.852548	1.14934	0.310924	-0.215299	0.821703	-0.914819	-0.704739	0.627938	0.54585	-0.53879	-0.298827	0.112453	-1.72754	-0.684694	-1.26811	0.711179	-0.483303	0.391577	-1.86207	-0.818431	-0.525863	0.959776	0.236173	0.633504	0.789853	-1.74612	0.792324	1.14641	1.05267	0.774646	0.373505	-1.59315	0.211531	0.958042	1.01428
YMR127C/SAS2	correlation	0.287539	-0.435667	-0.27072	0.157157	0.055808	0.13919	-0.064265	-0.315712	0.180806	-0.077835	-0.069921	-0.035825	0.022641	-0.319692	-0.193885	-0.012115	0.1761	-0.068653	0.472521	0.231983	-0.171488	-0.125556	-0.280059	0.149606	-0.294595	-0.196961	-0.382535	-0.313452	0.190537	-0.324758	0.161874	0.052501	0.206945	0.131325	-0.101891	-0.201388	-0.264402	-0.028432	0.017424	-0.001592	0.184569	-0.217204	-0.01589	0.208547	0.197803	-0.101669	-0.240948	0.044776
YMR127C/SAS2	observed	1.26971	-2.79217	-1.213	0.71204	0.224987	0.662184	-0.334212	-1.55302	0.836024	-0.404474	-0.376149	-0.184778	0.065666	-1.6474	-0.799356	-0.039381	0.781421	-0.3621	1.89879	1.15994	-0.763733	-0.629845	-1.33083	0.678614	-1.39737	-0.854785	-1.98522	-1.5106	0.873852	-1.70067	0.746282	0.211547	0.953545	0.64593	-0.506415	-0.873852	-1.18605	-0.158141	0.02625	-0.013124	0.854785	-0.953545	-0.091996	0.97443	0.893242	-0.491551	-1.10996	0.144866
YMR127C/SAS2	expected	1.32394	-2.01805	-1.25582	0.721435	0.253091	0.638407	-0.301775	-1.46373	0.830716	-0.364484	-0.327911	-0.170351	0.099823	-1.48212	-0.900763	-0.060786	0.80897	-0.322052	2.17876	1.06721	-0.797261	-0.585007	-1.29898	0.68654	-1.36615	-0.914977	-1.77253	-1.45329	0.875687	-1.50554	0.743231	0.237811	0.951506	0.602064	-0.47565	-0.935433	-1.22663	-0.136189	0.075714	-0.012159	0.848109	-1.00852	-0.078229	0.958912	0.909262	-0.474624	-1.11824	0.202112
YMR176W/ECM5	correlation	0.084529	-0.399041	-0.089068	0.045477	0.284905	0.111581	-0.059156	-0.09036	0.086111	0.175198	-0.222114	-0.140131	-0.102837	-0.314408	-0.024437	0.235003	-0.042058	-0.048805	0.175868	-0.07998	-0.042006	-0.098638	-0.08415	0.018026	-0.299255	-0.18577	-0.206398	-0.192155	0.067133	-0.198462	0.112318	-0.099221	-0.085428	0.096171	0.051084	-0.182428	-0.260907	0.186324	-0.208987	0.031348	0.012213	0.338286	0.04225	0.191721	0.079695	0.122311	0.122245	0.103016
YMR176W/ECM5	observed	0.279183	-2.08965	-0.58253	0.013124	1.5106	0.462143	-0.433128	-0.598152	0.320366	0.817553	-1.06261	-0.799356	-0.678614	-1.70067	-0.306581	1.08598	-0.376149	-0.418758	0.836024	-0.521391	-0.3621	-0.629845	-0.536486	-0.131616	-1.55302	-0.893242	-0.99575	-0.933067	0.198145	-0.953545	0.476795	-0.64593	-0.551703	0.376149	0.052519	-0.873852	-1.26971	0.893242	-1.01753	-0.105183	-0.144866	1.6474	-0.013124	0.99575	0.238468	0.521391	0.506415	0.418758
YMR176W/ECM5	expected	0.305926	-2.22895	-0.604071	0.101217	1.3563	0.447736	-0.447269	-0.610839	0.314223	0.781215	-1.3015	-0.87174	-0.676246	-1.7853	-0.265272	1.09472	-0.357641	-0.39301	0.784728	-0.556428	-0.357371	-0.654233	-0.578287	-0.042681	-1.70587	-1.11098	-1.21911	-1.14445	0.214737	-1.17752	0.451597	-0.657291	-0.584989	0.366954	0.130612	-1.09346	-1.50485	0.839538	-1.23269	0.027154	-0.07315	1.63613	0.084302	0.867829	0.280589	0.503985	0.503636	0.402838
YMR179W/SPT21	correlation	-0.063246	0.106722	-0.49286	-0.095461	0.083079	-0.353209	-0.051585	-0.265232	0.124002	-0.467578	0.519097	-0.137032	0.266699	0.178601	-0.15675	-0.133404	0.026679	-0.052001	0.390204	0.366819	-0.454489	-0.291402	0.051608	0.081948	0.082324	0.263822	-0.011036	0.287014	-0.150873	0.128805	-0.252617	0.395333	0.255071	0.341788	-0.2527	0.109586	0.003165	-0.185462	0.559051	-0.324357	-0.375059	-0.315982	0.032056	0.045055	0.412079	0.01995	-0.503175	-0.226592
YMR179W/SPT21	observed	-0.118389	0.536486	-1.6474	-0.211547	0.476795	-0.99575	-0.052519	-0.678614	0.613922	-1.43309	1.59843	-0.3621	0.912973	0.763733	-0.447588	-0.348122	0.251992	-0.065666	1.213	1.1346	-1.36334	-0.799356	0.348122	0.447588	0.462143	0.893242	0.052519	0.97443	-0.404474	0.629845	-0.629845	1.24085	0.873852	1.06261	-0.64593	0.567049	0.118389	-0.536486	1.70067	-0.933067	-1.03981	-0.854785	0.265563	0.320366	1.33083	0.198145	-1.82459	-0.567049
YMR179W/SPT21	expected	-0.00919	0.555245	-1.43586	-0.11617	0.476731	-0.972106	0.029533	-0.679951	0.612629	-1.35191	1.92467	-0.254221	1.0865	0.793942	-0.319701	-0.242174	0.289435	0.028153	1.49664	1.41898	-1.30844	-0.766858	0.37222	0.472975	0.474223	1.07695	0.164191	1.15396	-0.300185	0.628577	-0.638059	1.51367	1.04789	1.33586	-0.638333	0.564756	0.211349	-0.415049	2.05735	-0.876296	-1.04467	-0.848483	0.307293	0.35046	1.56928	0.26709	-1.47012	-0.551635
YMR223W/UBP8	correlation	-0.029288	-0.029798	-0.048848	0.083268	0.031833	0.041817	-0.083878	0.017777	0.109913	-0.053561	0.115449	0.119262	-0.020756	0.031177	-0.057443	-0.022463	-0.019063	0.088202	0.101467	0.057546	-0.140377	-0.151094	-0.119559	-0.099038	0.015314	-0.032295	-0.053458	0.003008	0.074143	0.039691	0.034278	0.053165	0.062899	0.058884	-0.0846	0.062075	0.043387	-0.128049	0.086985	-0.010232	0.051995	-0.04823	0.017356	0.058988	-0.070638	0.042754	-0.101951	0.000817
YMR223W/UBP8	observed	-0.447588	-0.476795	-0.64593	0.97443	0.144866	0.306581	-0.893242	0.02625	1.36334	-0.69523	1.47074	1.5106	-0.348122	0.131616	-0.729054	-0.376149	-0.334212	1.08598	1.26971	0.506415	-1.47074	-1.55302	-1.24085	-1.10996	-0.039381	-0.491551	-0.678614	-0.158141	0.893242	0.279183	0.238468	0.462143	0.64593	0.551703	-0.953545	0.629845	0.348122	-1.36334	1.06261	-0.279183	0.447588	-0.629845	0	0.58253	-0.781421	0.334212	-1.1346	-0.184778
YMR223W/UBP8	expected	-0.40414	-0.410008	-0.629092	0.890298	0.298782	0.413593	-1.03194	0.137127	1.19673	-0.683285	1.2604	1.30425	-0.306018	0.291229	-0.727939	-0.325651	-0.286543	0.94704	1.0996	0.594488	-1.68171	-1.80495	-1.44229	-1.2063	0.108796	-0.438719	-0.682106	-0.032726	0.785357	0.389149	0.326893	0.544099	0.656044	0.60987	-1.04025	0.646577	0.431651	-1.53994	0.933052	-0.184985	0.530645	-0.621986	0.132288	0.611066	-0.879683	0.424367	-1.23979	-0.057916
YMR263W/SAP30	correlation	-0.268778	0.110996	0.071411	-0.079776	-0.183544	-0.123385	0.078873	-0.121276	0.097711	-0.026998	0.129166	-0.117045	0.070623	0.234144	-0.099949	-0.060047	-0.169363	-0.018751	-0.054988	-0.15113	-0.032726	-0.013717	-0.228859	-0.199594	0.002021	0.184983	0.214312	0.192053	-0.306906	0.018187	-0.151381	0.256552	0.123797	-0.070769	-0.032447	-0.069236	-0.026032	-0.035674	0.233754	-0.3048	0.040919	-0.12213	0.000173	0.121458	0.079776	0.246889	-0.006995	0.261519
YMR263W/SAP30	observed	-1.82459	0.71204	0.536486	-0.418758	-1.213	-0.71204	0.567049	-0.662184	0.678614	-0.078824	0.854785	-0.613922	0.521391	1.29966	-0.521391	-0.279183	-1.06261	-0.02625	-0.251992	-0.912973	-0.144866	0.013124	-1.6474	-1.36334	0.158141	0.97443	1.15994	1.03981	-2.08965	0.211547	-0.933067	1.43309	0.763733	-0.3621	-0.131616	-0.348122	-0.065666	-0.184778	1.26971	-1.98522	0.3621	-0.678614	0.118389	0.729054	0.598152	1.39737	0.105183	1.47074
YMR263W/SAP30	expected	-1.57829	0.758826	0.515222	-0.415174	-1.05376	-0.683542	0.56114	-0.670568	0.677071	-0.090383	0.870641	-0.644527	0.51037	1.51667	-0.539319	-0.293766	-0.966492	-0.039633	-0.26263	-0.854286	-0.125636	-0.008653	-1.33263	-1.15253	0.088197	1.21414	1.39463	1.25765	-1.81292	0.187686	-0.855829	1.65457	0.8376	-0.359747	-0.123918	-0.350314	-0.084439	-0.143776	1.51427	-1.79997	0.327577	-0.67582	0.076827	0.823206	0.566697	1.59511	0.032714	1.68514
YNL021W/HDA1	correlation	0.194072	0.199458	0.594358	0.184025	-0.216187	0.577972	-0.028389	0.393229	-0.365818	0.440037	-0.600728	0.463033	-0.378769	0.038815	0.396096	0.014112	0.237212	0.012031	-0.542148	-0.187416	0.585196	0.481098	0.170516	0.007609	0.154971	-0.34263	0.095813	-0.211568	0.466634	0.025819	0.39885	-0.647706	-0.451284	-0.430857	0.22695	0.17727	0.234874	0.157365	-0.711802	0.65964	0.420102	0.224049	-0.196494	-0.330223	-0.56569	-0.163262	0.53111	-0.090854
YNL021W/HDA1	observed	0.433128	0.462143	1.55302	0.418758	-0.567049	1.47074	-0.131616	0.893242	-1.03981	1.1346	-1.82459	1.213	-1.1346	0.02625	0.933067	-0.039381	0.567049	-0.052519	-1.70067	-0.476795	1.5106	1.26971	0.3621	-0.091996	0.320366	-0.953545	0.184778	-0.551703	1.24085	0.013124	0.953545	-1.89879	-1.29966	-1.213	0.521391	0.376149	0.551703	0.334212	-2.79217	1.89879	1.03981	0.506415	-0.536486	-0.873852	-1.75926	-0.418758	1.39737	-0.292854
YNL021W/HDA1	expected	0.431632	0.444765	1.40763	0.407136	-0.568677	1.36767	-0.110781	0.917225	-0.933515	1.03135	-1.50628	1.08742	-0.965092	0.053078	0.924216	-0.007154	0.536819	-0.012228	-1.36345	-0.498526	1.38529	1.13147	0.374197	-0.02301	0.336295	-0.876977	0.192053	-0.557416	1.09621	0.021391	0.930931	-1.62082	-1.1419	-1.0921	0.511797	0.390666	0.531117	0.342132	-1.77711	1.5668	0.982749	0.504723	-0.520662	-0.846724	-1.42085	-0.439633	1.25341	-0.263086
YNL097C/PHO23	correlation	-0.283403	0.085842	-0.032042	-0.149122	-0.224272	-0.281546	0.043978	-0.185972	0.130314	-0.103459	0.26854	-0.237455	0.141897	0.210053	-0.17715	-0.064227	-0.232412	-0.01955	0.004328	-0.121616	-0.098205	-0.07327	-0.234665	-0.15442	-0.013622	0.238304	0.210346	0.244548	-0.432957	0.060421	-0.243272	0.375218	0.18071	0.008433	-0.089501	-0.117377	-0.072791	-0.038162	0.384061	-0.45587	-0.067582	-0.161975	0.026895	0.201862	0.160665	0.250733	-0.095456	0.284903
YNL097C/PHO23	observed	-1.55302	0.521391	-0.013124	-0.69523	-1.08598	-1.5106	0.334212	-0.912973	0.71204	-0.476795	1.24085	-1.18605	0.781421	1.03981	-0.854785	-0.184778	-1.10996	0.02625	0.131616	-0.551703	-0.462143	-0.306581	-1.1346	-0.781421	0.065666	1.10996	1.06261	1.15994	-2.41566	0.418758	-1.26971	1.70067	0.873852	0.144866	-0.404474	-0.521391	-0.279183	-0.065666	1.75926	-2.79217	-0.198145	-0.799356	0.251992	0.953545	0.836024	1.18605	-0.433128	1.33083
YNL097C/PHO23	expected	-1.35634	0.512043	-0.084456	-0.676878	-1.05714	-1.34695	0.300208	-0.863342	0.737068	-0.445824	1.43649	-1.12385	0.795678	1.14055	-0.818704	-0.247313	-1.09833	-0.021243	0.09958	-0.537698	-0.419241	-0.29307	-1.10973	-0.703686	0.00875	1.2835	1.14203	1.3151	-2.11309	0.383409	-1.15328	1.97629	0.992073	0.120348	-0.375199	-0.516249	-0.290642	-0.115421	2.02103	-2.22903	-0.264286	-0.741916	0.21377	1.0991	0.890648	1.34639	-0.40533	1.51929
YNL206C/RTT106	correlation	-0.081378	0.195187	0.37453	0.024287	0.192618	0.106285	0.28176	0.257608	0.218782	-0.172091	-0.171706	0.082846	0.021973	0.248072	-0.107426	-0.154463	0.0865	-0.182322	-0.263541	-0.230153	0.286603	0.182971	0.357865	-0.008334	0.05494	0.128434	0.312237	0.15809	0.088736	0.213207	0.141997	-0.046161	0.066375	-0.424879	0.043067	0.255811	0.104609	-0.333037	-0.196882	0.182814	-0.003499	-0.036138	-0.214002	-0.446364	-0.130797	-0.189676	0.311123	-0.286288
YNL206C/RTT106	observed	-0.447588	0.71204	1.89879	0.052519	0.69523	0.433128	1.24085	1.08598	0.836024	-0.97443	-0.953545	0.306581	0.02625	0.953545	-0.58253	-0.836024	0.334212	-1.06261	-1.6474	-1.39737	1.26971	0.678614	1.75926	-0.131616	0.131616	0.506415	1.5106	0.598152	0.348122	0.799356	0.567049	-0.224987	0.251992	-2.41566	0.065666	1.06261	0.418758	-2.22356	-1.18605	0.662184	-0.118389	-0.211547	-1.26971	-2.79217	-0.69523	-1.08598	1.43309	-1.89879
YNL206C/RTT106	expected	-0.47912	0.727995	1.51077	-0.017925	0.716784	0.339968	1.10586	1.00044	0.830982	-0.875051	-0.873371	0.237667	-0.028024	0.958821	-0.59281	-0.798112	0.253614	-0.919705	-1.2742	-1.12847	1.127	0.674679	1.43803	-0.160305	0.115863	0.436644	1.23888	0.566082	0.263371	0.806648	0.49584	-0.325409	0.165775	-1.97839	0.064043	0.992599	0.332655	-1.57753	-0.983256	0.673991	-0.139201	-0.281661	-1.05798	-2.07216	-0.694815	-0.951805	1.23402	-1.37349
YNL330C/RPD3	correlation	-0.066066	0.004979	0.48607	0.102166	-0.091663	0.30445	-0.028543	0.228934	-0.205733	0.417952	-0.446281	0.14165	-0.330858	0.018695	0.160885	0.151003	-0.0186	0.091897	-0.37569	-0.341988	0.399038	0.268801	0.011165	-0.20485	0.004209	-0.213041	0.194376	-0.097297	0.074697	-0.080988	0.136528	-0.355287	-0.306285	-0.35595	0.265546	0.005335	0.064322	0.164233	-0.474179	0.254555	0.2902	0.218559	-0.160791	-0.12778	-0.3159	0.069434	0.4924	0.095038
YNL330C/RPD3	observed	-0.447588	-0.158141	1.98522	0.279183	-0.567049	0.97443	-0.279183	0.64593	-0.817553	1.5106	-1.75926	0.334212	-1.213	-0.052519	0.418758	0.404474	-0.238468	0.224987	-1.47074	-1.24085	1.39737	0.873852	-0.105183	-0.799356	-0.171444	-0.873852	0.521391	-0.598152	0.171444	-0.521391	0.320366	-1.29966	-1.15994	-1.33083	0.854785	-0.144866	0.091996	0.433128	-1.98522	0.799356	0.933067	0.598152	-0.69523	-0.64593	-1.18605	0.131616	2.22356	0.251992
YNL330C/RPD3	expected	-0.387677	-0.134371	1.58091	0.212137	-0.478938	0.933364	-0.253891	0.664116	-0.885645	1.33804	-1.7433	0.352914	-1.33177	-0.085468	0.421497	0.386263	-0.218441	0.175527	-1.49161	-1.37145	1.27061	0.806259	-0.112316	-0.882499	-0.137119	-0.911702	0.540904	-0.499028	0.114201	-0.440878	0.334652	-1.41887	-1.24415	-1.42123	0.794655	-0.133105	0.077209	0.433431	-1.84276	0.755467	0.882557	0.627126	-0.725409	-0.607712	-1.27843	0.095434	1.60348	0.186725
YOL012C/HTZ1	correlation	-0.019741	0.114916	0.502205	0.096644	-0.151839	0.191701	0.25577	0.207279	-0.041291	0.126692	-0.191908	0.257644	0.037496	-0.05743	-0.057862	-0.252651	0.085032	-0.161073	-0.329807	-0.162673	0.410304	0.368504	0.113964	-0.096228	0.224072	0.033437	0.051832	-0.168415	0.243589	0.086098	0.3541	-0.179814	-0.183695	-0.294337	0.11346	0.112934	0.201007	-0.08666	-0.279972	0.373468	0.132483	-0.055325	-0.280823	-0.359587	-0.230631	-0.209544	0.296479	-0.141985
YOL012C/HTZ1	observed	-0.105183	0.404474	1.98522	0.334212	-0.567049	0.58253	0.893242	0.662184	-0.198145	0.433128	-0.763733	0.912973	0.078824	-0.224987	-0.238468	-1.15994	0.265563	-0.598152	-1.6474	-0.613922	1.5106	1.24085	0.390272	-0.376149	0.729054	0.039381	0.105183	-0.629845	0.836024	0.279183	1.18605	-0.69523	-0.71204	-1.55302	0.376149	0.3621	0.64593	-0.279183	-1.47074	1.26971	0.447588	-0.211547	-1.5106	-1.89879	-1.01753	-0.836024	0.99575	-0.536486
YOL012C/HTZ1	expected	-0.132307	0.337737	1.68964	0.273958	-0.593418	0.605769	0.829413	0.660149	-0.207529	0.378843	-0.733285	0.835955	0.067488	-0.263867	-0.265375	-0.94532	0.233422	-0.625652	-1.21465	-0.631234	1.36884	1.22293	0.334415	-0.399298	0.718767	0.053322	0.117532	-0.651279	0.786895	0.237144	1.17265	-0.691069	-0.704616	-1.09083	0.332656	0.33082	0.638254	-0.3659	-1.04069	1.24026	0.399057	-0.25652	-1.04366	-1.3186	-0.868456	-0.794847	0.971515	-0.559019
YOL068C/HST1	correlation	-0.039411	-0.031181	-0.118503	-0.048673	0.352102	-0.08112	0.174621	0.036682	0.180192	-0.246701	0.059458	-0.00401	0.152613	0.037498	-0.199147	-0.026993	0.083204	-0.073564	0.122046	0.022249	-0.07975	-0.07819	0.290904	-0.035336	0.009621	0.0355	0.115242	0.157085	0.158074	0.054213	0.059698	0.004634	-0.016829	-0.012195	0.115186	0.193344	0.006619	-0.23195	0.018448	0.161879	-0.171016	-0.027115	-0.11905	-0.231837	0.105113	-0.273929	-0.005907	-0.340833
YOL068C/HST1	observed	-0.433128	-0.376149	-0.873852	-0.476795	2.22356	-0.71204	1.10996	0.078824	1.15994	-1.70067	0.265563	-0.158141	0.933067	0.091996	-1.29966	-0.334212	0.506415	-0.629845	0.746282	0	-0.69523	-0.678614	1.82459	-0.418758	-0.105183	0.065666	0.729054	0.953545	0.97443	0.224987	0.279183	-0.131616	-0.306581	-0.224987	0.71204	1.213	-0.118389	-1.5106	-0.02625	1.03981	-1.15994	-0.348122	-0.893242	-1.47074	0.613922	-1.82459	-0.171444	-2.08965
YOL068C/HST1	expected	-0.400006	-0.341282	-0.964317	-0.466085	2.39339	-0.697592	1.12709	0.14291	1.16684	-1.87899	0.305416	-0.147418	0.970066	0.14873	-1.5397	-0.311406	0.474843	-0.643683	0.751975	0.03993	-0.687819	-0.676684	1.95676	-0.370927	-0.050167	0.134478	0.703424	1.00197	1.00903	0.267994	0.307129	-0.085746	-0.238884	-0.205823	0.703029	1.26068	-0.071583	-1.77374	0.01281	1.03618	-1.33899	-0.31227	-0.96822	-1.77294	0.631157	-2.07326	-0.160955	-2.55062
YOR038C/HIR2	correlation	-0.178383	0.056202	0.008941	-0.174736	0.174162	-0.026731	0.191094	-0.008616	0.133439	-0.144564	0.072911	0.004565	0.147658	-0.048749	-0.02792	-0.051478	-0.197749	0.032474	0.138171	-0.289085	-0.0037	-0.059174	0.085539	-0.21738	-0.046726	0.068017	0.052576	0.033409	-0.061909	0.144194	-0.112865	0.026328	0.005735	-0.000247	0.144713	0.161571	0.012057	-0.124804	0.039136	-0.168332	-0.037202	0.008066	0.0587	-0.003267	-0.02575	0.113267	0.143574	0.051908
YOR038C/HIR2	observed	-1.36334	0.3621	0.052519	-1.26971	1.1346	-0.292854	1.213	-0.131616	0.836024	-1.01753	0.476795	-0.013124	0.99575	-0.433128	-0.306581	-0.462143	-1.5106	0.224987	0.854785	-1.98522	-0.091996	-0.536486	0.551703	-1.70067	-0.418758	0.462143	0.334212	0.238468	-0.598152	0.933067	-0.763733	0.184778	0	-0.052519	0.953545	1.03981	0.078824	-0.836024	0.265563	-1.24085	-0.376149	0.02625	0.404474	-0.065666	-0.279183	0.64593	0.912973	0.320366
YOR038C/HIR2	expected	-1.28476	0.256205	-0.054247	-1.2608	1.03107	-0.288574	1.1423	-0.169579	0.763564	-1.06261	0.365963	-0.082996	0.856972	-0.433212	-0.296382	-0.451132	-1.41198	0.100334	0.794647	-2.01195	-0.137288	-0.501688	0.448918	-1.54093	-0.419919	0.333818	0.232388	0.106479	-0.519656	0.834217	-0.854381	0.059966	-0.07531	-0.114607	0.837626	0.948365	-0.033783	-0.93281	0.1441	-1.21874	-0.357358	-0.059998	0.272613	-0.134443	-0.282133	0.63106	0.830145	0.227998
YOR064C/YNG1	correlation	-0.168681	-0.126923	-0.532054	-0.085222	0.169215	-0.380787	-0.106485	-0.261764	0.307393	-0.381886	0.410046	-0.371654	0.174812	0.098919	-0.277883	0.03123	-0.045616	-0.196589	0.362988	0.172029	-0.429083	-0.358121	-0.000709	0.125903	-0.24861	0.212943	-0.066375	0.294414	-0.398833	0.173841	-0.176546	0.445752	0.352785	0.444092	-0.29448	-0.102039	-0.299578	-0.185113	0.510184	-0.515031	-0.30571	-0.09234	0.100361	0.247976	0.404429	0.229447	-0.396779	-0.029234
YOR064C/YNG1	observed	-0.376149	-0.334212	-2.22356	-0.184778	0.491551	-1.1346	-0.265563	-0.678614	1.01753	-1.15994	1.6474	-1.10996	0.536486	0.279183	-0.763733	0.158141	-0.091996	-0.521391	1.33083	0.506415	-1.43309	-1.03981	0.052519	0.320366	-0.64593	0.746282	-0.144866	0.933067	-1.213	0.521391	-0.404474	1.75926	1.18605	1.70067	-0.799356	-0.251992	-0.817553	-0.476795	1.89879	-1.70067	-0.873852	-0.198145	0.292854	0.817553	1.59843	0.781421	-1.18605	-0.039381
YOR064C/YNG1	expected	-0.410461	-0.289962	-1.45903	-0.169627	0.564584	-1.02252	-0.230986	-0.679066	0.963316	-1.02569	1.25954	-0.996168	0.580736	0.361735	-0.725577	0.166409	-0.055341	-0.490993	1.12374	0.572705	-1.16189	-0.957115	0.074246	0.439603	-0.641108	0.690768	-0.115243	0.925864	-1.0746	0.577935	-0.433158	1.36257	1.0943	1.35778	-0.773472	-0.218157	-0.788182	-0.457876	1.5485	-1.4099	-0.805877	-0.190167	0.365896	0.791861	1.24333	0.738391	-1.06867	-0.008067
YOR191W/RIS1	correlation	-0.145427	-0.257146	-0.290209	-0.009306	0.376848	-0.421923	-0.022858	0.033986	0.241012	-0.032026	0.248167	-0.554819	0.056515	0.095172	-0.340851	0.351728	-0.262386	-0.044789	0.178577	-0.117107	-0.317265	-0.346935	0.031683	0.105202	-0.225167	0.244826	0.111405	0.294265	-0.487613	-0.212702	-0.34412	0.432376	0.320333	0.085608	-0.288454	-0.261115	-0.241981	-0.068916	0.342035	-0.463128	-0.345076	0.176124	0.053628	0.238514	0.336904	0.133806	-0.131739	0.042573
YOR191W/RIS1	observed	-0.521391	-0.912973	-1.06261	-0.078824	1.55302	-1.70067	-0.091996	0.105183	0.854785	-0.184778	0.912973	-2.79217	0.238468	0.3621	-1.29966	1.43309	-0.99575	-0.238468	0.64593	-0.476795	-1.10996	-1.39737	0.091996	0.433128	-0.781421	0.873852	0.447588	1.06261	-2.22356	-0.71204	-1.33083	1.82459	1.26971	0.320366	-1.03981	-0.97443	-0.873852	-0.306581	1.39737	-1.82459	-1.36334	0.629845	0.224987	0.781421	1.33083	0.506415	-0.491551	0.171444
YOR191W/RIS1	expected	-0.456831	-0.845791	-0.960903	0.017086	1.36152	-1.41948	-0.030097	0.167813	0.888589	-0.062017	0.9135	-1.88217	0.246249	0.380837	-1.13722	1.27406	-0.864033	-0.106451	0.671217	-0.358233	-1.0551	-1.1584	0.159791	0.415755	-0.734453	0.901871	0.437352	1.074	-1.64818	-0.691056	-1.1486	1.55484	1.16475	0.347537	-0.954793	-0.859608	-0.792991	-0.190451	1.24031	-1.56293	-1.15193	0.662677	0.236196	0.879894	1.22245	0.515343	-0.409175	0.197708
YOR244W/ESA1	correlation	-0.125662	0.322756	-0.226951	-0.1994	0.067878	-0.268624	-0.050281	0.000411	0.022903	-0.226888	0.486771	0.047136	0.182206	0.204249	0.096608	-0.018763	-0.171658	0.279175	0.075258	0.071122	-0.309447	-0.235696	-0.025283	-0.029349	0.344994	0.198587	0.072092	0.199264	-0.152761	0.100136	-0.346216	0.201078	0.161996	0.178269	-0.228215	0.220615	0.375061	-0.065666	0.346766	-0.284334	-0.284439	-0.034849	0.301828	0.114056	0.045984	0.063334	-0.270327	0.039439
YOR244W/ESA1	observed	-0.251992	1.36334	-0.71204	-0.567049	0.521391	-1.01753	-0.02625	0.131616	0.251992	-0.69523	1.75926	0.390272	0.836024	0.933067	0.598152	0.078824	-0.404474	1.1346	0.567049	0.536486	-1.24085	-0.763733	0.052519	0.02625	1.43309	0.854785	0.551703	0.873852	-0.348122	0.613922	-1.47074	0.893242	0.746282	0.799356	-0.729054	0.97443	1.59843	-0.078824	1.47074	-1.10996	-1.1346	0	1.213	0.64593	0.376149	0.476795	-1.03981	0.348122
YOR244W/ESA1	expected	-0.303084	1.35175	-0.676881	-0.575205	0.411152	-0.830667	-0.0249	0.162174	0.245175	-0.676649	1.95702	0.334605	0.833063	0.914412	0.517176	0.091412	-0.472826	1.19092	0.438386	0.423122	-0.98132	-0.709152	0.067351	0.052348	1.43381	0.893516	0.426702	0.896017	-0.40309	0.530195	-1.11701	0.902709	0.758482	0.818536	-0.681545	0.974808	1.54477	-0.081678	1.44035	-0.888645	-0.889031	0.03205	1.27451	0.581564	0.330354	0.394382	-0.836955	0.3062
YOR290C/SNF2	correlation	-0.151182	0.26696	0.012925	-0.231728	0.114617	-0.275793	0.217195	-0.079522	0.166772	-0.252738	0.365459	-0.011635	0.326917	0.195629	-0.128522	-0.11771	-0.127708	0.002264	0.000183	0.05424	-0.10254	-0.089706	0.056146	-0.09448	0.222129	0.336444	0.220302	0.255525	-0.112189	0.176403	-0.14927	0.308176	0.132598	-0.007116	-0.218757	0.18485	0.193489	-0.166451	0.288377	-0.191216	-0.348645	-0.139565	0.036693	-0.0564	0.137164	-0.054952	-0.131236	-0.065737
YOR290C/SNF2	observed	-0.817553	1.29966	0.131616	-1.29966	0.567049	-1.75926	1.06261	-0.238468	0.763733	-1.6474	1.89879	0.02625	1.6474	0.99575	-0.58253	-0.506415	-0.567049	0.118389	0.091996	0.334212	-0.390272	-0.292854	0.376149	-0.334212	1.10996	1.75926	1.08598	1.213	-0.462143	0.893242	-0.781421	1.59843	0.64593	0.078824	-1.18605	0.933067	0.97443	-0.873852	1.39737	-1.06261	-2.41566	-0.678614	0.251992	-0.184778	0.662184	-0.171444	-0.629845	-0.211547
YOR290C/SNF2	expected	-0.73677	1.25967	0.046764	-1.12134	0.532297	-1.33173	1.02206	-0.394626	0.781314	-1.22165	1.72996	-0.070497	1.54594	0.919095	-0.628581	-0.576959	-0.624693	-0.004133	-0.014071	0.244026	-0.504528	-0.443252	0.253125	-0.466044	1.04562	1.59142	1.0369	1.20507	-0.550596	0.827298	-0.727644	1.45645	0.618152	-0.048919	-1.05941	0.867632	0.908877	-0.809671	1.36192	-0.927916	-1.67957	-0.681304	0.160245	-0.284231	0.639952	-0.277316	-0.641537	-0.328811
YOR304W/ISW2	correlation	0.084645	0.288318	0.276486	0.184418	-0.111672	0.356708	0.073995	0.228933	-0.226898	0.094646	-0.179375	0.467315	-0.141698	0.007587	0.352595	0.05149	0.161002	0.220535	-0.200254	0.018887	0.14601	0.146401	-0.033884	-0.026319	0.291686	-0.286378	-0.036471	-0.220553	0.359386	-0.039935	0.225657	-0.395206	-0.243288	-0.274162	0.078005	0.462201	0.389105	0.010027	-0.353112	0.385771	0.265055	-0.002284	0.09614	-0.164613	-0.290983	-0.206996	0.072017	-0.143125
YOR304W/ISW2	observed	0.418758	1.26971	1.213	0.763733	-0.598152	1.5106	0.334212	1.06261	-1.213	0.462143	-0.99575	2.41566	-0.746282	0.039381	1.47074	0.224987	0.678614	0.99575	-1.10996	0.091996	0.629845	0.64593	-0.144866	-0.131616	1.29966	-1.55302	-0.158141	-1.18605	1.59843	-0.184778	1.01753	-2.22356	-1.33083	-1.47074	0.3621	2.22356	1.89879	0.052519	-1.82459	1.82459	1.15994	-0.052519	0.476795	-0.933067	-1.59843	-1.15994	0.306581	-0.763733
YOR304W/ISW2	expected	0.332628	1.26763	1.21331	0.790656	-0.568602	1.58159	0.283739	0.995011	-1.09757	0.378539	-0.879404	2.08935	-0.706442	-0.02112	1.56271	0.180426	0.683162	0.956458	-0.975255	0.030754	0.614338	0.61613	-0.2115	-0.176773	1.28309	-1.37062	-0.223376	-1.06844	1.59388	-0.23928	0.979973	-1.87022	-1.17281	-1.31454	0.302147	2.06587	1.73031	-0.009921	-1.67698	1.715	1.16084	-0.066434	0.385398	-0.811638	-1.39176	-1.0062	0.274658	-0.712989
YPL001W/HAT1	correlation	0.001799	0.027802	0.262551	-0.040262	-0.14673	0.336714	0.014568	0.045355	-0.179461	0.289159	-0.327034	0.382345	-0.099606	-0.364073	0.260522	-0.142532	-0.115924	0.310222	-0.151311	-0.120015	0.282251	0.239865	-0.047291	-0.260605	0.038321	-0.416652	-0.202663	-0.361774	0.328675	-0.030545	0.194839	-0.518524	-0.370573	-0.034439	0.369802	0.262366	0.15605	0.170711	-0.439155	0.261175	0.311189	0.064367	0.060901	0.074519	-0.270576	0.086027	0.331188	0.242235
YPL001W/HAT1	observed	0	0.078824	0.746282	-0.224987	-0.613922	1.08598	0.039381	0.158141	-0.678614	0.836024	-1.1346	1.26971	-0.404474	-1.33083	0.69523	-0.598152	-0.506415	0.893242	-0.64593	-0.521391	0.817553	0.613922	-0.279183	-0.933067	0.131616	-1.47074	-0.781421	-1.26971	0.99575	-0.158141	0.506415	-1.89879	-1.36334	-0.211547	1.213	0.729054	0.404474	0.462143	-1.6474	0.71204	0.933067	0.238468	0.211547	0.265563	-0.97443	0.279183	1.01753	0.629845
YPL001W/HAT1	expected	-0.126756	-0.045094	0.692123	-0.258844	-0.593203	0.925028	-0.086654	0.010031	-0.695992	0.775686	-1.15944	1.06833	-0.445212	-1.27576	0.685752	-0.58002	-0.496458	0.841833	-0.607588	-0.509307	0.753989	0.620881	-0.28092	-0.950822	-0.012058	-1.44088	-0.768857	-1.26854	0.899784	-0.228329	0.479477	-1.7608	-1.29617	-0.24056	1.02894	0.691542	0.357663	0.403703	-1.51155	0.687803	0.844869	0.069736	0.058853	0.101619	-0.982136	0.13776	0.907676	0.628322
YPL015C/HST2	correlation	-0.067012	-0.265978	-0.030535	-0.038664	0.281092	0.008474	-0.066379	0.118005	0.058933	0.246497	-0.215592	-0.128911	-0.133843	-0.306028	-0.003842	0.21784	-0.235907	0.256166	0.022706	-0.170299	-0.076964	-0.137888	-0.04896	-0.065012	-0.262268	-0.298815	-0.151396	-0.168952	-0.086057	-0.246124	-0.063052	-0.235782	-0.025676	0.014822	0.083117	-0.07535	-0.09155	0.147434	-0.248616	-0.076615	0.018611	0.274711	0.115723	0.247273	-0.065069	0.129937	0.164924	0.227026
YPL015C/HST2	observed	-0.418758	-1.43309	-0.265563	-0.292854	1.36334	0	-0.404474	0.521391	0.251992	1.1346	-1.06261	-0.69523	-0.729054	-1.6474	-0.078824	0.97443	-1.15994	1.18605	0.065666	-0.836024	-0.476795	-0.746282	-0.348122	-0.376149	-1.39737	-1.5106	-0.763733	-0.817553	-0.521391	-1.213	-0.3621	-1.1346	-0.184778	0.039381	0.376149	-0.447588	-0.567049	0.71204	-1.24085	-0.462143	0.052519	1.26971	0.491551	1.15994	-0.390272	0.58253	0.746282	1.01753
YPL015C/HST2	expected	-0.385463	-1.37006	-0.204955	-0.245178	1.33715	-0.011916	-0.382329	0.530107	0.237786	1.16596	-1.12072	-0.691772	-0.716179	-1.56825	-0.072861	1.02415	-1.22125	1.2138	0.058512	-0.896581	-0.434712	-0.736195	-0.296132	-0.375566	-1.3517	-1.53255	-0.803043	-0.889917	-0.479708	-1.27181	-0.365864	-1.22063	-0.180907	0.019498	0.357462	-0.426722	-0.506889	0.675739	-1.28414	-0.432982	0.038251	1.30557	0.518813	1.1698	-0.375849	0.589154	0.762287	1.0696
YPL086C/ELP3	correlation	0.290154	0.223464	0.263058	0.20399	-0.356351	0.455189	-0.231153	0.130867	-0.301869	0.208398	-0.251455	0.458334	-0.335411	-0.001441	0.308209	-0.061501	0.176731	0.188985	-0.286847	0.027508	0.26998	0.229049	-0.096267	0.061621	0.325941	-0.353741	-0.125442	-0.252502	0.340656	-0.042764	0.11375	-0.405924	-0.191201	-0.257863	0.160944	0.21908	0.355188	0.058445	-0.354704	0.371237	0.413452	-0.082961	0.068529	-0.080774	-0.473305	-0.114849	0.173998	0.056217
YPL086C/ELP3	observed	1.03981	0.781421	0.933067	0.69523	-1.47074	2.08965	-0.836024	0.476795	-1.10996	0.71204	-0.893242	2.22356	-1.24085	-0.013124	1.1346	-0.184778	0.613922	0.64593	-0.99575	0.118389	0.953545	0.817553	-0.348122	0.251992	1.15994	-1.39737	-0.433128	-0.912973	1.26971	-0.118389	0.433128	-1.75926	-0.69523	-0.933067	0.567049	0.746282	1.33083	0.238468	-1.43309	1.5106	1.59843	-0.265563	0.279183	-0.251992	-2.08965	-0.404474	0.598152	0.211547
YPL086C/ELP3	expected	1.0088	0.773172	0.913065	0.704365	-1.27543	1.5919	-0.833085	0.446006	-1.08294	0.719942	-0.904814	1.60302	-1.20145	-0.021464	1.07259	-0.233668	0.608053	0.651352	-1.02986	0.08082	0.937521	0.792903	-0.356503	0.201348	1.13524	-1.26621	-0.459583	-0.908513	1.18724	-0.167468	0.38553	-1.45059	-0.691925	-0.927455	0.552275	0.757682	1.23858	0.190127	-1.26961	1.29528	1.44444	-0.309489	0.225756	-0.301762	-1.68866	-0.422157	0.598399	0.182253
YPL116W/HOS3	correlation	-0.117341	-0.209609	-0.271178	-0.133109	0.091285	-0.136474	-0.064113	-0.02287	0.041785	-0.028992	0.041648	-0.193766	-0.009876	-0.149055	-0.045374	0.151463	-0.186127	0.181305	0.236026	0.004446	-0.223706	-0.178114	-0.148185	-0.157713	-0.209441	-0.116839	-0.079855	0.025921	-0.193596	-0.209419	-0.178899	0.078269	0.011181	0.15303	0.119211	-0.069098	-0.183645	0.101554	0.187133	-0.285683	-0.112615	0.060698	0.025171	0.387594	0.177282	0.242088	-0.078559	0.150862
YPL116W/HOS3	observed	-0.58253	-1.18605	-1.98522	-0.64593	0.433128	-0.69523	-0.251992	-0.065666	0.184778	-0.105183	0.171444	-1.06261	-0.013124	-0.781421	-0.211547	0.836024	-0.97443	1.08598	1.43309	0.052519	-1.29966	-0.873852	-0.763733	-0.817553	-1.15994	-0.567049	-0.3621	0.118389	-1.03981	-1.1346	-0.893242	0.348122	0.065666	0.854785	0.64593	-0.279183	-0.933067	0.491551	1.10996	-2.08965	-0.551703	0.279183	0.105183	2.08965	0.99575	1.47074	-0.348122	0.817553
YPL116W/HOS3	expected	-0.581022	-1.05885	-1.3777	-0.66268	0.499398	-0.680106	-0.305369	-0.091784	0.243047	-0.123484	0.242338	-0.976802	-0.024489	-0.74526	-0.208324	0.811042	-0.937242	0.965583	1.24897	0.04968	-1.13185	-0.895748	-0.74075	-0.790097	-1.05798	-0.578419	-0.386892	0.160895	-0.975922	-1.05786	-0.89981	0.431991	0.084557	0.819157	0.644019	-0.331184	-0.92439	0.552576	0.995765	-1.45281	-0.556544	0.340992	0.157011	2.0339	0.944752	1.28036	-0.380179	0.807929
YPL127C/HHO1	correlation	-0.029722	-0.149435	-0.001653	0.071919	0.11008	-0.010888	0.007007	0.031171	0.055201	0.091099	-0.109409	-0.090909	-0.035864	-0.078841	-0.066286	0.027102	0.004236	-0.030098	0.03097	-0.053393	0.013713	-0.024099	0.105547	-0.029381	-0.142696	-0.035661	-0.017678	0.000897	-0.016152	-0.050452	0.045531	-0.023015	-0.009822	0.001568	0.091475	-0.053324	-0.13355	-0.02032	-0.064941	0.020511	-0.029605	0.035804	-0.112426	0.010864	0.043183	-0.028282	0.059534	-0.020667
YPL127C/HHO1	observed	-0.662184	-1.82459	-0.211547	0.781421	1.47074	-0.279183	-0.105183	0.224987	0.551703	1.03981	-1.24085	-1.18605	-0.729054	-1.06261	-1.01753	0.118389	-0.144866	-0.678614	0.211547	-0.873852	-0.02625	-0.491551	1.36334	-0.58253	-1.6474	-0.71204	-0.376149	-0.184778	-0.334212	-0.836024	0.491551	-0.462143	-0.265563	-0.171444	1.10996	-0.854785	-1.55302	-0.433128	-0.97443	0.052519	-0.613922	0.306581	-1.29966	-0.052519	0.433128	-0.567049	0.613922	-0.447588
YPL127C/HHO1	expected	-0.67044	-2.39814	-0.265343	0.796461	1.3472	-0.398615	-0.140357	0.208371	0.555183	1.07327	-1.82048	-1.55349	-0.759076	-1.37933	-1.19813	0.149659	-0.180346	-0.675862	0.205478	-1.01206	-0.043579	-0.58928	1.28178	-0.665511	-2.30089	-0.75615	-0.496615	-0.228542	-0.474589	-0.96962	0.415625	-0.573641	-0.38324	-0.218861	1.07869	-1.01106	-2.1689	-0.534745	-1.17873	0.054534	-0.668752	0.275248	-1.86403	-0.0847	0.38173	-0.649647	0.617713	-0.539752
YPL129W/TAF14	correlation	0.063409	0.33214	0.010925	-0.045896	-0.296943	0.04312	-0.097149	0.014303	-0.255269	0.03484	0.163035	0.220764	0.010667	0.051088	0.178006	-0.184586	-0.116332	0.31067	-0.149037	0.113692	-0.007187	0.0375	-0.190324	-0.002687	0.34923	0.004991	-0.050598	-0.124383	0.038754	0.044976	-0.18023	-0.074015	-0.055083	0.029535	-0.06007	0.142171	0.360352	0.125767	0.033082	-0.044598	0.103113	-0.077323	0.240376	-0.06375	-0.194483	0.132207	-0.113911	0.071823
YPL129W/TAF14	observed	0.746282	1.43309	0.3621	0.039381	-1.59843	0.536486	-0.334212	0.390272	-1.36334	0.447588	1.03981	1.1346	0.348122	0.613922	1.08598	-0.893242	-0.476795	1.29966	-0.58253	0.873852	0.224987	0.476795	-0.912973	0.265563	1.47074	0.320366	0.013124	-0.521391	0.491551	0.567049	-0.781421	-0.171444	-0.013124	0.418758	-0.078824	0.97443	1.55302	0.912973	0.433128	0.065666	0.836024	-0.211547	1.18605	-0.118389	-0.97443	0.953545	-0.462143	0.799356
YPL129W/TAF14	expected	0.718512	2.37341	0.395304	0.045383	-1.50062	0.593567	-0.27024	0.416103	-1.24398	0.542576	1.33203	1.68754	0.393714	0.642636	1.42422	-0.808696	-0.388371	2.2412	-0.589776	1.02816	0.283764	0.558953	-0.844034	0.311477	2.47865	0.358762	0.01643	-0.437954	0.566678	0.604993	-0.78187	-0.12778	-0.011192	0.509908	-0.041898	1.20354	2.54715	1.10252	0.53175	0.053379	0.963018	-0.14815	1.80831	-0.06456	-0.869647	1.14218	-0.373464	0.770324
YPL165C/SET6	correlation	-0.236077	-0.055606	-0.061629	-0.162513	-0.083879	-0.158619	-0.019273	-0.131496	0.037524	0.116057	0.07607	-0.147458	0.057944	-0.12949	-0.071229	-0.161039	-0.367544	0.134558	0.050086	-0.171311	-0.02545	-0.022973	-0.226981	-0.289207	-0.059779	0.020615	0.007288	0.015901	-0.289146	-0.157676	-0.216384	0.142655	0.031771	0.057088	0.15218	-0.032125	-0.059894	0.048025	0.150898	-0.354084	0.049317	-0.049287	0.060271	0.288495	0.223081	0.33608	0.080149	0.273965
YPL165C/SET6	observed	-1.55302	-0.198145	-0.265563	-0.933067	-0.390272	-0.873852	0	-0.678614	0.198145	0.629845	0.462143	-0.781421	0.348122	-0.629845	-0.348122	-0.912973	-2.41566	0.678614	0.279183	-1.01753	-0.052519	-0.02625	-1.47074	-1.82459	-0.224987	0.158141	0.091996	0.131616	-1.75926	-0.854785	-1.36334	0.71204	0.184778	0.334212	0.781421	-0.091996	-0.251992	0.251992	0.763733	-2.22356	0.265563	-0.144866	0.418758	1.39737	1.15994	1.55302	0.476795	1.29966
YPL165C/SET6	expected	-1.20745	-0.289112	-0.31976	-0.833116	-0.432978	-0.813303	-0.104225	-0.675283	0.184792	0.584414	0.380935	-0.756507	0.288699	-0.665075	-0.368609	-0.825617	-1.87643	0.678557	0.248713	-0.877887	-0.135657	-0.123054	-1.16117	-1.47781	-0.310343	0.098746	0.030931	0.074757	-1.4775	-0.808501	-1.10725	0.719756	0.155517	0.284344	0.768226	-0.169625	-0.310933	0.238225	0.761705	-1.80794	0.244801	-0.256957	0.30054	1.46188	1.12901	1.70402	0.401692	1.38794
YPL181W/CTI6	correlation	-0.308427	-0.167014	-0.267245	-0.184227	0.185577	-0.401445	0.091398	-0.233701	0.370124	-0.153635	0.283565	-0.408319	0.269313	-0.040127	-0.216885	0.01535	-0.211084	-0.112085	0.239237	-0.033776	-0.302345	-0.242155	-0.036476	-0.034826	-0.240542	0.218799	-0.021009	0.222688	-0.466689	0.080806	-0.274971	0.415361	0.369623	0.309464	-0.153696	-0.198882	-0.254774	-0.10892	0.417665	-0.53532	-0.279127	-0.049662	0.151756	0.323922	0.325063	0.240183	-0.201773	0.236341
YPL181W/CTI6	observed	-1.213	-0.613922	-1.01753	-0.678614	0.598152	-1.59843	0.334212	-0.912973	1.39737	-0.551703	1.06261	-1.70067	0.933067	-0.078824	-0.873852	0.131616	-0.836024	-0.390272	0.817553	-0.02625	-1.15994	-0.953545	-0.052519	-0.039381	-0.933067	0.763733	0.02625	0.781421	-2.08965	0.306581	-1.03981	1.59843	1.36334	1.18605	-0.567049	-0.729054	-0.99575	-0.3621	1.6474	-2.79217	-1.06261	-0.105183	0.491551	1.213	1.24085	0.836024	-0.746282	0.799356
YPL181W/CTI6	expected	-1.11654	-0.614191	-0.970249	-0.675336	0.638354	-1.44698	0.303793	-0.851087	1.29394	-0.566661	0.986444	-1.4714	0.935816	-0.163438	-0.791349	0.033638	-0.770744	-0.419061	0.828973	-0.140874	-1.09494	-0.881118	-0.150467	-0.144604	-0.875389	0.75637	-0.095523	0.770185	-1.67875	0.266166	-0.997693	1.45463	1.29216	1.07845	-0.56688	-0.727396	-0.925946	-0.407816	1.46282	-1.92256	-1.01246	-0.197309	0.518206	1.12981	1.13386	0.832335	-0.737667	0.818685
YPL208W/RKM1	correlation	0.39658	-0.328772	0.019449	0.290523	0.058009	0.483207	-0.138922	-0.083863	0.010044	0.186382	-0.419765	0.212216	-0.273996	-0.254577	0.054068	0.136243	0.373632	-0.136197	0.157729	0.172013	0.114994	0.115885	-0.081874	0.159332	-0.203368	-0.37259	-0.232851	-0.346415	0.486142	-0.328935	0.411397	-0.301616	-0.135237	-0.046848	0.10519	-0.095497	-0.158592	0.11624	-0.41536	0.444825	0.35523	0.074159	-0.118024	-0.02848	-0.046235	-0.267807	0.060586	-0.04065
YPL208W/RKM1	observed	1.33083	-1.36334	0.02625	1.03981	0.158141	1.6474	-0.598152	-0.3621	-0.039381	0.613922	-1.89879	0.69523	-1.03981	-0.933067	0.131616	0.390272	1.29966	-0.567049	0.506415	0.551703	0.265563	0.279183	-0.348122	0.521391	-0.71204	-1.55302	-0.836024	-1.47074	1.70067	-1.39737	1.39737	-1.18605	-0.551703	-0.265563	0.224987	-0.418758	-0.64593	0.292854	-1.82459	1.55302	1.26971	0.184778	-0.536486	-0.144866	-0.251992	-0.99575	0.171444	-0.224987
YPL208W/RKM1	expected	1.3298	-1.18314	0.02325	0.962368	0.156838	1.62991	-0.525419	-0.334668	-0.009334	0.601577	-1.49838	0.691077	-0.993373	-0.926097	0.143185	0.427876	1.25029	-0.515979	0.502312	0.551799	0.354258	0.357346	-0.32778	0.507864	-0.748687	-1.33495	-0.850828	-1.24426	1.64008	-1.18371	1.38113	-1.08906	-0.512653	-0.206434	0.320292	-0.374977	-0.593563	0.358574	-1.48312	1.49694	1.18654	0.212788	-0.453017	-0.142799	-0.204311	-0.971934	0.165765	-0.18496
YPR023C/EAF3	correlation	0.093753	0.085904	0.474057	0.016404	-0.284342	0.369967	0.0516	0.203395	-0.427579	0.446215	-0.495736	0.388968	-0.217452	-0.087652	0.29177	-0.086133	0.060039	-0.031418	-0.421684	-0.244988	0.783403	0.730707	0.290019	-0.180778	0.142306	-0.244069	0.046314	-0.172504	0.300479	0.034593	0.269264	-0.528295	-0.549928	-0.23077	0.330957	0.08037	0.167056	0.149129	-0.590026	0.520648	0.315497	0.224331	-0.276088	-0.186336	-0.33786	-0.017392	0.666862	0.031582
YPR023C/EAF3	observed	0.251992	0.224987	1.33083	-0.052519	-0.933067	0.99575	0.052519	0.462143	-1.24085	1.18605	-1.6474	1.03981	-0.629845	-0.320366	0.746282	-0.306581	0.131616	-0.211547	-1.213	-0.781421	2.41566	2.08965	0.71204	-0.506415	0.334212	-0.746282	0.039381	-0.491551	0.799356	0.02625	0.629845	-1.82459	-1.98522	-0.69523	0.912973	0.171444	0.376149	0.3621	-2.41566	1.43309	0.873852	0.521391	-0.912973	-0.536486	-1.08598	-0.184778	1.89879	0.013124
YPR023C/EAF3	expected	0.179136	0.157876	1.20921	-0.030369	-0.844953	0.927274	0.064963	0.476107	-1.23292	1.1338	-1.41752	0.978739	-0.663778	-0.312208	0.715473	-0.308096	0.08782	-0.159897	-1.21695	-0.738361	2.04709	1.90436	0.71073	-0.564446	0.310644	-0.735873	0.050645	-0.542036	0.739063	0.018898	0.654514	-1.50571	-1.56431	-0.69985	0.821615	0.142887	0.377679	0.329123	-1.67291	1.3354	0.779739	0.532813	-0.822598	-0.579499	-0.989911	-0.121906	1.73143	0.01074
YPR031W/NTO1	correlation	0.006197	0.243023	0.294291	-0.045112	-0.365988	0.403353	-0.018129	0.004134	-0.334427	0.284837	-0.291677	0.521995	-0.130291	-0.153954	0.507711	-0.228304	0.046929	0.127841	-0.25561	-0.112275	0.343224	0.369925	-0.001357	-0.231112	0.221005	-0.309809	-0.15263	-0.235288	0.351261	0.144658	0.204212	-0.485235	-0.433878	-0.010768	0.410437	0.322081	0.272799	0.158346	-0.407148	0.327993	0.343595	0.026638	0.13283	0.096423	-0.25956	0.113516	0.331978	0.214018
YPR031W/NTO1	observed	-0.039381	0.746282	0.912973	-0.224987	-1.29966	1.33083	-0.158141	-0.052519	-1.213	0.854785	-1.01753	2.08965	-0.348122	-0.447588	1.82459	-0.781421	0.118389	0.390272	-0.893242	-0.320366	1.1346	1.26971	-0.065666	-0.799356	0.678614	-1.10996	-0.418758	-0.817553	1.213	0.433128	0.598152	-1.82459	-1.70067	-0.118389	1.36334	1.01753	0.781421	0.476795	-1.55302	1.03981	1.18605	0.052519	0.404474	0.292854	-0.912973	0.334212	1.10996	0.64593
YPR031W/NTO1	expected	-0.007713	0.750065	0.914109	-0.171889	-1.1986	1.26308	-0.08555	-0.014316	-1.09762	0.88386	-0.960829	1.6427	-0.444439	-0.520153	1.597	-0.758053	0.122618	0.381514	-0.845425	-0.386791	1.07068	1.15612	-0.031885	-0.767038	0.679615	-1.01885	-0.515918	-0.780398	1.0964	0.435326	0.625881	-1.58016	-1.41583	-0.061997	1.28574	1.00303	0.845341	0.479124	-1.33031	1.02195	1.07187	0.057692	0.397479	0.280985	-0.858063	0.335678	1.0347	0.657259
YPR052C/NHP6A	correlation	-0.016979	-0.118539	-0.034763	-0.128266	-0.301094	0.028769	-0.176989	-0.210561	-0.110882	0.136455	-0.040296	-0.062416	-0.090336	-0.251695	0.092694	-0.038402	-0.21034	0.157117	0.078781	-0.04881	-0.004925	0.010278	-0.394709	-0.207695	-0.133443	-0.169346	-0.158989	-0.199144	-0.172451	-0.137794	-0.124602	0.025482	-0.001507	0.1283	0.194025	-0.183109	-0.139082	0.241164	0.069454	-0.268299	0.17748	-0.00744	0.198955	0.389963	0.060542	0.367389	0.025295	0.504549
YPR052C/NHP6A	observed	0.052519	-0.376149	0.013124	-0.433128	-1.6474	0.265563	-0.781421	-0.97443	-0.3621	0.71204	-0.02625	-0.211547	-0.292854	-1.33083	0.476795	0	-0.953545	0.873852	0.447588	-0.131616	0.078824	0.144866	-2.22356	-0.912973	-0.476795	-0.678614	-0.629845	-0.893242	-0.69523	-0.521391	-0.404474	0.224987	0.118389	0.662184	1.01753	-0.799356	-0.536486	1.24085	0.376149	-1.47074	0.97443	0.065666	1.03981	1.75926	0.3621	1.70067	0.211547	1.98522
YPR052C/NHP6A	expected	0.004692	-0.450865	-0.075079	-0.494496	-1.26974	0.209899	-0.713052	-0.863638	-0.416522	0.692934	-0.099899	-0.19912	-0.324359	-1.04815	0.49664	-0.091403	-0.862648	0.785618	0.434234	-0.138091	0.058762	0.126954	-1.68965	-0.850784	-0.51772	-0.678765	-0.632308	-0.812426	-0.692695	-0.537236	-0.478064	0.195154	0.074095	0.656356	0.951171	-0.740501	-0.543015	1.16262	0.392397	-1.12263	0.876957	0.04748	0.973284	1.83007	0.35242	1.72881	0.194314	2.34406
YPR068C/HOS1	correlation	0.398427	-0.25532	-0.088572	0.253327	0.053689	0.276606	-0.11054	-0.13023	0.144093	-0.035025	-0.138628	0.119331	-0.129737	-0.082223	-0.084904	0.034665	0.378559	-0.181491	0.323243	0.23152	-0.080475	-0.073499	-0.091635	0.266453	-0.171582	-0.1917	-0.207376	-0.194654	0.345943	-0.191842	0.253299	-0.080549	0.194759	-0.073189	-0.103374	-0.104866	-0.135099	-0.110311	-0.119318	0.246766	0.202655	-0.180581	-0.058509	0.017357	0.02451	-0.240131	-0.118532	-0.064573
YPR068C/HOS1	observed	1.82459	-1.98522	-0.491551	1.15994	0.491551	1.26971	-0.629845	-0.817553	0.912973	-0.131616	-0.873852	0.729054	-0.799356	-0.447588	-0.476795	0.404474	1.59843	-1.18605	1.33083	1.08598	-0.404474	-0.376149	-0.506415	1.213	-1.10996	-1.26971	-1.36334	-1.33083	1.43309	-1.29966	1.1346	-0.418758	1.01753	-0.3621	-0.567049	-0.58253	-0.854785	-0.613922	-0.729054	1.10996	1.03981	-1.1346	-0.279183	0.265563	0.3621	-1.70067	-0.71204	-0.334212
YPR068C/HOS1	expected	2.5752	-1.55183	-0.499175	1.6592	0.398901	1.80615	-0.637859	-0.762159	0.969617	-0.161135	-0.81517	0.813292	-0.759045	-0.459096	-0.476018	0.278807	2.44977	-1.08576	2.10057	1.52154	-0.448059	-0.404018	-0.518508	1.74206	-1.02321	-1.15021	-1.24917	-1.16886	2.24387	-1.15111	1.65902	-0.448524	1.28946	-0.402066	-0.592616	-0.602036	-0.792892	-0.636409	-0.693271	1.61778	1.33931	-1.08002	-0.309389	0.169545	0.214697	-1.45595	-0.68831	-0.347672
YPR179C/HDA3	correlation	0.147215	0.246909	0.57406	0.108097	-0.241132	0.586427	-0.041921	0.347286	-0.375723	0.42644	-0.551405	0.525641	-0.351681	-0.00913	0.473575	-0.012766	0.15154	0.112563	-0.506059	-0.244304	0.564028	0.472816	0.107613	-0.073957	0.190241	-0.379382	0.052681	-0.238881	0.447576	0.019785	0.303831	-0.660143	-0.443631	-0.39439	0.299636	0.258397	0.298079	0.15778	-0.67577	0.580807	0.444559	0.22761	-0.067282	-0.226037	-0.581117	-0.05163	0.559047	0.026719
YPR179C/HDA3	observed	0.334212	0.567049	1.59843	0.238468	-0.71204	1.70067	-0.158141	0.781421	-1.01753	0.99575	-1.70067	1.33083	-0.97443	-0.065666	1.18605	-0.078824	0.348122	0.251992	-1.5106	-0.729054	1.55302	1.15994	0.224987	-0.279183	0.447588	-1.03981	0.158141	-0.69523	1.10996	0.039381	0.746282	-1.89879	-1.24085	-1.08598	0.729054	0.613922	0.71204	0.3621	-2.22356	1.6474	1.08598	0.506415	-0.265563	-0.598152	-1.75926	-0.198145	1.5106	0.078824
YPR179C/HDA3	expected	0.308648	0.564356	1.40347	0.208313	-0.687433	1.43519	-0.176472	0.821816	-1.03265	1.02484	-1.48326	1.27928	-0.970981	-0.092364	1.14574	-0.101689	0.319741	0.21977	-1.36695	-0.695567	1.37774	1.14379	0.207073	-0.25864	0.419008	-1.04203	0.066175	-0.681657	1.07905	-0.0182	0.710355	-1.76216	-1.20683	-1.08053	0.699597	0.593821	0.695604	0.335746	-1.80224	1.42078	1.07131	0.514854	-0.241519	-0.648715	-1.55947	-0.201373	1.36497	-0.000414
YPR193C/HPA2	correlation	-0.127343	-0.036701	-0.409381	-0.151247	0.105487	-0.114384	0.083589	-0.295598	0.209286	-0.228896	0.168073	-0.006057	0.274066	-0.189005	-0.097683	-0.208068	-0.10124	0.137894	0.291728	0.16244	-0.210431	-0.115169	-0.032333	-0.115722	-0.139782	-0.059412	-0.237827	-0.0307	-0.065958	0.088458	-0.036788	0.098023	0.136993	0.451889	0.012487	0.126343	-0.09742	-0.165032	0.197076	-0.228481	-0.037998	-0.144609	0.156911	0.179126	0.223224	0.218327	-0.209279	0.184721
YPR193C/HPA2	observed	-0.613922	-0.144866	-2.08965	-0.763733	0.462143	-0.551703	0.3621	-1.59843	1.06261	-1.1346	0.71204	0.013124	1.47074	-0.893242	-0.462143	-0.99575	-0.491551	0.598152	1.59843	0.69523	-1.03981	-0.567049	-0.118389	-0.58253	-0.662184	-0.279183	-1.24085	-0.105183	-0.306581	0.390272	-0.158141	0.447588	0.58253	2.41566	0.078824	0.521391	-0.447588	-0.799356	0.933067	-1.10996	-0.184778	-0.71204	0.678614	0.781421	1.213	1.15994	-1.01753	0.836024
YPR193C/HPA2	expected	-0.607218	-0.196184	-1.88617	-0.715613	0.44859	-0.548452	0.349292	-1.3702	0.919285	-1.06773	0.732395	-0.057225	1.21304	-0.886834	-0.472719	-0.973278	-0.488847	0.595545	1.29313	0.706851	-0.983991	-0.552014	-0.176377	-0.554519	-0.663622	-0.29917	-1.10823	-0.168975	-0.328854	0.37137	-0.196579	0.414743	0.59146	2.01941	0.026865	0.543163	-0.471525	-0.778126	0.863918	-1.06585	-0.202065	-0.685513	0.681783	0.78252	0.98249	0.960281	-0.978767	0.80789
[truncated: 143 more columns]
