# Supplementary material for: Systematic Dissection of Roles for Chromatin Regulators in a Yeast Stress Response
Source: PLoS Biol. 2012 Jul 31;10(7):e1001369. doi: 10.1371/journal.pbio.1001369 (PMC3416867; doi:10.1371/journal.pbio.1001369)
Supplement: Table S4 — Modification mapping data part I. Agilent tiling microarray data for H3K36me3 and H3K14ac at 6 time points during a diamide stress. (XLSX) [file pbio.1001369.s011.xlsx]

## Sheet: Sheet1
UID	NAME	H3K36me3_0	H3K36me3_4	H3K36me3_8	H3K36me3_15	H3K36me3_30	H3K36me3_60	H3K14ac_0	H3K14ac_4	H3K14ac_8	H3K14ac_15	H3K14ac_30	H3K14ac_60
A_75_P01000003	YAL068C:2099	-3.53433	-3.68995	-3.04264	-3.05646	-3.07961	-3.87853	-0.925962	-0.890748	-0.63041	-0.298431	-0.765139	-0.624542
A_75_P01000016	YAL068C:1953	-3.00127	-2.82532	-2.63932	-2.35629	-2.35034	-2.93806	-1.98562	-2.12409	-2.27403	-1.92834	-2.42963	-2.11629
A_75_P01000071	YAL068C:1374	-0.243722	0.331334	-0.946984	-0.882095	1.33987	0.208417	-0.0586512	-1.11216	0.0719319	0.0203681	0.404043	0.17926
A_75_P01000148	YAL068C:626	-2.54871	-2.30857	-2.46955	-2.08814	-2.59547	-2.45387	-2.7591	-2.68878	-2.65735	-2.7048	-2.72885	-2.72214
A_75_P01000219	YAL068C:-147	-3.25927	-3.05333	-3.05645	-2.48579	-2.63037	-2.94494	-2.34416	-2.32851	-2.22724	-1.94463	-2.11095	-2.48914
A_75_P01000274	YAL067W-A:384	-2.39214	-2.4034	-2.45287	-2.59502	-2.29135	-2.23839	-1.74389	-1.8706	-1.70449	-1.63112	-1.67686	-1.94605
A_75_P01000289	YAL067W-A:547	-3.11554	-2.91741	-3.01609	-2.70067	-2.7485	-2.66144	-1.84847	-1.74952	-1.74954	-1.75423	-1.8893	-2.01319
A_75_P01000310	YAL067W-A:744	-1.51071	-1.48847	-1.44774	-1.3954	-1.42295	-0.839167	-1.0634	-1.00754	-1.115	-1.02393	-1.00522	-1.16914
A_75_P01000338	YAL067W-A:1055	-2.06146	-2.02431	-1.85963	-1.65614	-1.87176	-2.02174	-1.05141	-0.987308	-0.909992	-0.866018	-0.991208	-1.35012
A_75_P01000360	YAL067W-A:1286	0.618725	0.661508	0.645217	-0.134548	-0.00343449	0.255887	-0.149886	-0.431917	-0.265268	-0.206626	-0.386011	-0.248996
A_75_P01000376	YAL067W-A:1441	-1.18002	-0.953831	-1.11037	-1.00991	-1.14505	-0.98595	-0.802832	-0.658643	-0.715067	-0.710243	-0.7671	-1.03083
A_75_P01000394	YAL067W-A:1625	0.04083	0.206699	0.154767	0.307809	0.150113	0.426414	0.161212	0.127536	0.168983	-0.0750472	-0.166972	-0.460612
A_75_P01000410	YAL067W-A:1779	-0.81758	-0.744858	-0.661768	-0.820979	-0.926576	-0.606352	-0.291967	-0.268322	-0.430577	-0.396614	-0.550043	-0.684152
A_75_P01000426	YAL067W-A:1922	-0.400051	-0.153252	0.0662278	-0.0516325	-0.544695	-0.717653	-0.40905	-0.359396	-0.305751	-0.448933	-0.531262	-0.737639
A_75_P01000446	YAL067W-A:2130	-0.2727	-0.0962879	0.0333043	-0.204303	-0.414144	-0.659111	-0.281206	-0.444768	-0.524787	-0.392203	-0.510619	-0.72586
A_75_P01000473	YAL067W-A:2407	-1.9114	-1.80689	-1.91664	-1.47968	-1.38854	-1.57577	-0.948934	-0.875262	-0.766734	-0.90354	-0.903794	-1.22191
A_75_P01000507	YAL067C:3819	-0.752437	-0.781801	-0.694064	-0.613164	-1.12476	-0.810537	-0.653514	-0.625068	-0.720378	-0.61127	-0.822063	-1.0753
A_75_P01000523	YAL067C:3639	0.322077	0.0742748	0.026464	0.158254	-0.166948	0.840663	-0.332447	-0.274482	-0.207738	-0.185871	-0.323767	-0.500538
A_75_P01000549	YAL067C:3362	0.373583	0.137352	0.210817	-0.0160533	-0.419734	-0.937608	0.149378	-0.224219	0.174585	0.0780857	-0.0215334	-0.00591125
A_75_P01000563	YAL067C:3225	-2.60682	-2.40771	-2.35329	-1.89234	-2.07032	-2.37	-0.516096	-0.471097	-0.285194	-0.307706	-0.429099	-0.579156
A_75_P01000586	YAL067C:3001	-1.33697	-1.40812	-1.35352	-1.52267	-1.59399	-1.6949	0.534505	0.546953	0.598281	0.530044	0.291289	0.405735
A_75_P01000600	YAL067C:2842	-2.24978	-2.02897	-2.07796	-1.90229	-1.98031	-2.15983	0.306541	0.270848	0.30184	0.348703	0.0827621	0.160886
A_75_P01000617	YAL067C:2668	-2.879	-2.67266	-2.58954	-2.35302	-2.55336	-2.52322	-0.407874	-0.448667	-0.426169	-0.322386	-0.438674	-0.456412
A_75_P01000661	YAL067C:2238	-1.19317	-0.843186	-0.6389	-1.37576	-1.25291	-1.16188	-0.213528	-0.606371	-0.563367	-0.0704168	-0.231155	-0.252228
A_75_P01000684	YAL067C:2015	-1.21152	-0.953922	-0.924486	-0.507938	-0.898084	-0.442108	-0.200949	-0.30805	-0.206341	-0.124506	-0.134944	-0.313009
A_75_P01000702	YAL067C:1826	-0.963927	-0.721478	-0.622758	-1.15167	-0.991253	-0.71759	0.29964	0.102323	0.121413	0.206322	0.218005	0.142187
A_75_P01000718	YAL067C:1666	-1.99579	-2.055	-1.99044	-2.08765	-1.88924	-2.02696	0.0765173	0.250822	-0.0157917	0.0376555	0.0753487	-0.107767
A_75_P01000762	YAL067C:1240	-1.08185	-0.912774	-0.90995	-1.23051	-1.01477	-0.875913	0.203455	0.148003	0.246291	0.223625	0.300762	0.254318
A_75_P01000799	YAL067C:872	-0.488837	-0.456524	-0.75237	-0.90098	-0.917529	-0.854067	0.529768	0.313814	0.500206	0.337651	0.53367	0.660399
A_75_P01000819	YAL067C:691	-2.10644	-2.10224	-1.99233	-2.23088	-2.08207	-2.06301	0.214605	0.104161	0.0468519	0.0744464	0.13953	0.0497614
A_75_P01000835	YAL067C:517	-1.4265	-1.33755	-1.30137	-1.55922	-1.5116	-1.46654	0.591201	0.52716	0.533304	0.438038	0.466995	0.681384
A_75_P01000854	YAL067C:342	-1.88499	-1.82887	-1.95449	-1.50126	-1.68372	-1.85445	0.428622	0.562468	0.401546	0.371017	0.517779	0.541815
A_75_P01000874	YAL067C:143	-2.06092	-1.87229	-1.97955	-1.68274	-1.87207	-2.04815	0.186199	0.677925	0.467643	0.565637	0.581259	0.479739
A_75_P01000898	YAL067C:-77	-1.16467	-1.42621	-1.40733	-0.91098	-1.31518	-0.652714	0.816847	0.85601	0.61504	0.718716	0.874871	0.755559
A_75_P01000916	YAL067C:-262	-1.80008	-1.89771	-1.80196	-1.41233	-2.00669	-2.10797	0.266095	0.236891	0.340378	0.329527	0.46845	0.47606
A_75_P01000936	YAL067C:-450	-1.791	-1.56496	-1.63697	-1.32542	-1.67176	-1.82367	0.902386	0.846413	0.660649	0.88276	0.932439	0.983528
A_75_P01000951	YAL067C:-594	-0.116057	0.222196	0.163253	-0.248578	-0.500194	0.13839	1.15355	1.074	1.11363	1.24017	1.18013	1.26313
A_75_P01000967	YAL067C:-749	-1.25131	-0.965008	-0.824309	-0.472183	-0.825252	-0.606845	0.645034	0.53288	0.462053	0.538982	0.467544	0.527694
A_75_P01000992	YAL067C:-1001	-1.73453	-1.58106	-1.49233	-1.79851	-1.57717	-1.97038	0.324658	0.165145	0.242258	0.42307	0.554452	0.586728
A_75_P01001017	YAL067C:-1253	-3.43761	-3.29283	-3.19946	-2.72591	-2.77848	-3.32007	-0.27534	-0.409025	-0.27959	-0.318329	0.0332113	-0.138804
A_75_P01001046	YAL067C:-1509	-2.59903	-2.47834	-2.53828	-2.26441	-2.25334	-2.23627	0.0790393	0.178963	-0.00539779	0.234843	0.383332	0.223542
A_75_P01001075	YAL064W-B:-1248	-2.69626	-2.50178	-2.45715	-2.49598	-2.29966	-2.45507	0.304739	0.308146	0.272726	0.320967	0.418137	0.366044
A_75_P01001106	YAL064W-B:-938	0.0891175	0.225664	0.102578	0.342686	-0.178942	0.414369	0.301151	0.186202	0.194815	0.267066	0.406375	0.385375
A_75_P01001122	YAL064W-B:-790	-1.17581	-1.1123	-1.14075	-1.15062	-0.958086	-0.947378	0.273517	-0.0331854	-0.016363	0.263664	0.538186	0.479989
A_75_P01001136	YAL064W-B:-653	0.82574			-0.388995	0.580968	0.968961	1.20692	0.887376	1.09349	0.686934		1.1529
A_75_P01001161	YAL064W-B:-420	0.426097	0.472221	0.435487	0.463402	0.52318	0.270243	1.12499	0.700985	0.796514	0.761081	0.730286	0.801311
A_75_P01001222	YAL064W-B:214	-1.56571	-1.56451	-1.11853	-1.01897	-0.86847	-1.42605	-0.316336	-0.4838	-0.364238	-0.459113	-0.257842	-0.444688
A_75_P01001315	YAL064C-A:472	0.373212	-0.0202709	0.0990293	0.255065	0.0154403	0.0390137	-0.636225	-0.53241	-0.503698	-0.601279	-0.652702	-0.627144
A_75_P01001343	YAL064C-A:235	0.471421	0.38545	0.51966	0.0757529	0.465574	0.494093	-0.646705	-0.766054	-0.639827	-0.775821	-0.686105	-0.833448
A_75_P01001394	YAL064C-A:-288	-0.474051	-0.593068	-0.581657	-0.699698	-0.894921	-0.486486	-0.626901	-0.515121	-0.42752	-0.520481	-0.511832	-0.580457
A_75_P01001421	YAL064C-A:-556	-0.804134	-0.981511	-0.521717	-0.512458	-0.265896	-1.4632	-0.538768	-0.734029	-0.158137	-0.0362201	-0.1922	-0.508456
A_75_P01001457	YAL064C-A:-917	-0.136821	-0.031896	0.00236576	-0.0435734	-0.0296523	-0.297193	-0.541508	-0.649808	-0.538631	-0.557462	-0.696609	-0.699772
A_75_P01001533	YAL064C-A:-1695	-0.770476	-0.535113	-0.675983	-0.248601	-0.584827	-0.4886	-0.626349	-0.502405	-0.382751	-0.520214	-0.484565	-0.54071
A_75_P01001609	YAL064C-A:-2423	0.0667027	0.197905	0.181797	-0.213194	0.114481	-0.135348	0.189404	0.438251	0.209315	0.0457633	0.0264825	0.216266
A_75_P01001643	YAL064C-A:-2739	0.273811	0.431233	0.482439	0.23389	0.220573	0.87542	0.642156	0.365023	0.691413	0.356731	0.265512	0.503614
A_75_P01001681	YAL064C-A:-3110	-0.816212	-0.812656	-0.698519	-0.497259	-0.856865	-1.00104	-0.249405	-0.129943	-0.19117	-0.147958	-0.115398	-0.149238
A_75_P01001723	YAL064C-A:-3539	-1.96045	-1.87832	-1.72539	-1.78458	-1.62642	-1.6303	0.211679	-0.0463995	0.344421	0.299276	0.352041	0.446745
A_75_P01001747	YAL064C-A:-3803	0.0216226	0.050752	0.00521968	-0.199626	-0.231012	-0.340819	0.225092	0.173568	0.265373	0.248379	0.327204	0.281504
A_75_P01001772	YAL064W:-3737	-2.17603	-2.19353	-2.0347	-2.29609	-1.70921	-2.31192	-0.226203	-0.0852321	-0.143536	-0.0155825	-0.0223314	-0.084171
A_75_P01001849	YAL064W:-2990	0.482606	-0.348516	0.298569	-0.404965	-0.202293	-0.0255705	0.500975	0.620183	0.744522	0.375709	0.570979	0.657336
A_75_P01001967	YAL064W:-1731	-1.24587	-0.844976	-0.946752	-0.657943	-1.19907	-0.821973	0.325888	0.224411	0.701351	0.421323	0.718065	0.821333
A_75_P01002122	YAL064W:-90	-1.78212	-1.87266	-1.98637	-1.55596	-1.826	0.463994	-0.488148	-0.157169	-0.139851	-0.150433	-0.220304	-0.275358
A_75_P01002229	YAL063C-A:156	-2.90537	-2.67449	-2.78597	-2.60229	-2.48218	-2.53044	-0.345243	-0.48681	-0.158518	-0.28547	0.205524	0.131257
A_75_P01002230	YAL063C-A:142	-2.30068	-2.21684	-2.27978	-2.32903		-2.30333	-0.236249	-0.37979	-0.136136	-0.0645692	0.28563	0.282427
A_75_P01002295	YAL063C-A:-548	-2.45138	-2.32413	-2.50178	-1.73741	-2.1787	-1.94868	0.459062	0.491933	0.51553	0.386916	0.506563	0.640814
A_75_P01002510	YAL063C:2529	0.602312	0.2868	0.250468	0.438626	0.0826261	0.0863382	-0.440204	-0.394425	-0.44291	-0.43296	-0.511532	-0.379706
A_75_P01002684	YAL063C:775	-0.683327	-0.698848	-0.541116	-0.499675	-0.737422	0.0148235	-1.0725	-0.997035	-0.958896	-0.922439	-0.95118	-1.02885
A_75_P01002710	YAL063C:493	0.0592937	-0.148211	-0.262942	-0.275981	0.215968	0.0102782	-0.542247	-0.492622	-0.428391	-0.409024	-0.47868	-0.370247
A_75_P01002727	YAL063C:325	0.418519	0.228728	0.0983189	-0.0559146	-0.09646	0.0369339	-0.72868	-0.914105	-0.708023	-0.694104	-0.710775	-0.571379
A_75_P01002757	YAL063C:5	-0.0480712	-0.0506526	-0.0552115	-0.0310912	0.0564145	0.183032	-0.720905	-0.653528	-0.735649	-0.800823	-0.88472	-0.903019
A_75_P01002784	YAL063C:-250	-1.37981	-1.36251	-1.30833	-1.07883	-1.30512	-1.37926	-0.959175	-0.965539	-0.768204	-0.703286	-0.846587	-0.975016
A_75_P01002818	YAL063C:-585	-1.64955	-1.15264	-1.03689	-0.65411	-1.27659	-0.92482	-1.47507	-1.23403	-1.32055	-1.09951	-1.27441	-1.40267
A_75_P01002834	YAL063C:-746	0.690151	1.00694	0.910867	0.677505	0.22064	-0.0675273	-0.345486	-0.74737	-0.598941	-0.439531	-0.51725	-0.716759
A_75_P01002852	YAL063C:-914	-2.47835	-2.21396	-2.33455	-2.28368	-2.90776	-2.302	-0.973367	-0.66128	-0.636572	-0.474962	-0.874049	-0.857513
A_75_P01002877	YAL063C:-1154	-2.77954	-2.55511	-2.77077	-2.33787	-2.15129	-1.93923	-0.649481	-0.589059	-0.364879	-0.463616	-0.358158	-0.460697
A_75_P01002903	YAL063C:-1411	-2.08062	-2.07972	-2.15635	-2.11546	-2.01407	-2.31137	-0.164608	-0.00643637	0.0625515	-0.0456647	-0.236836	-0.0684472
A_75_P01002934	YAL063C:-1735	-1.54746	-1.62298	-1.58416	-1.50271	-1.61538	-1.30386	0.151215	0.338323	0.15413	0.129468	-0.140402	0.133898
A_75_P01002947	YAL062W:-1712	0	-3.50008	0	-5.45378	-2.34841	0	-1.27733	-0.804912	-0.283612	-0.557092	-0.696009	-0.421058
A_75_P01002980	YAL062W:-1372	-2.41687	-2.06518	-2.07381	-1.9866	-2.23637	-1.96652	0.49042	0.335934	0.357002	0.407151	0.166924	0.490586
A_75_P01003001	YAL062W:-1163	-2.06017	-1.70069	-1.82207	-1.88687	-1.88301	-1.77364	0.666163	0.606752	0.605761	0.620232	0.449844	0.58426
A_75_P01003027	YAL062W:-900	-2.02148	-1.90638	-1.72262	-1.38713	-1.77471	-1.26176	0.622557	0.680493	0.601483	0.595939	0.367754	0.505165
A_75_P01003050	YAL062W:-665	-0.464523	0.348061	0.41265	0.25639	0.109293	0.30847	0.580009	0.502129	0.485208	0.378018	0.271024	0.264365
A_75_P01003066	YAL062W:-519	0.747099	1.22481	1.28309	1.13218	0.40251	-0.088126	0.298252	-0.228641	0.0877376	0.162867	-0.109238	-0.340874
A_75_P01003080	YAL062W:-358	-2.13014	-1.70241	-1.64845	-1.72927	-1.77818	-1.40301	-0.469419	-0.574973	-0.351678	-0.393158	-0.255301	-0.271219
A_75_P01003094	YAL062W:-211	-1.76598	-1.93598	-1.76783	-1.76129	-1.68609	-0.90489	0.599559	0.565287	0.488208	0.644462	0.798474	0.654102
A_75_P01003115	YAL062W:-5	-0.574815	-0.257017	-0.117499	-0.358441	-0.767227	-0.580583	0.765639	0.569324	0.520137	0.660986	0.609891	0.446524
A_75_P01003138	YAL062W:265	-2.63645	-2.63085	-2.61357	-2.21914	-2.31043	-2.23774	0.356771	0.566791	0.442953	0.353353	0.344308	0.410935
A_75_P01003172	YAL062W:623	-1.14991	-1.17115	-1.23599	-0.92731	-1.05897	-0.861916	0.887277	1.07379	0.992472	0.82496	0.929413	0.957131
A_75_P01003195	YAL062W:856	-2.45006	-2.54743	-2.59347	-2.00622	-2.09962	-1.60816	0.525609	0.500712	0.502743	0.223928	0.454522	0.432262
A_75_P01003221	YAL062W:1164	-2.46975	-2.45619	-2.46155	-1.75489	-2.02178	-1.79851	0.397494	0.590212	0.592902	0.173978	0.526802	0.367606
A_75_P01003241	YAL061W:-490	-1.23528	-1.11249	-1.19018		-0.905477	-0.959525	0.259113	0.457125	0.618094	-0.131116	0.257322	0.22541
A_75_P01003257	YAL061W:-324	-0.51096	-0.53836	-0.292338	-0.313556	-0.578454	-0.845806	0.00131023	-0.0455959	0.585335	-0.279826	0.308696	0.334679
A_75_P01003272	YAL061W:-167	0.0107083	-0.0709816	-0.0970523	-0.44677	-0.185295	-0.473234	0.574718	0.61212	0.58785	0.318012	0.607344	0.708513
A_75_P01003291	YAL061W:38	-0.894234	-0.878202	-0.861079	-1.00237	-0.510908	-0.226154	0.628114	0.716435	0.652549	0.633517	0.765193	0.881797
A_75_P01003321	YAL061W:388	-2.22116	-2.0147	-1.92203	-1.1084	-0.893827	0.965132	0.484132	0.614049	0.536182	0.321081	0.532261	0.522623
A_75_P01003338	YAL061W:562	-2.66966	-2.57636	-2.4278	-1.33123	-0.963779	-1.04953	0.473399	0.543163	0.296925	0.169762	0.307634	0.358182
A_75_P01003372	YAL061W:918	-1.69412	-1.72705	-1.26954	-0.56311	-0.445708	-0.166729	0.463062	0.44497	0.429344	0.390417	0.542527	0.6778
A_75_P01003392	YAL061W:1108	0.693293	0.72339	1.31167	1.62357	1.45766	1.68612	1.22468	1.00538	0.527225	1.23862	1.0316	1.32314
A_75_P01003412	YAL060W:-390	-2.30991	-2.1657	-1.78084	-0.86903	-0.765628	0.302661	0.527738	0.681934	0.413561	0.190811	0.441619	0.341211
A_75_P01003435	YAL060W:-134	-1.36056	-0.948808	-0.848586	-0.70774	-1.00101	-1.29076	0.220295	0.0423269	0.0982227	-0.0861547	0.162119	-0.0152206
A_75_P01003449	YAL060W:30	-0.890619	-0.924913	-0.819906	-0.712208	-0.353687	-0.219606	0.939689	0.840726	0.437136	0.581497	0.69804	0.915854
A_75_P01003463	YAL060W:177	-1.07183	-1.13558	-1.20228	-0.899741	-0.657723	-0.390982	0.692319	0.833204	0.543263	0.525004	0.501105	0.619459
A_75_P01003488	YAL060W:466	-1.34692	-1.25939	-1.32082	-0.791417	-0.361348	-0.373094	0.679545	0.687355	0.530429	0.384147	0.401287	0.549493
A_75_P01003506	YAL060W:653	-0.668169	-0.677757	-0.568605	-0.274537	0.0600321	0.067665	0.657111	0.56845	0.352889	0.362489	0.197976	0.300152
A_75_P01003520	YAL060W:798	-0.502127	-0.587001	-0.378794	-0.0517942	0.41771	0.381524	0.565373	0.726598	0.469408	0.247714	0.282765	0.395506
A_75_P01003548	YAL060W:1092	0.26602	0.623606	0.77019	0.865899	0.707155	2.61252	0.785633	0.7331	0.307969	0.509676	0.355138	0.582941
A_75_P01003591	YAL059W:177	-0.330698	-0.615275	-0.329976	-0.362287	-0.130101	-0.304356	1.01309	0.763927	0.648846	0.609123	0.766314	0.821407
A_75_P01003635	YAL059W:575	0.237614	-0.0834301	-0.30506	-0.601825	-0.509921	-0.882376	1.04902	1.01334	0.598802	0.63637	0.715373	0.956345
A_75_P01003648	YAL058W:-228	0.339142	0.502059	0.262474	-0.354951	0.321429	-0.328969	0.849908	0.987798	1.02922	0.634758	1.04859	1.05737
A_75_P01003669	YAL058W:-27	-1.20499	-0.956229	-0.938868	-0.961171	-0.735593	-0.626664	0.662876	0.344643	0.556215	0.49918	0.730248	0.668036
A_75_P01003686	YAL058W:133	-0.537868	-0.616272	-0.683406	-0.926958	-0.380611	-0.10041	1.19299	1.17599	1.14688	0.930786	1.09839	1.22106
A_75_P01003714	YAL058W:422	-0.394602	-0.350509	-0.386505	-0.34006	-0.405567	-0.446735	0.579654	0.616643	0.544845	0.425395	0.584514	0.58398
A_75_P01003730	YAL058W:595	-1.19978	-1.11891	-1.08205	-1.04775	-0.897842	-0.749836	0.206058	0.212113	0.288049	0.187619	0.31577	0.144112
A_75_P01003756	YAL058W:835	-0.994399	-0.86369	-0.670494	-0.657096	-0.458544	-1.13193	-0.0225813	-0.0296694	-0.122725	-0.0803149	-0.0328273	-0.103188
A_75_P01003776	YAL058W:1061	0.798318	0.558477	0.525147	0.655404	0.40698	0.585265	0.375742	0.312648	0.446906	0.490333	0.449822	0.509302
A_75_P01003793	YAL058W:1267	0.2521	0.362011	0.322286	0.333035	0.232963	0.324915	0.0883605	0.0356274	0.22604	0.153101	0.206407	0.0704094
A_75_P01003807	YAL058W:1410	0.494835	0.365791	0.283434	0.158299	-0.043916	0.295739	0.22334	0.0340829	0.382005	0.305119	0.374968	0.433684
A_75_P01003833	YAL056W:-134	0.323435	0.0706404	0.139142	0.395296	0.437419	-0.115572	0.399239	0.227625	0.33752	0.359637	0.747932	0.640685
A_75_P01003865	YAL056W:179	-0.613994	-0.58622	-0.575659	-0.415986	-0.273388	-0.537304	0.669536	0.629893	0.506606	0.450738	0.303938	0.493214
A_75_P01003882	YAL056W:350	1.38914	1.41285	1.34389	1.2677	1.27884	1.07599	0.766753	0.850289	0.730403	0.640735	0.545784	0.675894
A_75_P01003908	YAL056W:614	0.912507	0.915197	1.01066	1.09533	0.945323	1.1222	-0.218935	-0.0884744	-0.0401835	-0.121824	-0.16942	-0.146843
A_75_P01003928	YAL056W:805	0.414772	0.154721	0.235766	0.0910263	0.429701	0.214382	-0.675484	-0.619454	-0.450585	-0.608594	-0.472647	-0.68488
A_75_P01003943	YAL056W:963	1.33056	1.14557	1.12559	1.13559	1.06286	2.43811	-0.489292	-0.463405	-0.177955	-0.34539	-0.277679	-0.269885
A_75_P01003958	YAL056W:1128	0.816675	0.538137	0.878047	0.625786	0.699033	0.642727	-0.687035	-0.556129	-0.551427	-0.591981	-0.568498	-0.729635
A_75_P01003992	YAL056W:1487	1.27822	1.1353	1.19586	1.04902	1.12563	1.08628	-0.538158	-0.290888	-0.211436	-0.422231	-0.284042	-0.428967
A_75_P01004024	YAL056W:1801	0.731213	0.747373	0.767955	0.859942	0.813115	0.724524	-0.782933	-0.569377	-0.487784	-0.689002	-0.569789	-0.626244
A_75_P01004042	YAL056W:1999	1.3606	1.44285	1.36774	1.05696	1.13101	1.09512	-0.484992	-0.43903	-0.399014	-0.45034	-0.435825	-0.391591
A_75_P01004080	YAL056W:2372	0.508434	0.367753	0.402509	0.226115	0.220849	0.324234	-0.916766	-0.949209	-0.926045	-0.736932	-0.804071	-0.940723
A_75_P01004103	YAL055W:-297	1.27881	1.65131	1.7204	1.55435	1.61884	1.201	-0.506099	-0.268066	-0.431277	-0.627671	-0.390796	-0.529813
A_75_P01004134	YAL055W:33	0.38016	0.268419	0.403882	0.0791961	0.158823	0.507946	1.26309	0.9665	1.00361	0.990075	1.06825	1.13918
A_75_P01004149	YAL055W:185	-0.893762	-0.940743	-0.805489	-1.04283	-0.561406	-0.681485	0.858439	0.650999	0.795345	0.719293	0.629793	0.651202
A_75_P01004165	YAL055W:360	-1.3195	-1.39221	-1.42144	-1.66877	-1.30015	-0.00249712	0.900922	0.726116	0.863586	0.768098	0.881914	0.928664
A_75_P01004182	YAL055W:531	-1.17621	-0.95222	-0.968225	-0.747719	-0.80403	-0.865036	0.675107	0.642263	0.427759	0.581657	0.525254	0.481035
A_75_P01004199	YAL054C:2129	-0.394111	-0.538053	-0.426358	-1.00241	0.0645167	0.299106	1.03579	0.844642	0.856048	0.971055	1.09602	1.04488
A_75_P01004218	YAL054C:1938	-3.00162	-2.81663	-2.88908	-2.30894	-1.67399	-1.40114	0.248948	0.455594	0.260373	0.194434	0.19485	0.283294
A_75_P01004232	YAL054C:1793	-2.55399	-2.38834	-2.58157	-2.63572	-1.41392	-1.12222	0.0157058	0.345977	0.0288153	-0.0231409	-0.0390974	0.0587179
A_75_P01004248	YAL054C:1637	-1.74762	-1.72754	-1.80721	-1.24535	-0.442121	-0.149299	0.924169	0.984056	0.765332	0.932787	0.817369	0.74716
A_75_P01004279	YAL054C:1286	-1.52771	-1.35438	-1.62666	-1.34144	-0.575357	-0.331461	0.857312	0.825399	0.81978	0.808213	0.831296	0.847907
A_75_P01004303	YAL054C:1063	-2.75649	-2.74804	-2.5061	-2.15503	-1.4074	-1.62231	-0.0173634	0.186134	-0.0263125	-0.0132533	-0.0253432	-0.0633684
A_75_P01004318	YAL054C:892	-2.1146	-2.15899	-2.2931	-1.96359	-1.25738	-0.982366	0.210945	0.216951	0.414287	0.31431	0.393807	0.246488
A_75_P01004353	YAL054C:506	-0.351918	-0.364209	-0.461708	-0.38819	-0.231432	0.106529	0.421804	0.817868	0.615205	0.599729	0.519959	0.445622
A_75_P01004374	YAL054C:296	-0.567299	-0.569019	-0.674346	-0.43232	-0.524674	-0.113555	0.302482	0.573231	0.675441	0.638572	0.548353	0.418071
A_75_P01004396	YAL054C:52	-2.7466	-2.55328	-2.5913	-2.13008	-2.25165	-2.72944	-0.849547	-1.04758	-0.539084	-0.489397	-0.467147	-0.984093
A_75_P01004409	YAL054C:-99	-0.288687	-0.522106	-0.444182	-0.816353	-0.836035	-0.391972	-0.201617	-0.246484	0.0642422	0.0330807	0.315604	-0.0495831
A_75_P01004422	YAL054C:-251	-1.61508	-1.31627	-1.22213	0.24707	-1.16658	-0.577088	-1.0465	-0.77539	0.175228	-1.36163	-0.939162	-0.7679
A_75_P01004446	YAL053W:-369	-2.21271	-1.79455		-0.731741	-2.22572	-3.00314	-2.13516	-1.74078	-0.714842	-1.58512
A_75_P01004472	YAL053W:-102	-0.562416	-0.385078	-0.276209	-0.937314	-0.483086	-0.173295	0.435697	-0.0542783	0.169994	0.254321	0.447749	0.312528
A_75_P01004507	YAL053W:281	-1.14009	-0.958598	-0.927891	-0.593956	-0.969325	0.765453	0.134723	0.237652	0.275923	0.30794	0.19469	0.112089
A_75_P01004529	YAL053W:518	-0.603573	-0.713004	-0.281753	-0.755387	-0.180108	-0.56715	0.0265961	-0.00686347	-0.0328411	-0.0181186	-0.0143539	-0.0445946
A_75_P01004539	YAL053W:668	0.524696	0.358754	0.390692	0.468072	0.620671	0.931966	0.364965	0.66736	0.637338	0.248025	0.31157	0.392369
A_75_P01004559	YAL053W:904	0.30464	0.0992411	0.175693	-0.00648587	0.0721541	0.297069	-0.318322	-0.119539	-0.209308	-0.158486	-0.249658	-0.255778
A_75_P01004588	YAL053W:1198	0.52692	0.351083	0.442492	0.0758194	0.428203	0.614383	-0.488665	-0.457315	-0.394912	-0.390396	-0.487979	-0.465466
A_75_P01004609	YAL053W:1405	2.30367	2.26772	2.25586	2.06842	1.77263	1.97541	-0.269974	0.0342458	-0.210606	-0.174714	-0.303855	-0.236525
A_75_P01004639	YAL053W:1698	0.146137	0.00364463	0.0785883	0.0325697	0.0448678	0.310457	-1.18251	-0.993125	-1.15854	-0.978978	-1.21584	-1.1959
A_75_P01004657	YAL053W:1882	0.887353	0.812991	0.804364	0.324835	0.525584	0.675006	-0.480972	-0.434197	-0.536886	-0.369166	-0.537169	-0.603586
A_75_P01004675	YAL053W:2042	0.703624	0.527772	0.400585	-0.0818097	0.405171	0.6613	-0.438727	-0.324724	-0.377355	-0.373635	-0.582175	-0.606296
A_75_P01004694	YAL053W:2277	0.240486	0.586992	0.763379	0.617282	0.631051	0.895104	-0.674163	-0.642234	-0.46409	-0.445162	-0.620492	-0.655596
A_75_P01004713	YAL051W:-197	1.63406	1.54654	1.58488	1.32259	1.57087	0.921093	-0.247343	-0.480286	-0.0365552	-0.150678	-0.190393	-0.416678
A_75_P01004731	YAL051W:-26	-2.4517	-2.50981	-2.43935	-1.94684	-1.83416	-2.0058	-0.241335	-0.29746	-0.176696	-0.241878	-0.00371049	-0.168045
A_75_P01004751	YAL051W:176	-0.0880132	0.0643968	-0.114998	-0.166556	0.0314198	0.192176	0.681421	0.506158	0.558018	0.564503	0.533803	0.622558
A_75_P01004773	YAL051W:396	0.861939	0.769484	0.743802	-0.0247012	0.536029	0.468963	0.891154	0.664731	0.707769	0.794643	0.687924	0.817759
A_75_P01004802	YAL051W:670	-0.132216	-0.579542	-0.200051	-0.224903	-0.187204	-0.473498	-0.258059	-0.199496	-0.132562	-0.0399284	-0.0516823	-0.229964
A_75_P01004826	YAL051W:912	1.19935	1.23028	1.19924	0.720024	1.0963	1.2327	0.281675	0.404102	0.363603	0.308817	0.317319	0.333042
A_75_P01004840	YAL051W:1060	1.54097	1.29789	1.46773	1.08651	1.4668	1.65249	0.171368	0.175779	0.573366	0.138575	0.437076	0.318221
A_75_P01004890	YAL051W:1596	1.81478	1.69611	1.64113	1.68779	1.68355	1.40799	-0.346169	-0.136963	-0.338827	-0.499562	-0.34648	-0.36526
A_75_P01004925	YAL051W:1941	1.17929	1.08077	1.14345	0.820708	0.95786	0.931549	-0.686326	-0.6311	-0.805183	-0.673967	-0.575483	-0.734873
A_75_P01004946	YAL051W:2139	1.94193	1.91027	1.72918	1.71498	1.8234	3.08064	-1.02192	-0.832958	-0.88641	-0.85272	-0.646203	-0.812174
A_75_P01004979	YAL051W:2485	0.317867	0.115157	0.218629	-0.165419	0.395139	0.456846	-1.36724	-1.44766	-1.14431	-1.34351	-1.00107	-1.24071
A_75_P01004994	YAL051W:2641	1.69185	1.36173	1.65895	0.985092	1.1461	1.449	-0.596496	-0.578915	-0.585715	-0.591013	-0.410278	-0.444551
A_75_P01005012	YAL051W:2837	0.370091	0.198844	0.157629	0.217738	0.430105	0.594056	-0.942147	-0.956429	-0.972074	-0.916452	-0.821854	-0.883895
A_75_P01005028	YAL051W:3019	1.70715	1.66658	1.65293	1.1297	1.40599	1.59234	-0.465794	-0.461284	-0.590794	-0.489608	-0.405163	-0.329259
A_75_P01005043	YAL051W:3157	-0.674218	-0.463902	-0.449992	-0.446975	0.0525212	0.172194	-1.39608	-1.53607	-1.33185	-1.34259	-1.07619	-1.18071
A_75_P01005070	YAL049C:580	0.32344	0.344058	0.25807	0.382169	0.561995	0.752535	-0.240414	-0.250688	-0.264823	-0.267461	-0.248011	-0.248222
A_75_P01005090	YAL049C:353	-0.332549	-0.411276	-0.598521	-0.492972	-0.174751	-0.122586	0.0203475	0.196366	0.197983	-0.0582121	0.0667861	0.135361
A_75_P01005106	YAL049C:192	-0.92933	-1.07139	-1.07642	-1.24129	-0.235891	-0.68809	0.0736755	0.0824324	-0.0254053	0.035074	0.0868674	0.00272941
A_75_P01005133	YAL049C:-50	-0.326608	-0.40549	-0.398075	-0.343777	-0.335705	-0.184185	0.137696	0.146368	0.0628857	0.128267	0.0465845	0.0873969
A_75_P01005176	YAL048C:1670	0.11533	0.33168	0.16179	0.524227	0.136461	0.178674	0.0688585	0.231009	0.22744	0.24232	0.327445	0.188578
A_75_P01005194	YAL048C:1509	-0.66104	-0.852331	-0.792588	-0.853982	-0.745561	-0.741257	-0.355794	-0.228115	-0.245187	-0.169312	-0.0156711	-0.26786
A_75_P01005224	YAL048C:1209	0.00123194	-0.3819	-0.20325	-0.277914	-0.263609	-0.198626	-0.0939434	0.0838261	-0.102386	-0.0437203	0.0148812	-0.111065
A_75_P01005239	YAL048C:1062	-0.265531	-0.192058	-0.201304	-0.256869	-0.260395	0.0301416	-0.055047	-0.0166661	-0.0722587	-0.0116013	0.116325	0.0024424
A_75_P01005256	YAL048C:891	-0.687431	-0.74545	-0.699515	-0.752572	-0.625995	-0.0514369	-0.0581992	-0.0564343	-0.17955	-0.102978	0.0169069	-0.130747
A_75_P01005273	YAL048C:705	-0.513163	-0.739059	-0.781288	-0.921902	-0.717773	-0.829393	0.0874261	0.0217238	-0.0612624	-0.0776937	0.134931	-0.0464348
A_75_P01005289	YAL048C:540	0.251877	0.401536	0.433534	0.382764	0.0937388	0.0765165	1.11418	1.0168	0.770493	0.80018	0.864277	0.803614
A_75_P01005307	YAL048C:335	-1.50967	-1.53471	-1.8103	-1.62349	-1.83794	-1.5831	0.528325	0.4735	0.594497	0.223887	0.563061	0.593212
A_75_P01005320	YAL048C:189	-1.65383	-1.61005	-1.67683	-1.18193	-1.2811	-1.32931	0.731954	0.597435	0.666902	0.668422	0.809922	0.714991
A_75_P01005363	YAL047C:1814	0.662	0.563561	0.621816	0.562047	0.282941	0.213157	0.789205	0.840826	0.496345	0.612491	0.75128	0.532878
A_75_P01005387	YAL047C:1563	-1.04871	-1.02313	-0.799753	-0.596649	-0.583848	-0.905642	-0.478233	-0.281248	-0.42069	-0.426336	-0.0377422	-0.405391
A_75_P01005435	YAL047C:1075	-0.871866	-0.98217	-0.909197	-1.08494	-0.906603	-0.931912	-0.589754	-0.503424	-0.670292	-0.600534	-0.295906	-0.721336
A_75_P01005457	YAL047C:877	-0.934943	-1.0429	-1.20489	-1.1137	-1.29212	-1.38291	-0.490776	-0.526496	-0.463706	-0.532934	-0.208285	-0.407834
A_75_P01005482	YAL047C:599	-1.2697	-1.06715	-1.20354	-0.989431	-1.00603	-1.06786	0.174792	0.263371	0.0665888	0.0625304	0.190365	0.0154117
A_75_P01005497	YAL047C:456	1.07961	0.948439	0.838991	0.681175	0.603782		1.16367	0.825106	1.33767	1.06928	1.11954	1.01315
A_75_P01005518	YAL047C:249	-1.71589	-1.62651	-1.63598	-1.22906	-1.27338	-1.53925	0.911759	1.04876	0.736752	0.769257	0.805529	0.715213
A_75_P01005558	YAL047C:-155	-2.03385	-2.08939	-2.3057	-2.47755	-1.8215	-2.06303	0.848688	0.635848	0.686613	0.62164	0.902187	0.794388
A_75_P01005572	YAL046C:220	-3.15775	-2.93206	-2.86148	-2.21745	-2.13169	-3.32548	-0.00224094	0.0459363	-0.0603615	-0.0320219	-0.0392969	-0.0948629
A_75_P01005601	YAL044W-A:-48	-0.241678	-0.351264	-0.348862	-0.86815	-0.308848	0.701025	1.03041	0.95708	0.706073	0.881647	1.10385	1.04966
A_75_P01005623	YAL044W-A:174	-1.42819	-1.50944	-1.72162	-1.60043	-1.3489	-1.1976	0.592295	0.590412	0.441235	0.463366	0.684837	0.764676
A_75_P01005639	YAL044W-A:325	-0.546242	-0.315443	-0.388979	-0.417864	-0.724347	0.945694	0.969734	0.928696	0.794643	0.958762	1.01002	1.01051
A_75_P01005665	YAL044C:362	-1.68105	-1.43634	-1.72096	-1.41265	-1.39323	-1.27307	0.634381	0.653819	0.684814	0.486785	0.569227	0.510571
A_75_P01005701	YAL044C:-22	0.018119	-0.0994387	-0.0764828	0.0821924	-0.181736	-0.399127	0.331641	0.385686	0.200358	0.115619	0.241434	0.243119
A_75_P01005724	YAL044C:-221	0.683786	0.49046	0.464616	0.189155	0.592428	0.827588	0.0516137	0.1861	0.0268712	-0.0338083	-0.0330138	0.0703622
A_75_P01005746	YAL043C:2123	0.545921	0.374423	0.279616	0.602807	0.473957	0.481191	-0.64818	-0.557622	-0.550594	-0.736697	-0.525439	-0.533223
A_75_P01005779	YAL043C:1772	0.848897	0.613152	0.58126	0.708038	0.57795	0.888453	-0.395509	-0.148326	-0.212767	-0.394262	-0.293208	-0.405914
A_75_P01005807	YAL043C:1458	0.876435	0.76486	0.709144	0.682603		1.08168	-0.221577	-0.07452	0.0104869	-0.299374	-0.0722489	-0.198809
A_75_P01005845	YAL043C:1077	1.83388	1.51742	1.70258	1.62578	2.0158	1.91809	0.118165	0.415964	0.195455	0.214644	-0.0134486	-0.0799615
A_75_P01005867	YAL043C:840	-0.0372521	-0.189989	-0.0560922	-0.0195315	0.0799391	2.77927	-0.165571	0.0198022	0.0853281	-0.0723271	-0.0162146	-0.275655
A_75_P01005880	YAL043C:686	0.83803	0.63277	0.544437	0.436202	0.632897		0.603511	0.678771	0.841625	0.579619	0.529122	0.555425
A_75_P01005897	YAL043C:500	-0.550427	-0.715065	-0.587234	-0.470316	-0.478215	-0.812366	0.0923516	0.292216	0.0722638	-0.0358647	0.0134098	-0.00919674
A_75_P01005908	YAL043C:352	-0.779288	-0.955562	-1.04741	-1.0684	-0.693055	-0.884023	0.376921	0.370916	0.304423	0.000798698	0.145548	0.40881
A_75_P01005944	YAL043C:-52	0.45868	0.822614	0.738194	0.767364	0.773534	0.265585	0.745429	0.961079	0.481489	0.598001	0.345714	0.724328
A_75_P01005967	YAL042W:-12	1.11351	0.895681	0.611218	0.618467	0.953253	1.11185	1.41435	1.1133	1.63675	1.20358	1.55951	1.64672
A_75_P01005989	YAL042W:217	0.484192	0.642602	0.452376	0.482547	0.394722	1.28282	0.943712	1.02114	0.785113	0.866987	0.588643	0.812429
A_75_P01006014	YAL042W:463	0.10858	-0.11775	-0.124647	-0.195302	0.00686065	0.0687109	0.495443	0.635337	0.515581	0.484719	0.41289	0.472999
A_75_P01006036	YAL042W:708	0.730758	0.366374	0.437644	0.0961945	0.185703	0.398328	0.575935	0.604723	0.59792	0.354163	0.355534	0.344221
A_75_P01006058	YAL042W:934	0.0015164	-0.0338343	-0.0404877	-0.196741	-0.0192798	0.0885979	0.0242029	-0.0144991	-0.0282571	-0.00843143	-0.0225207	-0.0630453
A_75_P01006074	YAL042W:1091	0.306015	-0.0813234	0.00658336	-0.108218	-0.039235	0.176313	0.0783392	0.333778	0.182287	0.17249	0.278077	0.133232
A_75_P01006090	YAL041W:-246	1.57806	3.05717	2.9156	2.74642	2.59632	2.96203	0.652856	1.07903	0.798201	0.854879	1.01966	0.847569
A_75_P01006106	YAL041W:-93	0.449863	0.318767	0.338127	0.24618	0.604971	0.355	0.494071	0.488729	0.47439	0.295882	0.509766	0.546981
A_75_P01006136	YAL041W:181	-0.0378356	0.0967364	-0.0969134	0.131161	-0.316287	0.0519959	0.965586	0.910463	0.940365	0.77151	0.654685	0.754631
A_75_P01006154	YAL041W:357	0.231546	0.233265	0.0880411	0.278709	-0.0965109	0.257084	0.784159	0.868758	0.861395	0.7593	0.505563	0.628267
A_75_P01006194	YAL041W:751	0.165629	0.153568	0.0749017	0.0133121	0.230377	0.436362	0.0453714	0.017412	0.124827	-0.025556	-0.0119718	-0.0729063
A_75_P01006224	YAL041W:1073	0.615607	0.351382	0.343205	0.15587	0.411617	0.490781	-0.533565	-0.307618	-0.440154	-0.533996	-0.645302	-0.877983
A_75_P01006237	YAL041W:1210	1.18905	1.10625	1.15349	0.971517	1.14296	0.872971	-0.322858	-0.27275	-0.159156	-0.443965	-0.386406	-0.440683
A_75_P01006253	YAL041W:1393	1.96654	1.75779	1.87548	1.30207	1.48011	1.25782	-0.649007	-0.101814	-0.249099	-0.2905	-0.379152	-0.640361
A_75_P01006272	YAL041W:1593	0.472597	0.510553	0.30329	0.00957371	0.0891885	0.584761	-0.76511	-0.730596	-0.687755	-0.690913	-0.654172	-0.913255
A_75_P01006296	YAL041W:1839	0.51382	0.417897	0.323435	0.125853	0.171044	0.684516	-1.13708	-1.1506	-1.01688	-0.990177	-0.784141	-1.07285
A_75_P01006312	YAL041W:2001	0.384329	0.139953	0.0312031	-0.0577411	0.0872615	0.725749	-1.05103	-1.00261	-0.911999	-0.930289	-0.711176	-0.972888
A_75_P01006326	YAL041W:2161	2.48536	2.72488	2.52687	2.50007	2.40712	4.14547	-0.468079	-0.0348597	-0.465945	-0.338016	-0.311515	-0.397153
A_75_P01006352	YAL041W:2440	2.42387	2.59633	2.36871	1.82585	2.09318	2.30281	-0.346822	-0.368345	0.0514363	-0.334257	-0.0406651	0.0018235
A_75_P01006370	YAL041W:2635	1.64819	1.51783	1.56994	0.71082	1.2269	0.709115	-0.55761	-0.892349	-0.778444	-0.528013	-0.559877	-0.596878
A_75_P01006401	YAL040C:1696	0.98461	1.04056	1.15026	0.975171	1.20104	0.973863	-0.640738	-0.635234	-0.408302	-0.538195	-0.374285	-0.432991
A_75_P01006422	YAL040C:1503	1.2049	0.789574	0.981665	0.990989	1.07198	0.786272	-0.646988	-0.632218	-0.677127	-0.634089	-0.633082	-0.728235
A_75_P01006455	YAL040C:1188	2.7532	2.24011	2.53129	2.29648	2.33497	2.27787	-0.0430237	0.236649	-0.0777156	-0.149228	-0.103838	0.0137372
A_75_P01006476	YAL040C:987	1.86037	1.58208	1.77102	1.33752	1.96232	1.69332	0.122644	0.229801	0.0893259	0.0484871	0.080101	0.232501
A_75_P01006503	YAL040C:751	0.404301	0.0658996	0.309318	0.229215	0.228384	0.61798	0.0532819	0.115572	0.323372	0.0265757	0.205547	0.20953
A_75_P01006520	YAL040C:594	1.97402	1.64842	1.7271	1.74909	1.66193	1.62083	0.588356	0.706434	0.718661	0.599132	0.513325	0.724068
A_75_P01006542	YAL040C:360	0.512688	0.498498	0.631864	0.570103	0.606206	0.727867	0.421548	0.617765	0.538924	0.435983	0.39877	0.538545
A_75_P01006562	YAL040C:168	-0.104515	-0.301448	-0.223321	-0.132241	0.217027	1.55455	0.345393	0.459267	0.533544	0.237363	0.350877	0.350051
A_75_P01006590	YAL040C:-112	-0.207921	-0.248915	-0.0724491	-0.367134	0.242613	-0.329424	0.669982	0.687921	0.504719	0.504955	0.622526	0.539858
A_75_P01006611	YAL040C:-322	-1.17301	-1.12322	-1.09148	-0.838303	-0.602431	-0.972049	0.30629	0.231924	0.135132	0.163681	0.36726	0.264483
A_75_P01006632	YAL040C:-532	0.696752	0.383646	0.799837	0.359815	0.826292	0.275789	0.913888	0.584974	0.643921	0.819725	0.968429	1.27384
A_75_P01006657	YAL040C:-798	-1.45639	-1.19193	-1.24329	-1.55328	-1.76131	-1.72129	-1.50711	-1.31947	-0.81637	-1.38754	-1.20669	-0.800932
A_75_P01006674	YAL040C:-966	-1.44583	-0.98919		-2.11626	-3.01864	-3.82882	-2.90725	-2.32721
A_75_P01006695	YAL040C:-1176	-0.917175	-0.77702	-0.509465	-0.613744	-0.583379	-1.25681	-0.220737	0.0324405	0.974202	-0.5592	0.426035	0.316619
A_75_P01006713	YAL039C:639	-1.66109	-1.23881	-1.06374	-0.327568	-0.989125	-1.48759	-0.181607	0.193185	0.856357	-0.51996	-0.0209345	-0.076902
A_75_P01006726	YAL039C:463	-2.22746	-2.26079	-2.00674	-1.6547	-1.77165	-1.99784	-0.0987703	0.330811	0.278705	-0.0225085	0.153981	-0.047585
A_75_P01006740	YAL039C:303	-2.13645	-2.01345	-2.08522	-1.70821	-1.63219	-1.68351	0.0446613	0.470381	0.386113	0.0969189	0.367801	0.133818
A_75_P01006754	YAL039C:155	-2.76777	-2.53186	-2.28717	-1.92556	-2.00129	-2.63366	-0.0878419	-0.0211499	-0.00475669	-0.0474422	0.0783543	-0.0626354
A_75_P01006768	YAL039C:-17	-1.9227	-1.68426	-1.67152	-1.1359	-1.50654	-1.44579	-0.0416031	0.224659	0.209619	0.137243	0.159764	0.0179867
A_75_P01006784	YAL039C:-184	1.4659	1.80603	1.94544	1.57744	1.05778	-0.654477	0.098717	-0.400866	-0.168443	-0.226124	-0.542162	-0.678999
A_75_P01006814	YAL039C:-489	-2.94903	-2.86111	-2.83707	-2.67561	-2.77647	-2.78394	-0.910283	-0.750291	-0.398101	-0.513502	-0.352401	-0.656592
A_75_P01006833	YAL039C:-725	-2.25529	-2.20277	-2.19446	-1.86059	-2.25548	-2.25117	-1.11284	-0.717415	-0.527579	-0.494281	-0.3991	-0.551989
A_75_P01006853	YAL039C:-911	-0.159205	0.0907011	0.43717	0.610381	0.12251	0.268949	-0.448681	-0.570939	-0.480162	-0.515357	-0.440984	-0.561345
A_75_P01006869	YAL039C:-1066	-1.35303	-1.38329	-1.37517	-1.03884	-1.34242	-1.31316	-1.42613	-1.11737	-0.878364	-0.993813	-0.944895	-1.18409
A_75_P01006887	YAL038W:-1012	-1.14522	-1.19382	-1.06712	-1.32442	-1.2959	-1.07615	-1.51966	-1.16209	-1.00903	-1.22914	-1.23619	-1.31376
A_75_P01006912	YAL038W:-756	0.251911	0.939659	1.35437	1.36532	0.481053	1.01364	-0.70471	-0.797862	-0.623756	-0.507188	-0.91534	-0.993271
A_75_P01006941	YAL038W:-472	-1.59988	-1.40886	-1.16979	-1.30541	-1.63243	-1.83207	-2.30576	-1.67394	-1.76623	-1.36311	-1.19512	-1.36665
A_75_P01006959	YAL038W:-293	-0.574791	-0.0332514	-0.0563242	-0.203481	-1.37045	-0.748087	-1.07949	-0.432901	-0.956155	-0.0470994	-0.212111	-0.316999
A_75_P01006976	YAL038W:-140	0.306352	0.0873404	-0.205073	-0.428425	-0.765236	-0.633423	-0.529683	-0.323649	-0.547329	0.0100212	-0.0436903	-0.077755
A_75_P01006992	YAL038W:16	1.95434	1.97029	1.90585	1.21834	1.48863	1.27176	0.341756	0.550957	0.966854	0.730671	1.11985	1.04857
A_75_P01007007	YAL038W:165	0.142464	0.00862669	-0.104339	-0.00365223	0.0785256	0.0239313	-0.433235	0.119139	0.205355	0.0321926	0.215457	0.118597
A_75_P01007026	YAL038W:385	1.13638	0.913876	0.87858	0.870226	0.628052	1.0545	0.025138	0.53542	0.760319	0.453898	0.582347	0.669459
A_75_P01007061	YAL038W:721	1.57144	1.5489	1.48839	1.46331	1.23479	1.47966	-0.329023	0.222813	0.352652	0.258994	0.300441	0.283811
A_75_P01007079	YAL038W:899	0.693387	0.508441	0.371443	0.275391	0.19952	0.668443	-0.822585	-0.234203	-0.161354	-0.145301	0.0413475	-0.0932117
A_75_P01007098	YAL038W:1099	0.529073	0.336559	0.0906897	-0.135328	0.014498	0.657308	-0.689353	-0.17581	0.0198873	-0.0100965	0.0518527	0.0346098
A_75_P01007136	YAL038W:1495	2.00625	2.03393	2.03406	1.88319		1.50562	-0.130676	-0.163053	-0.183404	-0.048806	0.0461926	-0.133454
A_75_P01007155	YAL037C-A:59	1.02614	1.28376	1.36818	1.65989	1.40998	0.752498	-0.331657	-0.339999	-0.481908	-0.347684	-0.0347385	-0.472029
A_75_P01007177	YAL037C-A:-168	-1.00695	-0.39199	-0.591049	-0.360183	-0.188329	-0.445805	-0.148536	-0.176443	-0.100372	0.250808	0.400348	0.36488
A_75_P01007193	YAL037W:-181	-1.34859	-1.00388	-1.0976	-1.13953	-0.956265	-1.14111	0.0700115	-0.00942151	-0.0224535	0.228617	0.294922	0.30303
A_75_P01007211	YAL037W:5	-0.70362	-0.730053	-0.49476	-1.10265	-0.426668	-0.636658	0.619438	0.345532	0.654675	0.748574	0.99122	0.855979
A_75_P01007232	YAL037W:187	-1.91615	-1.82347	-1.94022	-1.81209	-1.25149	-1.74619	-0.0122146	-0.0872197	0.0879592	0.114366	0.526026	0.369612
A_75_P01007246	YAL037W:330	-1.05661	-0.899923	-0.984415	-1.60519	-1.18083	-1.24305	0.544423	0.426858	0.465478	0.337794	0.272187	0.316072
A_75_P01007273	YAL037W:610	0.148296	0.0100048	0.175572	-0.0225566	-0.0927079	-0.30492	0.45196	0.437904	0.530986	0.626377	0.699225	0.698861
A_75_P01007286	YAL037W:753	0.883283	0.649811	0.73341	-0.0572114	0.221245	0.0363921	0.289843	0.284633	0.282358	0.419517	0.639817	0.659987
A_75_P01007303	YAL036C:1194	1.49851	1.61508	1.60252	1.35802	0.742815	-0.595569	-0.0244595	-0.375834	-0.0069977	-0.101189	-0.0254375	-0.0492583
A_75_P01007326	YAL036C:975	0.473558	0.174857	0.23537	-0.349427	-0.352211	-0.733624	0.00816039	0.0790298	-0.0452641	-0.0139498	0.183919	-0.0579736
A_75_P01007352	YAL036C:726	1.43553	0.976347	0.855353	0.15704	0.0887086	0.124128	0.581724	0.594821	0.605017	0.329669	0.315877	0.479973
A_75_P01007380	YAL036C:448	0.428249	0.16841	0.230522	0.296947	-0.46121	-0.15219	0.642166	0.757421	0.704788	0.314941	0.252156	0.484926
A_75_P01007411	YAL036C:121	-0.11009	0.362799	0.264438	0.422082	-0.0240008	-0.12332	0.927499	0.936126	0.510583	0.254281	0.161946	0.507237
A_75_P01007433	YAL036C:-98	1.11133	1.23332	1.08573	1.44177	1.14125	0.91186	0.542238	0.651991	0.80502	0.685595	0.848212	0.792523
A_75_P01007453	YAL035W:20	0.0743441	0.311038	0.170506	-0.333281	0.242641	-0.180634	0.790051	0.572291	0.681547	0.544876	0.485638	0.574117
A_75_P01007475	YAL035W:255	1.46033	1.74874	1.91422	2.04987	1.81355	1.66729	1.06026	1.08905	1.15211	0.706314	0.583226	0.735944
A_75_P01007499	YAL035W:466	1.01247	0.750065	0.933126	0.266977	0.66768	0.297882	0.519427	0.595695	0.520067	0.28292	0.115457	0.0899407
A_75_P01007517	YAL035W:637	1.21184	1.21845	1.37311	1.04784	0.760264	2.32906	0.448814	0.472351	0.465849	0.265311	-0.111389	-0.107434
A_75_P01007550	YAL035W:958	0.223347	0.00424921	-0.163766	-0.0371027	-0.0321717	0.31979	-0.293692	-0.0851832	-0.193998	-0.215709	-0.53246	-0.769415
A_75_P01007570	YAL035W:1214	0.156018	0.190562	0.0130755	-0.065611	0.463542	0.68804	-0.40885	-0.137601	-0.0515438	-0.17428	-0.369523	-0.575294
A_75_P01007598	YAL035W:1487	1.12576	0.955722	0.865601	0.93053	0.754876	0.788768	-0.700851	-0.225639	-0.40251	-0.393062	-0.695626	-1.03679
A_75_P01007615	YAL035W:1659	1.91573	2.09669	2.08538	2.11113	1.87462	2.09171	-0.459583	0.0140185	-0.0284496	-0.0707235	-0.24002	-0.506513
A_75_P01007650	YAL035W:2024	0.787727	0.635461	0.644807	0.649387	0.588058	1.15977	-0.872108	-0.784632	-0.360111	-0.451876	-0.33566	-0.587065
A_75_P01007681	YAL035W:2324	1.04787	0.862877	1.02097	0.792005	0.997744	1.00948	-1.17786	-0.929384	-0.845459	-0.768499	-0.684885	-0.850818
A_75_P01007705	YAL035W:2584	1.03425	0.975458	0.959329	0.449832	0.803587	0.957504	-0.658083	-0.500264	-0.479347	-0.365937	-0.264811	-0.455385
A_75_P01007722	YAL035W:2752	1.68415	1.58378	1.46984	1.24408	1.24427	1.21066	-0.387559	-0.378767	-0.275568	-0.16745	-0.130925	-0.117691
A_75_P01007739	YAL035W:2938	1.79872	1.4807	1.4126	1.13903	1.17206	1.52306	-0.145531	-0.133982	-0.171653	0.0220647	0.0208661	0.0750879
A_75_P01007771	YAL034W-A:-20	-0.620768	-0.694394	-0.719146	-1.33202	-0.313561	-0.6461	0.610339	0.266384	0.355781	0.441146	0.740423	0.81464
A_75_P01007808	YAL034W-A:326	-1.1788	-1.35878	-1.26374	-1.30891	-0.868728	-1.03082	0.349901	0.324068	0.106401	0.128256	0.150554	0.0428121
A_75_P01007826	YAL034W-A:483	1.63528	1.74255	1.75055	1.10304	1.4622	1.19131	0.992707	0.944064	0.821598	0.922947	1.01594	1.03832
A_75_P01007847	YAL034W-A:693	1.50878	1.35425	1.47017	1.0061	0.963011		0.563499	0.284142	0.538317	0.589723	0.685068	0.65524
A_75_P01007878	YAL034C:1234	0.848065	0.853295	0.835805	0.173104	0.877464	0.865425	-0.187863	-0.438586	-0.357967	0.120297	0.1694	0.0765315
A_75_P01007896	YAL034C:1058	1.16375	1.14837	1.00763	0.96471	1.1917	2.29462	-0.127066	-0.10192	0.0477152	-0.00757242	0.0443838	0.0643527
A_75_P01007916	YAL034C:862	1.33706	0.881262	1.05848	1.06122	1.0862	1.18354	-0.26232	-0.17922	-0.0852101	-0.189837	-0.228579	-0.102642
A_75_P01007935	YAL034C:651	0.0486722	-0.22083	-0.160427	-0.251012	0.0898765	0.339258	-0.734426	-0.756552	-0.925498	-0.371694	-0.604745	-0.639184
A_75_P01007975	YAL034C:211	0.0756855	0.0638958	-0.140402	-0.293348	-0.273206	-0.0326364	-0.228812	-0.12125	-0.0397718	0.171618	-0.0241384	0.0732214
A_75_P01007995	YAL034C:3	-0.57065	-0.785175	-0.903716	-1.1397	-0.924259	-1.0506	-0.243993	-0.283463	-0.310622	-0.00654046	0.0211389	-0.0190202
A_75_P01008022	YAL034C:-289	-1.60268	-1.58247	-2.00395	-1.59096	-1.78674	-1.99156	0.722339	0.661222	0.646325	0.615043	0.765994	0.786445
A_75_P01008053	YAL033W:-127	-1.28816	-1.29167	-1.51031	-1.09358	-1.4527	-1.04258	0.404965	0.216749	0.19342	0.451066	0.566473	0.470559
A_75_P01008067	YAL033W:48	-0.203739	-0.32004	-0.425412	-0.812316	-0.383407	-0.679635	1.22247	0.737407	0.924044	0.835387	1.16653	1.32696
A_75_P01008086	YAL033W:229	-1.7845	-1.65329	-1.90231	-1.46285	-1.32681	-1.65618	0.51842	0.532068	0.402471	0.32653	0.419946	0.565609
A_75_P01008107	YAL033W:435	0.224205	0.380243	0.44258	0.450687	0.22218	0.701742	0.790911	0.674539	0.632413	0.666865	0.738396	0.853696
A_75_P01008121	YAL032C:1171	1.6331	1.54485	1.64989	1.808	1.44144	1.33865	0.717714	0.832337	0.691505	0.604637	0.777059	0.8401
A_75_P01008137	YAL032C:1009	-0.136641	-0.274956	-0.211704	0.282755	-0.516117	0.274633	0.0877002	0.374082	0.209106	0.171998	0.227658	0.16493
A_75_P01008163	YAL032C:709	-0.962729	-1.1787	-0.862481	-0.643625	-0.824283	-0.882046	-0.517112	-0.18533	-0.179523	-0.132913	-0.0915262	-0.37845
A_75_P01008202	YAL032C:331	-0.423291	-0.333296	-0.391492	0.0721428	-0.146129	-0.00569545	0.624731	0.580137	0.716663	0.534015	0.355788	0.554207
A_75_P01008234	YAL032C:19	-1.2044	-1.1009	-1.08249	-0.802035	-0.737685	-0.977349	0.137082	0.170277	0.0918641	0.101781	0.0480724	0.203612
A_75_P01008264	YAL031C:2267	-0.219211	-0.217065	-0.215926	0.11151	-0.0591629	0.162162	-0.592185	-0.50541	-0.459632	-0.462816	-0.518919	-0.599633
A_75_P01008276	YAL031C:2126	-0.188825	-0.227598	-0.138811	0.0672205	0.171367	0.00091168	-0.893816	-0.859636	-0.788384	-0.880209	-0.87788	-0.93103
A_75_P01008298	YAL031C:1888	1.39163	1.56237	1.2889	1.5319	1.14998	1.22516	-0.338182	-0.257603	-0.280021	-0.270423	-0.409614	-0.382211
A_75_P01008324	YAL031C:1621	0.195931	0.0699482	0.0655155	0.415292	0.907184	0.763023	-1.11397	-1.0522	-0.948454	-1.07517	-0.778633	-0.989487
A_75_P01008357	YAL031C:1293	-0.0221649	-0.161111	0.0415829	-0.0328941	0.121393	0.0563554	-1.02243	-0.806593	-1.04257	-1.07692	-0.981322	-1.15174
A_75_P01008390	YAL031C:955	1.9355	1.82244	1.79668	1.90041	1.85614	1.69743	0.191676	0.203411	0.12902	0.078589	0.0558827	-0.0670142
A_75_P01008405	YAL031C:817	1.29188	1.16949	1.12099	1.12309	1.15478	1.34969	0.057299	0.294958	0.0408485	-0.0971534	-0.0342709	-0.126012
A_75_P01008421	YAL031C:637	0.037176	-0.207111	-0.0927038	-0.266562	0.058484	-0.0860224	-0.163041	-0.0383049	-0.130355	-0.18805	-0.0819803	-0.234185
A_75_P01008451	YAL031C:354	-0.634897	-0.735509	-0.799093	-0.752959	-0.426149	-0.433182	0.377553	0.563077	0.467631	0.337961	0.295058	0.215843
A_75_P01008487	YAL031C:-42	-1.08769	-0.86767	-0.877141	-0.611693	-0.829875	-0.0981134	0.624237	0.780988	0.349174	0.376083	0.331696	0.346801
A_75_P01008501	YAL030W:-63	0.0740582	0.142474	0.213994	0.374232	0.291242	0.379453	0.629667	0.629213	0.813743	0.609816	1.01962	1.00855
A_75_P01008522	YAL030W:142	0.837435	0.927297	0.758378	0.883222	0.695092	0.3829	1.00075	1.09642	1.53683	1.09265	1.41836	1.46385
A_75_P01008548	YAL030W:413	-1.49324	-1.23148	-1.15279	-0.773541	-0.656496	-1.04369	0.117713	0.202209	0.227706	0.266421	0.450816	0.350304
A_75_P01008580	YAL029C:4267	-0.241494	-0.45746	-0.46086	-0.397189	-0.13685	-0.363195	-0.548732	-0.48286	-0.566467	-0.579319	-0.292592	-0.500693
A_75_P01008594	YAL029C:4118	0.139838	0.0244343	0.00897101	0.106604	-0.172538	-0.0215872	-0.725185	-0.604448	-0.591315	-0.526768	-0.403935	-0.518878
A_75_P01008616	YAL029C:3909	0.85695	0.689637	0.669645	0.605811	0.658314	0.439445	-0.863401	-0.740222	-0.812033	-0.82434	-0.393127	-0.546453
A_75_P01008642	YAL029C:3654	0.427236	0.295623	0.35655	0.211744	0.317995	0.0835367	-1.43045	-1.40019	-1.17539	-1.19341	-0.759149	-0.975949
A_75_P01008662	YAL029C:3440	0.80767	0.702081	0.75161	0.308291	0.403387	0.528655	-1.00477	-0.983552	-0.735825	-0.820338	-0.40923	-0.630641
A_75_P01008692	YAL029C:3138	0.529224	0.473148	0.548283	0.628949	0.646964	0.0787372	-1.61569	-1.48179	-1.27684	-1.31705	-0.984314	-1.2545
A_75_P01008710	YAL029C:2968	0.662388	0.417389	0.297404	0.417539	0.601038	0.628555	-1.3039	-1.10684	-0.994749	-1.12579	-0.798145	-1.14855
A_75_P01008723	YAL029C:2825	0.691536	0.53857	0.448653	0.0986823	0.434093	0.18718	-1.34443	-1.30039	-1.22872	-1.10062	-0.98588	-1.35275
A_75_P01008737	YAL029C:2677	0.97723	0.671301	0.879276	0.624404	0.806516	0.426442	-1.29498	-1.2857	-1.11907	-1.07334	-0.942746	-1.29592
A_75_P01008762	YAL029C:2420	0.778964	0.57597	0.515066	0.383606	0.383337	0.274766	-1.3721	-1.14572	-1.22281	-1.05467	-1.03697	-1.43857
A_75_P01008790	YAL029C:2157	1.30257	1.11739	1.11282	0.949438	0.967325	0.962293	-0.918661	-0.888429	-0.692435	-0.823368	-0.614554	-0.845908
A_75_P01008821	YAL029C:1864	1.1329	0.836532	0.951695	0.852225	0.844489	0.922564	-0.890871	-0.620676	-0.784146	-0.778311	-0.784104	-1.02317
A_75_P01008846	YAL029C:1607	1.19247	1.08046	1.19905	1.0063	0.851547	0.59558	-0.78892	-0.636283	-0.60248	-0.556896	-0.601463	-0.842661
A_75_P01008880	YAL029C:1276	0.143191	-0.0461721	-0.092391	0.0342418	-0.000799315	-0.167598	-0.823719	-0.806763	-0.6497	-0.353502	-0.32835	-0.611775
A_75_P01008902	YAL029C:1040	0.94745	0.542474	0.606872	0.566799	0.525403	0.518821	-0.474583	-0.210903	-0.216627	-0.352648	-0.293998	-0.455247
A_75_P01008934	YAL029C:708	1.04565	0.905928	1.08642	0.974303	0.730193	0.73158	0.248381	0.507551	0.390948	0.272243	0.166978	0.190516
A_75_P01008951	YAL029C:534	0.561619	0.309772	0.420208	0.19147	0.0917161	-0.123662	0.0100748	0.224404	0.211424	0.184191	0.152462	0.114953
A_75_P01008977	YAL029C:285	0.620261	0.323719	0.430115	0.427735	0.15227	-0.0899297	0.54077	0.651162	0.399616	0.343669	0.30777	0.515146
A_75_P01009004	YAL029C:1	-0.738494	-0.62911	-0.635435	-0.384971	-0.653093	-1.00556	0.321137	0.240637	0.374786	0.204033	0.167664	0.335347
A_75_P01009022	YAL029C:-192	0.397413	0.424872	0.503814	-0.321553	0.2783	0.020212	0.536617	0.216081	0.132966	0.508634	0.316532	0.47866
A_75_P01009040	YAL028W:-243	-1.20379	-2.1305	-1.38102	-0.823757	-1.58815	-3.79938	-1.39799	-0.268942		-0.442364
A_75_P01009063	YAL028W:-17	-2.67795	-2.78325	-2.73558	-2.47637	-2.49598	-2.37515	-0.161487	0.0781793	0.0324624	-0.00455852	0.163499	0.099275
A_75_P01009084	YAL028W:207	-1.6084	-1.61553	-1.84668	-1.31025	-1.42631	-1.25981	0.422183	0.603424	0.651033	0.505465	0.596274	0.40012
A_75_P01009120	YAL028W:546	-1.18443	-1.1627	-1.23023	-1.00546	-1.05407	-0.846002	0.613751	0.742113	0.655728	0.634198	0.359147	0.276478
A_75_P01009144	YAL028W:793	-1.45572	-1.69099	-1.60314	-1.31835	-0.940917	-0.896941	0.0893636	0.11369	0.0881285	-0.0156283	0.0323823	0.059545
A_75_P01009182	YAL028W:1206	-0.278549	-0.435817	-0.413149	-0.602472	-0.214953	0.0544438	0.322327	0.251145	0.164679	0.308238	0.281466	0.0529404
A_75_P01009207	YAL028W:1485	-0.984598	-1.06494	-1.02435	-0.892131	-0.696915	-0.776635	0.161248	0.0466506	-0.0390923	-0.0399168	0.160495	-0.105635
A_75_P01009237	YAL027W:-25	-0.666677	-0.587685	-0.502271	-1.07933	-0.380614	-0.244153	0.8274	0.466391	0.533503	0.767479	1.04641	1.05739
A_75_P01009273	YAL027W:327	-1.83185	-2.04135	-2.106	-1.72706	-1.59461	-1.68952	0.225384	0.130852	0.0500816	0.118602	0.363457	0.227135
A_75_P01009287	YAL027W:468	0.202123	0.118387	0.106825	-0.30243	-0.0734881	-0.00507739	0.544697	0.474391	0.387987	0.452523	0.600256	0.577816
A_75_P01009316	YAL027W:736	0.898472	0.57195	0.856795	0.565977	0.501491	0.462361	0.215723	0.0467107	-0.0187136	0.105641	0.323093	0.362858
A_75_P01009357	YAL026C:3896	-0.233547	-0.222492	-0.230688	0.201653	-0.03058	0.174942	-0.763631	-0.672717	-0.589191	-0.643767	-0.545268	-0.849064
A_75_P01009385	YAL026C:3615	0.402974	0.501545	0.568715	0.256716	0.406763	0.457522	-0.79984	-0.902152	-0.721807	-0.685028	-0.407041	-0.634958
A_75_P01009416	YAL026C:3277	1.03697	1.09982	1.0848	0.585417	1.11286	0.758799	-0.588201	-0.840598	-0.67377	-0.677627	-0.430461	-0.603428
A_75_P01009434	YAL026C:3123	2.20424	2.04545	1.97616	1.41067	1.72617	1.78364	-0.533432	-0.497888	-0.661869	-0.613443	-0.471039	-0.516515
A_75_P01009463	YAL026C:2826	0.533165	0.220679	0.357135	0.105026	0.250303	0.35078	-1.12934	-1.09018	-1.06592	-1.12509	-0.871604	-1.16332
A_75_P01009497	YAL026C:2473	0.478186	0.229015	0.380893	0.0142007	0.452878	0.403275	-1.38478	-1.38451	-1.25902	-1.38722	-1.14521	-1.5341
A_75_P01009527	YAL026C:2193	0.628432	0.341408	0.294063	0.169556	0.378434	0.287688	-1.18771	-1.24157	-1.12749	-1.22229	-1.01112	-1.30002
A_75_P01009557	YAL026C:1924	1.06079	0.905838	1.2042	0.761647	0.926451	0.962532	-0.797021	-0.754784	-0.973139	-0.795861	-0.771577	-1.08555
A_75_P01009590	YAL026C:1592	0.975713	0.841159	0.950917	0.694562	0.770432	0.777731	-0.793454	-0.606565	-0.895668	-0.76037	-0.813711	-1.1407
A_75_P01009617	YAL026C:1342	1.39789	1.35069	1.58663	1.2178	1.29884	1.41623	-0.333822	-0.334268	-0.14886	-0.398388	-0.247727	-0.491997
A_75_P01009643	YAL026C:1043	0.00326025	-0.0858438	-0.0727923	-0.00195865	0.0121583	0.0372288	-0.74517	-0.544542	-0.556883	-0.583446	-0.711891	-1.0618
A_75_P01009658	YAL026C:873	2.14811	2.03826	2.09646	2.01005	1.72137	1.94804	0.271707	0.491791	0.330523	0.0372727	-0.0241453	-0.106771
A_75_P01009685	YAL026C:609	0.239733	0.154364	0.223094	-0.00388281	0.305576	0.364763	0.421424	0.326783	0.199445	0.229582	0.071819	-0.0385288
A_75_P01009709	YAL026C:357	0.491069	0.421999	0.4404	0.322596	0.182753	0.442365	0.601866	0.677851	0.502148	0.632872	0.355581	0.454631
A_75_P01009725	YAL026C:180	0.43678	0.501578	0.296561	0.199364	0.560688	0.0705321	0.924265	0.934931	0.742402	0.765371	0.650313	0.745909
A_75_P01009748	YAL026C:-33	-1.4851	-1.53638	-1.68797	-1.16235	-1.17565	-1.45574	0.573292	0.597765	0.463488	0.381834	0.390895	0.395149
A_75_P01009766	YAL026C:-210	0.319269	0.459279	0.35451	0.484836	0.104684	-0.796616	-0.407542	-0.405009	-0.601297	-0.555993	-0.501593	-0.250606
A_75_P01009792	YAL026C:-480	0.905589	0.745751	1.11725	1.43723	0.803212	0.338033	-0.109049	0.0568307	0.369528	-0.329177	0.00580169	0.230438
A_75_P01009819	YAL025C:703	-0.0118658	-0.203855	-0.0998197	-0.194175	-0.390109	-1.54951	-0.0586433	-0.0443156	-0.137302	-0.133543	-0.143435	-0.106411
A_75_P01009850	YAL025C:361	-0.511854	-0.70915	-0.807297	-1.1103	-1.02373	-1.21042	0.190057	0.101967	-0.429	-0.661914	-0.654311	-0.372006
A_75_P01009878	YAL025C:82	0.130744	0.694885	0.831093	1.03851	0.534578	-0.0118631	0.765159	0.642304	0.363248	-0.111792	-0.140811	0.40134
A_75_P01009904	YAL025C:-175	-0.473336	-0.286007	-0.0469627	-0.516381	-0.295899	-0.561076	0.0249051	-0.0089922	-0.0303199	-0.00984529	-0.0192426	-0.0505031
A_75_P01009938	YAL024C:4189	1.77519	1.96829	1.90951	2.22062	1.64546	1.29615	-0.146693	-0.0780616	-0.0876617	-0.336908	-0.308415	-0.59986
A_75_P01009954	YAL024C:4027	1.82094	1.81524	1.89351	1.98682	1.95202	1.87454	-0.595542	-0.309568	-0.223899	-0.573213	-0.261613	-0.377661
A_75_P01009967	YAL024C:3883	1.4701	1.448	1.43112	1.3721	1.30926	1.34387	-0.869133	-0.930027	-1.0083	-1.22525	-0.946421	-0.988929
A_75_P01010006	YAL024C:3512	0.455527	0.318023	0.452704	0.179507	0.393575	0.0433151	-1.31337	-1.38725	-1.22905	-1.35863	-1.00416	-1.19204
A_75_P01010026	YAL024C:3270	1.07165	0.67355	0.806647	0.616569	0.655965	0.630533	-1.24845	-1.08758	-1.25983	-1.22686	-1.19113	-1.30499
A_75_P01010052	YAL024C:3003	1.58281	1.47393	1.36485	1.25342	1.36847	1.49686	-1.14258	-0.734809	-0.985827	-1.13033	-0.889019	-1.16211
A_75_P01010101	YAL024C:2539	1.26415	0.917174	1.07817	0.856898	0.810133	0.76403	-0.972916	-1.11881	-1.1506	-1.09843	-1.02095	-1.21191
A_75_P01010135	YAL024C:2207	0.189849	0.198804	0.344387	0.45906	0.254023	0.305157	-1.551	-1.34155	-1.46507	-1.32285	-1.35678	-1.59553
A_75_P01010162	YAL024C:1951	2.23417	1.94929	1.94347	1.85731	1.77903	1.59071	-0.87253	-0.888273	-0.779694	-0.991451	-0.891555	-1.18571
A_75_P01010184	YAL024C:1741	0.421269	0.217279	0.320905	0.122489	0.134739	0.0315944	-1.28009	-1.15113	-1.1462	-1.09763	-1.05944	-1.36954
A_75_P01010224	YAL024C:1344	1.71395	1.79007	1.72477	1.92721	1.48385	3.07273	-0.487998	-0.141612	-0.331245	-0.370341	-0.418474	-0.693797
A_75_P01010256	YAL024C:1052	1.88465	1.81493	1.72662	1.43118	1.5945	1.58918	-0.277744	-0.196482	-0.194991	-0.32396	-0.210721	-0.273015
A_75_P01010278	YAL024C:827	1.47768	1.29808	1.15362	1.18227	0.396213	0.945264	-0.116962	-0.0280849	-0.0325346	-0.0392841	-0.14399	-0.132027
A_75_P01010295	YAL024C:645	0.571926	0.511581	0.375084	0.112524	0.245287	2.35325	-0.0124661	0.00924884	-0.0992358	0.0860663	-0.0852915	0.0135172
A_75_P01010320	YAL024C:394	0.152645	-0.0314998	-0.0199233	0.441242	0.0529513	0.109494	0.172272	0.227674	0.204618	0.0500491	0.0393624	-0.117423
A_75_P01010336	YAL024C:224	0.474462	0.471361	0.613648	0.875413	0.553501	0.428817	0.858564	0.826604	0.873347	0.698534	0.57177	0.658864
A_75_P01010354	YAL024C:60	0.146984	-0.165405	0.214892	0.211724	0.0675775	0.00920418	0.536547	0.670024	0.435101	0.449018	0.318465	0.461366
A_75_P01010380	YAL024C:-236	1.89901	1.80484	1.85598	1.62759	1.43157	0.860843	-0.00763196	-0.463933	-0.243145	-0.123798	-0.139084	-0.24784
A_75_P01010404	YAL023C:2216	-0.11822	-0.345093	-0.225052	-0.471332	0.0924056	0.256548	-1.09154	-1.04873	-1.03162	-0.949143	-0.81473	-0.907478
A_75_P01010421	YAL023C:2023	0.718906	0.410916	0.5081	-0.0206076	0.540338		-0.62239	-0.756787	-0.549362	-0.551701	-0.521373	-0.572549
A_75_P01010462	YAL023C:1634	1.60952	1.29231	1.42735	1.27376	1.5097	1.6484	-0.637529	-0.783354	-0.612337	-0.690759	-0.627314	-0.68056
A_75_P01010487	YAL023C:1377	0.499769	0.133702	0.126836	0.154465	0.115108	0.64017	-0.753252	-0.489532	-0.586444	-0.524086	-0.634692	-0.911684
A_75_P01010500	YAL023C:1239	1.3595	1.2174	1.32077	1.40703	1.21962	1.46926	-0.280413	-0.152302	-0.206995	-0.138676	-0.482607	-0.547208
A_75_P01010515	YAL023C:1087	0.612125	0.448181	0.465254	0.345472	0.616615	0.764527	-0.447109	-0.316704	-0.263615	-0.252662	-0.48928	-0.625488
A_75_P01010528	YAL023C:947	1.23101	1.26615	1.32664	1.02075	1.02363	1.10799	0.127636	0.178614	0.128794	0.234681	-0.126097	-0.101695
A_75_P01010544	YAL023C:785	0.628372	0.557398	0.383347	0.0728715	-0.00840254	0.672637	0.336227	0.289849	0.348524	0.144537	0.139944	0.205854
A_75_P01010564	YAL023C:577	0.923461	0.695645	0.767154	0.509046	0.785788	0.676296	0.682511	0.781221	0.712423	0.615511	0.491143	0.43745
A_75_P01010577	YAL023C:439	0.0507691	-0.251107	-0.174494	-0.264799	0.0266562	0.295822	0.281342	0.343035	0.462913	0.247201	0.244593	0.242121
A_75_P01010596	YAL023C:234	-0.725804	-0.844289	-0.853823	-0.743082	-0.526529	-0.525852	0.247238	0.499819	0.43824	0.0393988	0.185848	0.209771
A_75_P01010612	YAL023C:69	-0.709764	-0.545306	-0.739212	-0.160021	-0.244789	-0.54516	0.464086	0.525706	0.509842	0.224501	0.263091	0.265626
A_75_P01010628	YAL023C:-92	-1.05267	-1.06907	-1.15321	-0.613038	-0.809004	-1.36853	0.187454	0.118326	-0.0231692	-0.0442883	-0.048319	-0.0362658
A_75_P01010646	YAL023C:-262	0	1.19904	0.583864	1.18501	0.763567	0	-0.389068	-0.184782	0.35182	0.23183		-0.161824
A_75_P01010672	YAL022C:1347	-0.266729	-0.170658	-0.248068	-0.100731	-0.185948	-0.482608	-1.04157	-0.905335	-0.825894	-0.832896	-0.620495	-0.651365
A_75_P01010695	YAL022C:1044	0.303205	0.198886	0.0849361	0.0937179	-0.141851	-0.172176	-0.37708	-0.172705	-0.24856	-0.205171	-0.193919	-0.185016
A_75_P01010714	YAL022C:826	-0.64345	-0.757031	-0.673357	-0.713725	-0.852917	-0.943865	-0.779637	-0.559878	-0.426793	-0.342465	-0.29828	-0.397234
A_75_P01010749	YAL022C:482	0.486915	0.433707	0.511611	0.181661	-0.528024	0.0386772	0.650911	0.503582	0.797952	0.683389	0.663202	0.720506
A_75_P01010777	YAL022C:199	-1.21607	-1.09595	-1.2585	-0.989109	-0.952095	-1.1603	0.640126	0.689054	0.380778	0.435032	0.460552	0.559304
A_75_P01010796	YAL022C:-4	-2.19665	-2.24047	-2.16162	-1.43006	-1.59835	-1.81147	-0.182478	0.04638	-0.144538	-0.169746	-0.0751503	-0.0863024
A_75_P01010819	YAL022C:-247	1.77024	1.49378	1.70864	1.27956	1.2123	0.855772	0.073827	-0.385985	-0.232926	-0.139991	-0.0724482	-0.214719
A_75_P01010837	YAL021C:2496	-0.0137779	-0.0666234	-0.0471542	0.477202	0.533367	0.340189	-0.651203	-0.56868	-0.567658	-0.590946	-0.471026	-0.538211
A_75_P01010851	YAL021C:2342	1.57781	1.55138	1.57402	1.59248	1.36284	2.05042	-0.206528	-0.154223	-0.0419705	-0.0757995	-0.0694837	-0.0366742
A_75_P01010884	YAL021C:2039	0.618718	0.412153	0.563499	0.506375	0.514487	0.488377	-0.711289	-0.465259	-0.561925	-0.596514	-0.54628	-0.687312
A_75_P01010899	YAL021C:1887	-0.0191563	-0.0793816	-0.0750248	-0.0562142	0.10653	0.167492	-1.06498	-0.874442	-0.844567	-0.786348	-0.777056	-1.04216
A_75_P01010918	YAL021C:1671	0.905965	0.709474	0.653311	0.633087	0.743836	2.94526	-0.637248	-0.472714	-0.352513	-0.480194	-0.426704	-0.442469
A_75_P01010934	YAL021C:1523	1.08717	0.910518	0.921603	0.892634	0.785006	0.943472	-0.554811	-0.290075	-0.450026	-0.51835	-0.454005	-0.59721
A_75_P01010953	YAL021C:1331	0.764851	0.465322	0.531727	0.408069	0.468814	0.713657	-0.451879	-0.254486	-0.616082	-0.438539	-0.587736	-0.704172
A_75_P01010977	YAL021C:1085	0.608674	0.542919	0.770256	0.949649	0.868819	0.857852	-0.364145	-0.199831	-0.105505	-0.336971	-0.203229	-0.346566
A_75_P01011002	YAL021C:851	1.05753	0.591671	0.549206	0.497032	0.571408	0.815374	0.225642	0.42646	0.227642	0.1614	0.0333019	0.0313685
A_75_P01011016	YAL021C:700	0.936864	0.698695	0.705431	0.676886	0.522458	0.78933	0.557092	0.559721	0.381323	0.437964	0.195043	0.239588
A_75_P01011032	YAL021C:544	-0.553461	-0.589889	-0.65017	-0.575526	-0.382668	0.0197759	0.24267	0.370022	0.186778	0.227127	0.121216	0.0203583
A_75_P01011065	YAL021C:245	-0.191829	-0.14355	-0.153084	-0.0348912	-0.0378401	-0.298891	0.853143	0.934906	0.749314	0.695814	0.645532	0.704449
A_75_P01011086	YAL021C:10	-0.696389	-0.691486	-0.851008	-0.594886	-0.617525	-0.371113	0.486805	0.505305	0.376736	0.307662	0.380756	0.366555
A_75_P01011104	YAL021C:-188	0.839475	0.736895	0.651507	0.58793	0.602354	0.412308	0.698706	0.625318	0.586369	0.758448	0.846583	0.829669
A_75_P01011126	YAL020C:849	-0.992916	-1.22836	-1.13805	-1.54005	-1.06448	-1.03314	0.275081	0.622147	0.170017	0.0100721	0.0365844	0.244174
A_75_P01011144	YAL020C:659	-0.638939	-0.859411	-0.90673	-0.823063	-0.886676	-0.779406	0.340663	0.489547	0.414679	0.236882	0.293217	0.297471
A_75_P01011170	YAL020C:365	-0.852838	-1.06007	-1.02432	-0.925761	-0.765388	-1.79655	-0.0286598	-0.0286674	-0.130586	-0.0590091	-0.027215	-0.0852249
A_75_P01011186	YAL020C:169	-1.77866	-1.7997	-1.81004	-1.65265	-1.92166	-1.7482	0.399066	0.440012	0.0814325	0.0037189	0.131079	0.0745403
A_75_P01011203	YAL020C:-9	-0.210907	-0.318681	-0.397163	-0.477008	-0.612492	-0.347476	0.954414	0.964876	0.897683	0.814038	0.795044	0.962298
A_75_P01011227	YAL019W:-37	0.562967	0.296672	0.696906	0.551696	0.639179	0.389583	1.20795	0.765405	0.770508	0.572992	0.556358	0.710727
A_75_P01011243	YAL019W:142	-1.83388	-1.6809	-1.77656	-1.39098	-1.39673	-1.77454	0.305238	0.489793	0.0367413	-0.152317	-0.15749	-0.115833
A_75_P01011255	YAL019W:306	-0.324475	-0.404939	-0.694488	-0.349567	-0.466352	-0.91185	0.420481	0.479496	0.340114	0.202175	0.123445	0.27936
A_75_P01011279	YAL019W:528	-0.00189549	0.0675163	0.0710966	0.0725324	1.65422	0.249384	0.453478	0.477062	0.71099	0.25049	0.375483	0.497726
A_75_P01011291	YAL019W:681	0.342947	0.461427	0.551636	0.625694	0.389847	0.557607	0.200145	0.275791	0.453866	0.158447	0.204206	0.249779
A_75_P01011306	YAL019W:842	0.803479	0.725717	0.843822	1.01111	1.04016	1.09156	0.0550532	0.142043	0.548829	-0.00651109	0.243855	0.285119
A_75_P01011334	YAL019W:1105	1.56123	1.49756	1.52553	1.07684	1.11583	1.15175	-0.31018	-0.16626	-0.194023	-0.112694	-0.208455	-0.293503
A_75_P01011365	YAL019W:1420	2.59895	2.40496	2.49788	2.02174	1.69122	0.961676	0.0124302	-0.148673	-0.0496422	-0.0292787	-0.0467332	-0.165457
A_75_P01011384	YAL019W:1610	0.694384	0.477283	0.52419	0.263588	0.156739	0.145506	-0.810793	-0.705895	-0.633719	-0.514034	-0.411481	-0.703697
A_75_P01011399	YAL019W:1759	1.43875	1.20903	1.3347	0.94857	0.950233	1.0092	-0.640053	-0.63565	-0.561589	-0.41353	-0.412255	-0.703487
A_75_P01011426	YAL019W:2047	1.20979	1.07446	1.13476	0.951529	0.694955	0.718455	-0.978939	-0.854583	-0.770415	-0.684925	-0.685239	-0.808027
A_75_P01011460	YAL019W:2383	1.1388	0.985696	1.10939	0.349986	0.59506	0.566176	-1.017	-1.08182	-0.94695	-0.778383	-0.675069	-0.981386
A_75_P01011501	YAL019W:2745	2.16218	2.09599	2.24164	1.55617	1.50231	1.62103	-0.892775	-0.964515	-0.879136	-0.780069	-0.569377	-0.834974
A_75_P01011521	YAL019W:2923	0.445654	0.347547	0.40084	0.200746	0.19425	0.42346	-1.57862	-1.41173	-1.47458	-1.3145	-1.11219	-1.49887
A_75_P01011539	YAL019W:3104	-0.0318343	-0.272874	-0.00914713	-0.367012	-0.0757555	-0.390727	-1.35685	-1.38486	-1.21028	-1.12593	-0.919177	-1.32832
A_75_P01011555	YAL019W:3271	2.37385	2.4576	2.55339	2.05616	1.9646	2.00376	-0.383671	-0.182318	-0.232422	-0.2902	-0.427435	-0.538494
A_75_P01011576	YAL019W:3507	0.861103	0.972653	1.16425	0.333807	0.119856	0.224615	0.0140555	-0.404027	-0.517253	0.131788	-0.108943	-0.103308
A_75_P01011595	YAL018C:915	-1.86048	-1.52104	-1.66155	-1.25391	-1.46392	-1.81349	-0.485406	-0.382879	-0.513139	-0.293235	-0.350055	-0.53627
A_75_P01011609	YAL018C:755	-0.175599	-0.213012	-0.152429	0.223927	-0.417405	-0.617718	0.0973499	0.167141	-0.0776039	0.213589	0.0730397	0.127197
A_75_P01011641	YAL018C:473	-0.888497	-0.960245	-0.928866	-0.915603	-0.9354	-0.939244	-0.288583	-0.167488	0.0134873	0.0306736	0.12277	0.233513
A_75_P01011666	YAL018C:249	-0.378193	-0.266049	-0.357401	-0.528253	-0.549978	-0.643816	-0.210115	-0.179712	-0.244088	0.0455276	-0.0548983	-0.00248643
A_75_P01011696	YAL018C:-46	-2.07356	-1.86223	-2.02681	-1.70221	-1.60401	-1.69432	-1.98564	-1.82539	-1.60152	-1.68701	-1.34024	-1.36509
A_75_P01011727	YAL017W:-337	-1.06366	-1.09862	-1.31745	-0.79496	-0.458358	-0.425781	0.497625	0.770516	0.549491	0.38391	0.425544	0.540648
A_75_P01011748	YAL017W:-138	-1.24991	-1.39576	-1.3853	-0.938857	-0.926608	0.369222	0.386494	0.601172	0.255266	0.277414	0.119818	0.101754
A_75_P01011769	YAL017W:75	-0.642505	-0.603586	-0.542582	-0.422313	-0.174916	-0.135524	0.458353	0.46246	0.632488	0.649875	0.386819	0.291743
A_75_P01011792	YAL017W:300	-0.198853	-0.404298	-0.380041	-0.131811	0.138874	0.0505277	0.195933	0.0605053	0.187518	0.0334159	-0.0335497	-0.0868988
A_75_P01011809	YAL017W:474	0.416245	0.267589	0.244392	0.107054	0.78775	0.979755	0.0610775	0.124707	0.313477	-0.0048791	-0.0745607	-0.0942844
A_75_P01011835	YAL017W:740	1.46208	1.43517	1.55818	1.38275	1.80217	1.84454	-0.0174879	0.0530193	0.153858	-0.146894	-0.269293	-0.403509
A_75_P01011847	YAL017W:878	0.631752	0.418995	0.598944	0.569852	0.842399	0.881711	-0.532358	-0.577097	-0.655272	-0.492608	-0.752738	-0.891904
A_75_P01011863	YAL017W:1045	3.36894	3.10227	3.22916	3.10766	2.15655	2.1411	0.119924	-0.0332478	0.0794541	-0.104694	-0.129976	-0.260542
A_75_P01011885	YAL017W:1262	0.855019	0.59997	0.739228	0.290353	0.512274	3.90426	-0.782431	-0.714114	-0.68077	-0.64507	-0.77123	-0.86894
A_75_P01011920	YAL017W:1586	0.732039	0.5058	0.850273	0.469211	0.764848	0.920456	-1.15443	-1.05719	-1.28879	-1.27034	-1.30926	-1.42977
A_75_P01011938	YAL017W:1758	1.29827	0.795081	1.27294	1.4535	1.53599	1.74942	-0.913706	-0.833865	-1.12461	-1.16668	-1.1573	-1.2429
A_75_P01011965	YAL017W:2040	0.207905	0.125527	0.23658	-0.0424204		0.820222	-1.40509	-1.53473	-1.43987	-1.51549	-1.47423	-1.62881
A_75_P01011984	YAL017W:2232	0.656734	0.357201	0.525793	0.277166	0.579203	0.982888	-1.48957	-1.64171	-1.52857	-1.62688	-1.42385	-1.53924
A_75_P01011999	YAL017W:2389	0.793694	0.621726	0.733602	0.669424	1.13194	1.04182	-1.47613	-1.49291	-1.51968	-1.3132	-1.29301	-1.41838
A_75_P01012039	YAL017W:2760	0.308717	0.236835	0.491413	0.330882	0.307694	0.611197	-1.4306	-1.645	-1.28711	-1.34559	-1.23322	-1.3356
A_75_P01012058	YAL017W:2960	0.559053	0.620067	0.736085	0.781342	0.814975	2.5552	-1.33839	-1.38815	-1.37242	-1.25894	-1.27036	-1.25112
A_75_P01012099	YAL017W:3340	1.47378	1.73086	1.77843	2.16256	1.5657	1.72741	-1.13601	-0.662365	-1.11567	-1.10798	-1.02452	-1.01817
A_75_P01012121	YAL017W:3550	1.76479	1.8741	1.67412	1.52554	1.69272	2.03041	-0.73309	-0.87525	-0.831104	-0.987179	-0.699602	-0.644546
A_75_P01012146	YAL017W:3838	0.592545	0.670757	0.919137	0.99556	1.00557	1.00185	-1.14434	-1.25658	-1.17996	-1.03645	-1.27161	-1.26474
A_75_P01012160	YAL017W:3985	-0.50767	-0.661351	-0.452785	-0.669667	0.203749	0.109837	-1.37146	-1.58012	-1.54491	-1.41394	-1.47143	-1.37932
A_75_P01012177	YAL016C-B:112	1.05175	1.0793	1.17147	1.36869	1.57506	1.6387	-0.993079	-0.904072	-1.29185	-1.27693	-1.32626	-1.41358
A_75_P01012208	YAL016C-B:-177	0.907885	0.490376	0.552529	0.18317	0.5133	0.426452	0.292621	-0.101478	0.310116	0.287717	0.197103	0.378106
A_75_P01012229	YAL016W:-12	-0.594301	-0.562563	-0.504417	-0.789135	-0.179859	-0.501926	1.02993	0.880073	0.882191	0.812003	0.85252	0.941125
A_75_P01012244	YAL016W:169	0.092156	0.0479607	-0.022313	-0.0018621	0.168467	0.0330403	0.821227	0.718433	0.70992	0.724477	0.496194	0.508116
A_75_P01012290	YAL016W:597	1.07973	0.739244	0.924731	0.521049	0.824898	0.882415	0.28938	0.269925	0.287718	0.136336	0.0351989	0.0523672
A_75_P01012314	YAL016W:843	0.481026	0.248471	0.163161	0.331694	0.386967	0.842145	-0.342592	-0.227861	-0.218832	-0.363228	-0.304118	-0.557793
A_75_P01012335	YAL016W:1066	1.19454	0.780803	0.997273	1.01377	0.981748	1.09301	-0.592871	-0.538988	-0.625932	-0.574749	-0.689407	-0.829563
A_75_P01012367	YAL016W:1372	1.44302	1.22374	1.46732	1.11154	1.30851	1.32304	-0.4267	-0.323709	-0.467252	-0.372102	-0.355106	-0.510855
A_75_P01012393	YAL016W:1673	0.688703	0.514785	0.681168	0.595381	0.7428	0.709916	-0.740631	-0.598173	-0.736138	-0.788323	-0.560982	-0.702984
A_75_P01012446	YAL015C:1043	-0.284323	-0.431521	-0.504956	-0.18184	0.117855	0.2164	0.301892	0.324224	0.206447	0.235492	0.373125	0.13504
A_75_P01012475	YAL015C:754	-1.41017	-1.40066	-1.47643	-1.40927	-0.734471	-1.41665	-0.0589419	-0.0512734	-0.0825169	-0.0210282	-0.0110359	-0.0523345
A_75_P01012490	YAL015C:567	-2.32251	-2.25613	-2.15313	-1.70887	-1.39569	-1.93177	-0.0197488	-0.124542	-0.0405178	-0.0189415	-0.0174148	-0.0491777
A_75_P01012518	YAL015C:294	-1.40233	-1.27357	-1.24465	-1.16576	-0.865288	0.00308321	0.618503	0.570491	0.410923	0.611192	0.702492	0.61197
A_75_P01012541	YAL015C:33	0.607364	0.33031	0.46133	0.787249	0.580742	0.511444	0.813372	0.793667	0.523006	0.503469	0.565624	0.524385
A_75_P01012556	YAL015C:-121	-1.01626	-0.300507	-0.106588	-0.671553	-0.198653	-0.562199	-0.0386871	-0.0372189	-0.052155	-0.00999197	-0.025716	-0.088977
A_75_P01012572	YAL014C:632	-0.172967	-0.662372	-0.168267	-0.166387	-0.0348597	0.0297881	0.0346207	0.173072	-0.0174592	-0.0109673	-0.0199494	-0.0651143
A_75_P01012584	YAL014C:493	-0.262049	-0.20871	-0.180211	-0.150817	0.0294744	0.242965	0.617484	0.745197	0.58109	0.537888	0.294908	0.636906
A_75_P01012606	YAL014C:285	-1.06567	-0.996026	-0.888421	-0.773513	-0.294355	-0.525992	0.113021	0.143321	0.182691	0.0744761	0.11246	-0.0162196
A_75_P01012638	YAL014C:-51	0.336497	0.235018	-0.0181352	0.437452	0.258307	0.425774	0.690248	0.57763	0.312455	0.426706	0.480043	0.320539
A_75_P01012667	YAL013W:120	0.934507	0.931086	0.895357	0.812997	0.452207	0.822194	0.835638	0.710023	0.753838	0.769022	0.738296	0.878828
A_75_P01012681	YAL013W:275	-0.044483	-0.08093	-0.00970469	-0.111568	-0.147149	0.353216	0.681939	0.625094	0.687802	0.646449	0.546469	0.545267
A_75_P01012697	YAL013W:455	0.644383	0.593243	0.640039	0.36405	0.521201	0.653605	0.69815	0.705869	0.772702	0.657846	0.579191	0.622505
A_75_P01012725	YAL013W:763	0.82022	0.616767	0.606446	0.28564	0.382721	0.62333	0.486172	0.679971	0.632956	0.579245	0.501635	0.579696
A_75_P01012739	YAL013W:913	0.41632	0.277706	0.318277	0.066959	0.146283	0.440429	0.177308	0.377184	0.465312	0.385313	0.397458	0.529458
A_75_P01012753	YAL013W:1081	0.682735	0.549161	0.410964	0.74364	0.156631	0.360295	0.345232	0.635021	0.52578	0.496401	0.592206	0.673934
A_75_P01012776	YAL012W:-229	1.56768	1.40049	1.42716	0.702823	0.936485	0.757846	-0.073457	0.0640309	-0.205456	0.0426664	0.219303	0.269541
A_75_P01012796	YAL012W:-45	0.0314519	0.210333	0.307181	-0.225308	0.225648	0.360927	0.716889	0.391671	0.426431	0.737808	0.584873	0.927199
A_75_P01012813	YAL012W:137	-0.289329	-0.322496	-0.454666	-0.363545	0.0268351	-0.0299367	0.381529	0.400538	0.457819	0.314446	0.270948	0.313684
A_75_P01012837	YAL012W:391	0.703171	0.501184	0.572507	0.392735	0.642436	0.659465	0.644126	0.634857	0.769363	0.412079	0.415106	0.469546
A_75_P01012852	YAL012W:567	-0.0340813	-0.171756	-0.272431	-0.204556	-0.152131	0.39382	0.191041	0.285479	0.0990895	0.000236175	0.0307738	0.00752603
A_75_P01012883	YAL012W:872	0.176124	0.0429444	-0.065943	0.0205409	0.0051336	0.531877	0.0507447	0.286256	0.13097	-0.0103865	0.0188818	-0.00856989
A_75_P01012909	YAL012W:1147	-0.0491895	-0.264583	-0.205731	-0.182549	0.183561	-0.0147329	-0.334015	-0.360729	-0.258142	-0.430737	-0.242223	-0.201852
A_75_P01012926	YAL011W:-54	0.782975	0.734602	0.414821	0.981286	1.43505	1.88895	0.75352	0.635345	0.727586	0.786383	0.993053	0.936227
A_75_P01012945	YAL011W:156	-1.45606	-1.62173	-1.68436	-1.33144	-1.12392	-1.16372	0.527132	0.503959	0.41066	0.350622	0.387827	0.485733
A_75_P01012965	YAL011W:375	-1.23427	-1.26563	-1.28333	-1.3385	-1.0209	-1.3056	0.482133	0.410654	0.224901	0.280526	0.278675	0.361057
A_75_P01013008	YAL011W:807	0.0853048	-0.288318	-0.0719057	-0.624436	-0.293541	-0.473205	-0.0606539	-0.236405	-0.276798	-0.0894281	-0.0137361	-0.159846
A_75_P01013024	YAL011W:958	0.125614	-0.122324	0.00237318	-0.23401	-0.250187	0.0621331	-0.245575	-0.332896	-0.149946	-0.215402	-0.0118339	-0.236244
A_75_P01013052	YAL011W:1247	2.09694	2.23933	2.36254	1.73239	1.71565	1.10785	0.458426	0.324962	0.255193	0.36354	0.301223	0.159464
A_75_P01013066	YAL011W:1393	1.26418	1.17171	1.11034	0.526866	0.642015	0.997538	-0.347267	-0.458172	-0.52147	-0.275479	-0.212316	-0.257836
A_75_P01013102	YAL011W:1781	-0.184868	-0.51548	-0.309649	-0.216336	-0.109439	0.0158165	-1.21808	-1.17174	-0.964011	-1.10934	-0.726916	-0.97464
A_75_P01013134	YAL010C:1357	-0.485583	-0.680859	-0.529809	-0.836691	-0.293973	-0.412279	-1.25042	-1.37798	-1.24923	-1.10122	-0.734635	-0.985637
A_75_P01013159	YAL010C:1082	0.294889	0.332278	0.460924	0.157531	0.341236	0.282234	-0.461585	-0.448819	-0.465925	-0.313401	-0.16032	-0.443039
A_75_P01013179	YAL010C:879	0.96756	0.784863	1.00497	0.533163	0.646024	0.836694	0.000779087	-0.219855	-0.102435	-0.0147967	0.0362214	0.0212685
A_75_P01013217	YAL010C:514	-0.681085	-0.85475	-0.85212	-0.940889	-0.538854	-0.575053	0.153269	0.106687	0.305564	0.0871494	0.279365	0.181441
A_75_P01013246	YAL010C:213	-1.77043	-1.7652	-1.7771	-1.7613	-1.60374	-1.72376	0.493947	0.39104	0.299816	0.285441	0.363285	0.525809
A_75_P01013281	YAL009W:-56	-0.892182	-1.08332	-0.811081	-0.891153	-0.832332	-0.00556047	0.840992	0.579902	0.510226	0.810879	0.858561	0.814721
A_75_P01013300	YAL009W:141	-2.71329	-2.79749	-2.86363	-2.39114	-2.14949	-2.42506	0.290084	0.374082	0.197782	-0.0174872	0.115979	0.0840403
A_75_P01013311	YAL009W:285	-2.1184	-1.8093	-2.05213	-1.72588	-1.67515	-1.7304	0.75248	0.718066	0.677522	0.546411	0.578022	0.730804
A_75_P01013327	YAL009W:453	-0.983124	-0.702399	-0.621166	-1.13285	-0.81627	-0.733493	0.945973	0.880374	0.57306	0.936164	0.928125	0.918639
A_75_P01013341	YAL009W:595	-0.769968	-0.71165	-0.627418	-0.60042	-0.68877	-0.550426	0.726749	0.698004	0.64535	0.714489	0.827037	0.724821
A_75_P01013363	YAL008W:-241	-1.35478	-1.49646	-1.42	-1.44784	-1.35399	-0.838005	0.431171	0.476103	0.21305	0.353486	0.367542	0.471182
A_75_P01013379	YAL008W:-76	-1.21663	-1.25636	-1.22689	-1.04701	-1.12179	-1.2386	0.651896	0.397795	0.430778	0.66932	0.84737	0.933899
A_75_P01013395	YAL008W:105	-1.83059	-1.8178	-1.98518	-1.51359	-1.36792	-1.45154	0.452413	0.505862	0.439444	0.342478	0.545644	0.475227
A_75_P01013415	YAL008W:313	-1.91042	-2.16588	-2.11586	-1.92171	-2.21006	-1.36103	0.612425	0.584272	0.511238	0.530832	0.739914	0.577709
A_75_P01013435	YAL008W:510	-0.54342	-0.690491	-0.623732	-0.681467	-0.376907	-0.183262	0.61358	0.451452	0.472517	0.552368	0.635535	0.592191
A_75_P01013466	YAL007C:600	-0.448886	-0.57284	-0.481253	-0.86846	-0.509425	-0.00436851	0.150241	-0.0245257	0.113304	0.188205	0.22163	0.188035
A_75_P01013483	YAL007C:461	-1.38323	-1.42374	-1.38509	-1.20041	-1.07174	1.15405	-0.168382	-0.106566	-0.0997423	-0.202828	-0.0356196	-0.141709
A_75_P01013509	YAL007C:206	-0.738781	-0.668663	-0.791208	-0.57856	-0.689548	-0.526251	0.662422	0.642425	0.796976	0.498127	0.473717	0.456797
A_75_P01013529	YAL007C:1	-2.02714	-1.97149	-2.02146	-2.02645	-1.25247	-1.12722	0.355059	0.410085	0.179686	0.15102	0.336531	0.218906
A_75_P01013565	YAL007C:-350	-2.10662	-1.97454	-1.99964	-1.80745	-1.87475	-1.76515	0.195775	0.123085	0.0784283	0.398681	0.449028	0.326094
A_75_P01013576	YAL007C:-488	-1.32656	-1.42916	-1.41409	-1.28227	-1.37191	-1.76457	0.506904	0.439776	0.60622	0.810108	0.89955	0.975172
A_75_P01013595	YAL007C:-709	-2.09752	-1.73771	-1.37214	-0.823128	-1.40847	-0.93803	-0.517897	-0.53412	-0.402189	-0.173477	-0.0939048	-0.12387
A_75_P01013621	YAL007C:-970	1.55413	0.573616	0.217	0.704257	2.0152	1.77604	-0.674437	-0.779911			-0.856072	-0.0487252
A_75_P01013634	YAL007C:-1120	0.95657	0.948254	1.2493	0.737392	1.28259	1.15426	-0.333106	-1.17595	-1.37536	-1.10661	-0.749585	-0.53385
A_75_P01013652	YAL005C:1766	1.3316	1.20828	1.41755	1.29752	1.24812	1.35086	-0.210318	-0.651888	-1.24079	-1.19937	-0.90775	-0.70783
A_75_P01013705	YAL005C:1271	0.870514	0.741956	0.878505	1.12995	1.10713	1.02171	-0.328163	-0.78993	-1.15139	-1.17036	-0.785036	-0.763863
A_75_P01013805	YAL005C:240	-0.0905634	-0.0707433	0.219934	0.799073	0.830434	0.616705	-0.0633976	-0.128227	-0.646119	-0.681662	-0.423623	-0.343035
A_75_P01013830	YAL005C:-12	2.2152	1.86036	2.42436	3.35173	2.83246	2.49804	1.00625	1.10104	0.730596	0.892375	0.78926	1.03188
A_75_P01013842	YAL005C:-150	-1.41626	-0.825639	0.210274	0.416971	-0.0270858	-0.0472071	-0.281332	-0.486066	-0.9862	-0.502823	-0.204932	-0.18335
A_75_P01013858	YAL005C:-332	-1.08899	-0.382139	-0.0914865	0.279326	-0.296831	0.573583	-2.05779	-1.80942	-1.09958	-1.25473	-1.9956	-1.3384
A_75_P01013894	YAL003W:-48	0.165677	0.0493505	0.179238	-0.293073	-1.07519	-1.05135	-0.421913	-0.398153	-0.878603	0.211089	-0.351883	0.026586
A_75_P01013926	YAL003W:290	1.91992	1.71599	1.77767	1.53354	1.05189	0.831286	0.621994	0.727019	0.661474	0.59652	0.486417	0.841894
A_75_P01013940	YAL003W:448	0.761049	0.423593	0.571062	0.324722	0.112807	0.132769	-0.156316	0.16721	0.0187435	0.0143218	-0.0631309	0.161165
A_75_P01013981	YAL003W:865	1.52641	1.3139	1.32452	1.32659	1.34979	1.16709	-0.22657	0.27367	-0.047058	0.0194177	0.148894	0.267322
A_75_P01014006	YAL002W:-716	0.891085	0.917225	1.07673	0.54859	0.69652	0.352496	-0.278835	-0.440148	-0.203309	0.0993938	0.105722	0.154487
A_75_P01014026	YAL002W:-524	1.24548	1.29227	1.44459	1.45743	1.31198	1.21058	-0.117132	-0.109824	-0.343788	0.0360262	0.25256	-0.194108
A_75_P01014046	YAL002W:-304	-0.686205	-0.729231	-0.894491	-0.986307	-0.785438	-0.509996	0.957335	0.789333	0.893965	0.93632	1.08349	1.02594
A_75_P01014070	YAL002W:-70	-1.47699	-1.52313	-1.6061	-1.40857	-1.32556	-1.03734	0.629389	0.691422	0.509907	0.331645	0.38481	0.544449
A_75_P01014091	YAL002W:133	-1.10114	-1.3639	-1.11194	-0.914664	-0.556498	-0.910306	0.195564	0.255432	-0.0333275	-0.0165059	-0.0252129	-0.0736063
A_75_P01014113	YAL002W:364	1.67598	1.73194	1.61187	1.40596	1.5436	1.78067	0.852012	0.970846	0.741457	0.80213	0.727777	0.797611
A_75_P01014137	YAL002W:610	0.536712	0.605843	0.603473	0.412433	0.637474	0.723138	0.215641	0.321398	0.104921	0.201485	0.0504677	0.0617252
A_75_P01014168	YAL002W:863	0.220151	0.0402559	0.203975	0.0745546	0.334462	0.222316	-0.627771	-0.573881	-0.551111	-0.582216	-0.367044	-0.515545
A_75_P01014193	YAL002W:1097	0.679076	0.861128	0.912218	0.768275	0.869323	3.05769	-0.468315	-0.587661	-0.45011	-0.407287	-0.451905	-0.5107
A_75_P01014209	YAL002W:1249	0.345885	0.0042906	0.294987	0.0192835	0.313653	0.308929	-0.905001	-0.839798	-0.904759	-0.933665	-0.941197	-0.967906
A_75_P01014231	YAL002W:1456	1.1721	1.28935	1.19348	1.08752	1.17626	1.18026	-0.811532	-0.794232	-0.749531	-0.865276	-0.730423	-0.563406
A_75_P01014252	YAL002W:1664	0.573447	0.359703	0.574968	0.208918	0.503981	0.782102	-1.05506	-1.06593	-0.920253	-0.88578	-0.721977	-0.868728
A_75_P01014290	YAL002W:2020	0.837614	0.739475	0.830385	0.850626	0.866574	1.20599	-1.1	-1.21214	-1.01884	-0.95839	-0.839225	-0.772821
A_75_P01014323	YAL002W:2372	1.24928	1.18955	1.17784	0.927208	0.85554	0.717482	-0.369634	-0.765129	-0.35803	-0.445477	-0.270816	-0.318603
A_75_P01014353	YAL002W:2678	1.46668	1.35276	1.50647	1.40178	1.57519	1.56492	-0.571757	-0.515434	-0.59446	-0.607577	-0.469011	-0.580591
A_75_P01014379	YAL002W:2940	1.76658	1.65542	1.85583	1.83575	2.10685	1.13911	-0.260573	-0.289235	-0.342124	-0.361139	-0.300729	-0.486446
A_75_P01014397	YAL002W:3127	1.30404	1.24916	1.3673	1.61051	1.43814	1.55552	-0.54039	-0.347786	-0.513562	-0.572996	-0.463832	-0.49642
A_75_P01014424	YAL002W:3391	-1.65036	-1.70041	-1.57625	-1.3554	-0.850182	-0.969239	-1.0543	-1.06612	-0.984108	-1.01656	-0.950244	-1.09428
A_75_P01014459	YAL001C:3424	-0.175609	-0.166785	-0.174851	-0.186458	-0.00423427	-0.00205114	-0.862953	-0.869049	-0.794716	-0.822363	-0.6619	-0.703419
A_75_P01014478	YAL001C:3259	0.588222	0.330895	0.512648	0.607814	0.70767	0.643816	-0.921411	-0.712156	-1.01575	-0.901393	-0.797397	-0.833651
A_75_P01014491	YAL001C:3118	0.181155	0.203062	0.281222	0.212602	0.363345	0.387742	-1.09286	-1.10498	-1.04083	-1.0441	-0.905278	-0.941324
A_75_P01014512	YAL001C:2911	0.567668	0.5481	0.599567	0.696275	0.72714	0.783511	-1.25869	-1.05177	-1.16627	-1.20922	-1.03075	-1.13814
A_75_P01014552	YAL001C:2500	0.183059	0.0165928	-0.00839321	-0.0712432	0.00485195	0.157322	-1.48707	-1.49995	-1.33693	-1.30927	-1.23419	-1.26639
A_75_P01014586	YAL001C:2165	1.54192	1.47652	1.62287	1.61476	1.25992	1.63957	-0.891467	-0.771564	-0.904532	-0.950138	-0.926837	-1.08497
A_75_P01014602	YAL001C:1998	-0.0164084	-0.280479	-0.105576	-0.072701	0.0266107	-0.0896094	-1.77221	-1.68028	-1.53176	-1.60051	-1.4552	-1.74661
A_75_P01014623	YAL001C:1822	-0.0777431	-0.270996	-0.0917385	-0.0170837	-0.0326916	0.0071091	-1.40823	-1.31541	-1.09027	-1.05128	-0.968221	-1.31997
A_75_P01014646	YAL001C:1567	0.238584	0.0218211	0.268013	0.0915467	0.276861	0.157652	-1.20396	-1.03705	-1.0479	-1.169	-1.15078	-1.28862
A_75_P01014660	YAL001C:1426	1.28205	0.997026	1.02862	1.15037	0.610011	1.00609	-0.784629	-0.722584	-0.748244	-0.815567	-0.840168	-0.92973
A_75_P01014679	YAL001C:1234	-0.157644	-0.36809	-0.135598	-0.181411	-0.105727	0.0103488	-1.39346	-1.29372	-1.15849	-1.17578	-1.14975	-1.37946
A_75_P01014706	YAL001C:980	-0.00608156	-0.244678	-0.0646048	-0.144819	0.0576905	0.0441563	-1.0266	-0.817591	-0.809349	-0.85755	-0.784412	-0.918916
A_75_P01014722	YAL001C:798	1.07516	0.693018	0.692906	0.390254	0.789362	1.05321	-0.279177	-0.136517	-0.106738	-0.314623	-0.228993	-0.29877
A_75_P01014748	YAL001C:523	-0.83027	-1.05152	-0.789805	-0.963867	-0.60412	-0.918443	-0.364431	-0.260448	-0.170088	-0.200895	-0.274128	-0.293966
A_75_P01014762	YAL001C:384	-1.54322	-1.77596	-1.50704	-1.19194	-1.11038	-1.77532	-0.478865	-0.387223	-0.280021	-0.217605	-0.277156	-0.291521
A_75_P01014782	YAL001C:174	0.415086	0.411477	0.189677	0.0809468	0.304299	0.202246	0.957352	0.99382	1.02469	0.797286	0.843124	1.02159
A_75_P01014795	YAL001C:19	-1.3538	-1.61167	-1.57453	-1.48081	-1.30466	-1.57059	0.31923	0.349794	0.209197	0.170493	0.321384	0.436911
A_75_P01014819	YAL001C:-227	-1.79199	-1.86963	-1.74373	-2.39461	-1.87682	-2.27783	-0.683091	-0.518024	-0.767017	-0.778121	-0.875491	-0.568888
A_75_P01014837	YAL001C:-408	-2.91084	-2.50722	-2.32779	-2.69834	-2.8808	-3.21373	-3.10555	-2.80615	-2.68049	-2.68979	-2.78939	-2.729
A_75_P01014859	YAR002W:-463	-2.25642	-2.00213	-1.88656	-2.03949	-1.82805	-2.25432	0.335977	0.233201	0.313143	0.356387	0.443038	0.44562
A_75_P01014901	YAR002W:-27	-0.108397	-0.0617479	-0.1166	-0.985445	-0.400259	-0.187725	0.611275	0.322116	0.429015	0.513395	0.66791	0.687688
A_75_P01014916	YAR002W:138	-0.975999	-0.907133	-0.870788	-1.25413	-0.888059	-0.897328	0.447737	0.283884	0.270346	0.34797	0.385275	0.407264
A_75_P01014933	YAR002W:319	0.686741	0.378892	0.497377	0.301734	0.387037	0.382908	0.708881	0.630658	0.710339	0.646388	0.597784	0.858727
A_75_P01014976	YAR002W:772	0.689391	0.549288	0.594	0.339544	0.134843	0.583355	0.132618	0.147693	0.207017	0.146802	0.172342	0.225082
A_75_P01015021	YAR002W:1181	1.199	1.10753	1.05823	1.39455	0.727333	0.762927	-0.228392	-0.194932	-0.172387	-0.0974503	-0.16191	-0.169611
A_75_P01015044	YAR002W:1414	0.100504	-0.0666847	0.0597611	-0.318066	0.0848857	-0.0508552	-0.651026	-0.682383	-0.452694	-0.556239	-0.26927	-0.490409
A_75_P01015068	YAR002W:1655	0.283022	0.202084	0.30046	0.31115	0.201927	0.237106	-0.41279	-0.427529	-0.234477	-0.125236	0.0190632	-0.109075
A_75_P01015100	YAR002C-A:458	-1.09932	-0.974308	-0.979891	-0.736581	-0.896094	-0.64642	0.364266	0.362712	0.265708	0.333618	0.356539	0.245378
A_75_P01015128	YAR002C-A:165	-0.877081	-0.88935	-0.970291	-0.710595	-0.600207	-0.672845	0.754008	0.766584	0.548249	0.58789	0.682412	0.719264
A_75_P01015143	YAR002C-A:17	-0.188769	-0.144398	0.0568437	-0.48156	0.115481	0.150999	1.02304	0.748152	0.496917	0.81832	0.883761	0.829331
A_75_P01015170	YAR003W:-21	-1.56127	-1.94131	-1.9288	-1.75181	-1.56301	-1.56701	0.31071	0.324017	0.0939132	0.249543	0.345121	0.226399
A_75_P01015190	YAR003W:175	-1.53842	-1.36635	-1.49915	-1.26463	-1.15015	-1.50576	0.66693	0.679291	0.73426	0.653203	0.726945	0.699082
A_75_P01015203	YAR003W:317	-0.912798	-0.780405	-0.739158	-0.368008	-0.541299	-0.770049	0.737203	0.796252	0.592283	0.634452	0.473815	0.500705
A_75_P01015222	YAR003W:505	0.952321	0.837636	0.833663	0.415709	0.618264	0.676527	0.737959	0.865064	0.578681	0.627363	0.523403	0.679115
A_75_P01015256	YAR003W:837	1.23952	0.918485	1.04653	0.442455	0.646449	0.882124	0.317221	0.170624	-0.00176163	0.193756	-0.0410261	0.0690712
A_75_P01015270	YAR003W:983	-0.0711975	-0.258575	-0.0751209	-0.282364	0.0328384	0.0953712	-0.293475	-0.431925	-0.384451	-0.327683	-0.448104	-0.441492
A_75_P01015299	YAR003W:1256	1.10465	1.01277	1.11175	0.757773	0.895405	1.09663	-0.220957	-0.216943	-0.190003	-0.347458	-0.186724	-0.14919
A_75_P01015319	YAR003W:1438	-0.285362	-0.250217	-0.161604	0.121495	0.12458	0.166437	-1.0227	-0.962954	-0.847995	-0.994328	-0.850085	-0.85435
A_75_P01015340	YAR007C:1981	0.192198	0.229039	0.176163	0.290985	0.631668	0.585237	-0.938993	-0.889643	-0.988801	-1.17721	-0.955553	-1.01541
A_75_P01015375	YAR007C:1620	0.306914	0.444392	0.357707	0.390394	0.704756	0.914967	-0.933526	-0.837855	-1.01133	-0.809739	-0.897641	-0.921195
A_75_P01015404	YAR007C:1371	-0.58746	-0.586307	-0.430307	-0.0801787	0.293381	0.269667	-1.07694	-0.981741	-0.775553	-0.897899	-0.903093	-0.828666
A_75_P01015424	YAR007C:1184	-0.109244	-0.407963	-0.26674	-0.297936	-0.0418521	0.526044	-0.711489	-0.667928	-0.479571	-0.542343	-0.583322	-0.499102
A_75_P01015460	YAR007C:825	-0.0724822	-0.196641	-0.11192	-0.483966	0.438473	0.675095	-0.290215	-0.12804	-0.415557	-0.263813	-0.418074	-0.462608
A_75_P01015478	YAR007C:647	0.565983	0.212028	0.162612	-0.169017	0.60816	2.72522	0.234673	0.229479	0.207263	0.170157	0.0336572	0.167168
A_75_P01015501	YAR007C:405	1.28058	1.33841	1.1796	1.1627	1.67024	1.77571	0.979911	0.977996	1.16973	1.07109	0.866027	0.851758
A_75_P01015514	YAR007C:266	-1.40508	-1.37358	-1.60299	-1.29005	-0.907835	-0.620459	0.346211	0.370565	0.503276	0.369288	0.488961	0.373823
A_75_P01015541	YAR007C:-6	-0.456622	-0.46057	-0.554924	-0.633483	-0.0211263	-0.290027	0.333423	0.328717	0.259268	0.222063	0.332391	0.270885
A_75_P01015582	YAR008W:30	-0.00272148	-0.0657497	0.100175	0.196848	-0.0251213	-0.103253	0.838618	0.78967	0.621122	0.586496	0.356723	0.740449
A_75_P01015598	YAR008W:192	-0.860511	-0.732686	-0.785815	-0.303896	-0.603347	-0.632975	0.399693	0.302643	0.353418	0.300609	0.130945	0.340351
A_75_P01015636	YAR008W:563	0.537383	0.741711	0.706843	0.188615	0.416866	0.539217	0.553127	0.461362	0.447623	0.449623	0.203249	0.351806
A_75_P01015663	YAR008W:833	-0.755638	-0.577322	-0.493088	-0.266024	-0.434688	-0.344221	-0.471039	-0.482535	-0.521525	-0.435538	-0.549568	-0.47509
A_75_P01015685	YAR008W:1068	0.762976	0.670246	0.848577	0.783037	0.415664	-0.550237	-0.605368	-0.840516	-0.550116	-0.547449	-0.586955	-0.596527
A_75_P01015705	YAR008W:1256	0.471105	0.520017	0.938729	0.684455	1.01834	0.614615	-0.0325254	-0.145081	-0.188324	-0.120634	-0.30697	-0.106545
A_75_P01016323	YAR014C:2696	-1.56645	-1.66103	-1.51706	-1.72541	-1.63024	-2.02163	-0.705183	-0.720137	-0.676619	-0.53648	-0.298748	-0.327312
A_75_P01016350	YAR014C:2431	-0.0563089	-0.222077	-0.343811	-0.698495	-0.455563	-0.920144	-0.844348	-0.964137	-1.05874	-0.724046	-0.865206	-0.729525
A_75_P01016370	YAR014C:2237	1.04968	0.849334	0.848227	0.527974	0.876088	0.793069	-1.01943	-1.03092	-0.958653	-0.958848	-0.840641	-0.836899
A_75_P01016385	YAR014C:2082	1.42266	1.19915	1.10021	0.4253	0.791849	0.854845	-0.6537	-0.626322	-0.679471	-0.596126	-0.606258	-0.467487
A_75_P01016402	YAR014C:1904	0.507586	0.228606	0.296413	0.0396096	0.213989	-0.0704641	-1.21664	-1.13401	-1.00751	-1.02837	-1.00846	-1.28772
A_75_P01016423	YAR014C:1699	1.38146	1.17622	1.19922	0.881162	0.870296	0.859911	-0.985991	-0.93435	-0.87085	-0.846058	-0.911417	-1.09976
A_75_P01016447	YAR014C:1463	0.909453	0.533519	0.582339	0.41202	0.628183	0.743187	-0.9769	-0.676647	-0.524048	-0.833777	-0.698641	-0.821892
A_75_P01016479	YAR014C:1128	1.58767	1.35555	1.13521	1.09953	1.05583	2.31676	-0.236951	-0.0130279	0.149312	-0.194588	-0.19247	-0.19333
A_75_P01016509	YAR014C:836	0.725709	0.333368	0.400751	0.462591	0.414791	0.423431	-0.54627	-0.304993	-0.203618	-0.512907	-0.474239	-0.64807
A_75_P01016526	YAR014C:678	0.207637	0.0894428	0.069037	-0.0109624	0.199721	-0.00478291	-0.472205	-0.160731	-0.183661	-0.48394	-0.634619	-0.768412
A_75_P01016543	YAR014C:505	0.53416	0.563859	0.64667	0.678005	0.69399	0.538747	-0.0236339	0.158606	0.272078	-0.197219	-0.227206	-0.206426
A_75_P01016572	YAR014C:216	-1.06117	-1.10686	-1.04144	-1.08785	-0.914597	-1.35292	-0.0472467	-0.0225907	-0.017659	-0.210928	-0.365813	-0.193049
A_75_P01016613	YAR014C:-190	0.0735672	0.264909	0.393887	0.252595	0.23045	-0.131472	0.473354	0.483171	0.262044	0.376597	0.270401	0.448156
A_75_P01016637	YAR015W:-64	-1.0473	-0.780368	-0.658643	-0.530333	-0.59552	-1.24199	0.449409	0.512079	0.320795	0.282358	0.377659	0.36224
A_75_P01016657	YAR015W:125	0.026033	0.274717	0.387437	0.559317	0.0478034	-0.29542	0.804835	0.884284	0.676651	0.610424	0.508961	0.741447
A_75_P01016688	YAR015W:431	0.419238	0.48069	0.463206	-0.0373942	0.113804	0.0734292	0.518975	0.554927	0.443137	0.421786	0.375392	0.464665
A_75_P01016722	YAR015W:777	0.439953	0.293994	0.387093	0.243031	0.166262	0.117074	-0.0823026	0.0183912	-0.0862111	-0.047474	-0.0432718	0.0600959
A_75_P01016738	YAR015W:920	1.34094	1.25472	1.25286	0.783581	0.749152	2.80538	0.189802	0.151532	0.197086	0.255501	0.335756	0.56502
A_75_P01016763	YAR018C:1144	-0.00168457	0.069125	0.263942	0.281199	0.176567	0.0269637	-0.312195	0.0118585	-0.332492	-0.237009	-0.248426	-0.440704
A_75_P01016782	YAR018C:953	1.80027	1.65694	2.24275	1.73026	1.49126	1.61765	0.0829682	0.208887	0.337917	0.223233	0.442048	0.259434
A_75_P01016815	YAR018C:621	0.0513785	-0.0616826	-0.0531812	-0.0192319	-0.107752	-0.109202	0.0853993	0.19176	0.154484	0.205061	0.206842	0.160932
A_75_P01016843	YAR018C:349	-1.63949	-1.62787	-1.65592	-1.49342	-1.33276	-1.50907	-0.393353	-0.491581	-0.289637	-0.240827	-0.106291	-0.196265
A_75_P01016858	YAR018C:195	-2.55392	-2.42353	-2.44757	-2.14925	-2.08898	-0.303062	-0.388536	-0.356645	-0.436482	-0.365769	0.00381672	-0.236472
A_75_P01016879	YAR018C:-10	-0.734194	-0.792565	-0.927741	-0.652519	-1.4175	-0.934462	0.06525	0.0989361	0.188889	0.232086	0.332404	0.319785
A_75_P01016896	YAR018C:-175	1.0926	0.72036	1.08445	0.715833	-0.461857	-0.863119	-0.462379	-0.891723	-0.628492	-0.404993	-0.532488	-0.52719
A_75_P01016917	YAR018C:-410	-0.195334	-0.120999	-0.0266934	0.29558	0.217317	0.0235711	-0.488961	-0.329986	-0.621341	-0.649302	-0.570914	-0.708428
A_75_P01016945	YAR019C:2763	-0.219726	-0.322354	-0.310497	-0.0433334	0.0639568	0.116256	-0.660876	-0.640618	-0.486454	-0.654201	-0.490847	-0.584793
A_75_P01016985	YAR019C:2394	0.274678	0.0691995	0.198593	0.35544	0.233618	0.507132	-0.842416	-0.758615	-0.890545	-0.81543	-0.718731	-0.887779
A_75_P01017006	YAR019C:2192	0.436224	0.366296	0.480857	0.371223	0.308702	2.91786	-1.01998	-0.646705	-1.00649	-0.945026	-1.09165	-1.03545
A_75_P01017043	YAR019C:1851	-0.102326	-0.0968033	-0.0931423	-0.124818	0.0606957	0.940671	-0.959901	-0.976748	-0.919369	-0.864171	-0.876236	-1.03649
A_75_P01017063	YAR019C:1640	1.04411	1.16621	1.23289	1.34423	1.28505	1.38466	-0.638409	-0.507445	-0.604294	-0.680486	-0.599523	-0.796085
A_75_P01017077	YAR019C:1485	-0.149713	-0.225014	0.0329469	-0.132557	0.167197	0.10782	-0.848207	-0.764018	-0.795021	-0.734829	-0.669127	-0.876976
A_75_P01017105	YAR019C:1189	-0.717156	-0.682165	-0.42726	-0.461328	-0.251116		-0.792419	-0.728254	-0.757774	-0.721049	-0.6948	-0.847291
A_75_P01017134	YAR019C:921	1.7362	1.47228	1.58635	1.72417	1.39793	1.55787	-0.220654	-0.264661	-0.0914112	-0.239325	-0.237939	-0.153576
A_75_P01017149	YAR019C:753	0.751887	1.03246	1.12239	1.34537	0.93369	1.01107	0.226106	0.457595	0.320271	0.316076	0.14443	0.131003
A_75_P01017187	YAR019C:357	-1.60787	-1.83334	-1.88159	-1.6528	-1.20364	-1.2002	0.372173	0.215594	0.172982	0.0969936	0.30486	0.262917
A_75_P01017204	YAR019C:191	-2.54461	-2.12027	-2.21889	-1.71141	-1.64703	-2.30283	0.00874686	0.0335762	-0.039342	-0.0244244	-0.0474179	-0.105088
A_75_P01017220	YAR019C:7	-2.11329	-1.91049	-2.04607	-1.29933	-1.46835	-1.01627	0.425928	0.337353	0.312159	0.325792	0.422915	0.541367
A_75_P01017243	YAR019C:-233	-2.38722	-2.40721	-2.51244	-2.16002	-2.05553	-1.97525	0.250821	0.0625796	0.20283	0.0955208	0.404836	0.214963
A_75_P01017259	YAR019C:-413	-1.31392	-1.46566	-1.39854	-1.38021	-1.52411	-1.31978	0.857894	0.782126	0.576516	0.760166	0.706745	0.72319
A_75_P01017305	YAR019C:-845	0.567706	0.535406	0.709467	0.148765	0.0912503	0.18325	0.580764	0.499102	0.422605	0.446812	0.393123	0.275161
A_75_P01017352	YAR019C:-1303	0.536151	0.556413	0.716713	0.0046901	0.475468	0.589681	0.581151	0.158246	0.355035	0.344502	0.344749	0.45429
A_75_P01017374	YAR019C:-1497	-0.98703	-0.607391	-0.476315	-0.0297006	-0.638403	-0.459763	-0.699797	-0.620055	-0.651328	-0.667549	-0.823007	-0.87591
A_75_P01017426	YAR020C:-120	-1.35477	-1.05223	-1.13802	-1.23408	-1.35288	-0.25829	-0.358911	-0.352028	-0.242584	-0.27607	-0.37146	-0.320611
A_75_P01017444	YAR020C:-292	-1.35044	-1.39943	-1.31205	-1.17647	-0.971219	-0.318771	-0.748499	-0.654794	-0.669381	-0.717381	-0.740466	-0.801159
A_75_P01017473	YAR020C:-549	-0.230108	-0.338209	-0.313758	-0.610969	-0.139206	0.397278	-0.276941	-0.516277	-0.172257	-0.34794	-0.260915	-0.212539
A_75_P01017491	YAR020C:-727	-1.64664	-1.6516	-1.56323	-1.477	1.25418	1.45092	-1.29734	-1.39713	-1.17923	-1.30049	-1.28631	-1.32753
A_75_P01017509	YAR020C:-919	-0.427213	-0.349576	-0.360536	-0.76579	-0.309998	-0.349602	-0.668499	-0.842529	-0.759707	-0.658136	-0.740039	-0.680074
A_75_P01017543	YAR020C:-1257	1.2151	1.20638	1.08934	0.703707	0.4686	1.09029	-0.0216297	-0.136584	-0.0329313	-0.0476257	-0.0210739	-0.0173559
A_75_P01017567	YAR020C:-1475	-0.362076	-0.486029	-0.49953	-0.425464	-0.0448203	-0.108731	-0.694819	-0.555825	-0.683364	-0.776909	-0.777489	-0.854467
A_75_P01017581	YAR020C:-1627	0.142157	0.180728	0.11232	0.599999	0.62966	0.964236	-0.389955	-0.352699	-0.224692	-0.293654	-0.256166	-0.182386
A_75_P01017598	YAR020C:-1776	0.0705744	0.0817626	0.0717209	0.524151	0.266322	0.250541	-0.297168	-0.324345	-0.19012	-0.30109	-0.299005	-0.36095
A_75_P01017638	YAR020C:-2165	-0.952723	-0.823324	-0.878949	-0.967739	-0.600938	-0.216684	0.0218013	-0.141639	0.143903	0.0710858	0.129382	0.0770693
A_75_P01017667	YAR023C:334	0.109485	0.08107	0.0168361	0.184559	0.567711	0.821005	1.03216	1.15672	0.966419	0.923143	0.868486	0.968431
A_75_P01017681	YAR023C:186	-1.40363	-1.29708	-1.086	-0.682329	-0.65509	-0.532654	0.880109	0.898555	0.898333	0.824025	0.852133	0.686664
A_75_P01017697	YAR023C:31	-0.154892	-0.308128	-0.220297	-0.420048	-0.197907	0.192944	1.36388	1.17918	1.06832	1.16831	1.05279	1.06869
A_75_P01017724	YAR023C:-254	-2.32105	-2.19605	-2.25501	-1.78593	-1.7583	-1.1437	0.473347	0.5462	0.374398	0.311532	0.473973	0.37771
A_75_P01017743	YAR023C:-424	-0.437032	0.826012	0.190616	0.45446	0.458277	0.562093	0.482537	0.286083	0.583389	0.58902	0.524714	0.20962
A_75_P01017778	YAR023C:-746	-2.16947	-1.73864	-1.80261	-2.04021	-1.90271	-1.33491	0.875656	0.739744	0.678192	0.845519	0.921465	0.979235
A_75_P01017791	YAR023C:-885	-1.86719	-1.7123	-1.58317	-1.50917	-1.92026	-2.3149	0.984976	0.896119	0.794322	0.951515	0.983917	0.892083
A_75_P01017817	YAR023C:-1132	-1.3443	-1.11996	-1.03661	-1.49923	-1.3269	-1.59206	0.965568	0.719554	0.643337	0.829989	0.932435	1.2339
A_75_P01017829	YAR023C:-1278	-1.97806	-1.95759	-1.52688	-0.942098	-1.40894	-1.23382	-1.10405	-1.02217	-0.707747	-1.0342	-0.399787	-0.264981
A_75_P01017854	YAR023C:-1531	-2.92861	-2.81732	-2.52932	-2.18887	-2.66781	-2.03339	0.616548	0.600997	0.166297	0.5768	0.515484	0.569415
A_75_P01017873	YAR023C:-1707	-3.57985	-3.53115	-3.56488	-3.07355	-3.09076	-3.28957	0.0635088	0.0544469	-0.0034705	-0.0394158	-0.0271152	-0.067279
A_75_P01017893	YAR023C:-1890	-1.1651	-0.742375	-0.749678	-1.02652	-1.3432	-0.689828	1.0262	1.0183	0.973108	1.00646	0.843839	1.02634
A_75_P01017921	YAR027W:-1743	-2.4813	-2.64825	-2.43538	-2.646	-2.44463	-2.79948	0.143351	0.0317641	0.181925	0.119724	0.215597	0.355853
A_75_P01017953	YAR027W:-1437	-2.37144	-2.5074	-2.31951	-2.29417	-2.29657	-2.23748	0.0704757	-0.0090556	0.0176093	-0.0510917	-0.0282046	0.283152
A_75_P01017968	YAR027W:-1293	-2.13812	-1.77173	-1.78319	-2.35055	-2.14288	-2.51227	-0.648758	-0.588676	-0.697653	-0.485139	-0.707837	-0.463803
A_75_P01017984	YAR027W:-1144	-3.28896	-2.87995	-2.7331	-2.69551	-2.61275	-2.16231	-1.80142	-1.73202	-1.76098	-1.86473	-1.51993	-1.30926
A_75_P01018018	YAR027W:-743	-1.12253	-0.618067	-0.505548	-0.411177	-1.00584	-0.452779	0.858598	0.77438	0.837884	0.925368	0.874906	0.959273
A_75_P01018077	YAR027W:-207	-1.67518			-2.38871	-1.10125	-1.10036	1.36383	1.4107	1.36967	1.30985		3.24304
A_75_P01018110	YAR027W:119	-2.23427	-2.29987	-2.16667	-2.02448	-1.94264	-2.33859	0.41256	0.389221	0.511797	0.379326	0.652832	0.37143
A_75_P01018127	YAR027W:276	-0.749903	-0.89814	-0.876688	-0.689609	-0.805748	-0.678969	0.88419	0.773809	0.868444	0.721171	0.851696	0.948876
A_75_P01018147	YAR027W:476	-0.827501	-0.960925	-1.02923	-0.9283	-0.463805	0.0234167	0.620346	0.503302	0.711226	0.457446	0.598582	0.723369
A_75_P01018167	YAR027W:707	-1.84953	-1.71444	-1.70821	-1.57681	-1.67859	-1.46832	0.258764	0.280058	0.11057	0.13699	0.134007	0.0536496
A_75_P01018217	YAR028W:94	-1.30458	-1.35769	-1.16736	-0.923888	-1.31449	-1.4624	0.905571	1.08068	0.560064	0.673072	0.322538	0.629253
A_75_P01018250	YAR028W:428	-0.557166	-0.52368	-0.556781	-0.926168	-1.15058	-1.03192	0.679649	0.670179	0.456713	0.403947	0.137596	0.402291
A_75_P01018270	YAR028W:626	-2.3243	-2.28534	-2.35476	-2.37743	-2.33474	-2.46465	-0.0777876	-0.193407	-0.270871	-0.395471	-0.463554	-0.424949
A_75_P01018286	YAR029W:-630	-1.60618	-1.35875	-1.54777	-1.83575	-1.83895	-1.81872	-0.400293	-0.588862	-0.45282	-0.556569	-0.547591	-0.582495
A_75_P01018311	YAR029W:-382	-2.23048	-2.16225	-2.11112	-1.99031	-2.11881	-2.11619	-0.698902	-0.565683	-0.896161	-0.737934	-0.756691	-0.896145
A_75_P01018337	YAR029W:-129	-0.026773	-0.113392	-0.306724	-0.241088	-0.814368	-0.99915	-0.333564	-0.29988	-0.312655	-0.288647	-0.259624	-0.300683
A_75_P01018369	YAR029W:186	-0.0999413	-0.442315	-0.402554	-0.646238	-0.906125	-0.855385	-0.137312	-0.124251	-0.155297	0.0589619	0.0198128	0.104574
A_75_P01018388	YAR031W:-128	0.106133	-0.0191797	-0.0316202	-0.482399	-0.738758	-0.715322	-0.0281917	-0.12155	0.04429	0.174908	0.2606	0.216424
A_75_P01018410	YAR031W:86	-1.17511	-1.23388	-1.0553	-1.17594	-1.40287	-1.09566	0.483961	0.437954	0.2556	0.500212	0.469046	0.463056
A_75_P01018444	YAR031W:452	-1.98708	-1.84043	-1.72793	-0.699963	-1.8406	-2.04507	0.240285	0.357137	0.275643	0.270091	0.349784	0.25411
A_75_P01018460	YAR031W:597	-0.466684	-0.71181	-0.976651	-0.98776	-1.0543	-1.19222	0.955458	0.755792	1.04898	0.94133	1.0941	1.40492
A_75_P01018492	YAR033W:-316	-2.69252	-2.35791	-2.56662	-2.03403	-1.87882	-1.77415	0.0555664	0.103501	0.249793	0.0359612	0.368098	0.219347
A_75_P01018505	YAR033W:-154	-0.532944	-0.646002	-0.85491	-0.686044	-0.9832	-1.06	0.832509	0.765996	0.738103	0.754977	0.770406	0.940682
A_75_P01018544	YAR033W:258	-0.793795	-1.06845	-1.22634	-1.26225	-1.32708	-1.36641	0.820359	0.762662	0.767377	0.636576	0.586215	0.686049
A_75_P01018684	YAR035W:-420	-2.06522	-2.18799	-2.26495	-2.07223	-1.92541	-1.93665	-0.875054	-0.671825	-0.342252	-0.724767	-0.66926	-0.635913
A_75_P01018702	YAR035W:-226	-2.83907	-2.3303	-2.61725	-2.19126	-2.25811	-2.21892	-1.05482	-0.817843	-0.571276	-0.918975	-0.873968	-0.826385
A_75_P01018714	YAR035W:-82	-1.28157	-1.35032	-1.31497	-0.85461	-1.45547	-1.01799	-0.942368	-0.830931	0.0763143	-0.794278	-0.479557	-0.311013
A_75_P01018745	YAR035W:248	-2.55644	-2.54775	-2.84855	-2.49688	-3.17605	-2.57893	-1.33389	-1.1422	-0.830833	-0.660903	-0.835019	-0.981993
A_75_P01018758	YAR035W:398	-2.2635	-1.8454	-2.00665	-2.02833	-2.26427	-2.05449	-0.793035	-0.594122	-0.354682	-0.235168	-0.438055	-0.358311
A_75_P01018781	YAR035W:666	-0.8569	-0.790383	-1.08088	-0.954979	-1.12709	-0.956356	-0.0441669	0.379144	0.382077	0.349697	0.0907233	0.262264
A_75_P01018808	YAR035W:998	-1.4639	-1.38239	-1.69468	-1.42558	-1.65501	-1.61034	0.0208037	0.187552	0.430349	0.162813	0.234076	0.295994
A_75_P01018831	YAR035W:1307	-2.51177	-2.27836	-2.60274	-1.95528	-2.19086	-2.25456	-0.425305	-0.0496565	0.0517657	-0.117228	-0.131237	-0.238822
A_75_P01018848	YAR035W:1528	-2.72546	-2.50635	-2.59269	-2.25972	-2.17005	-2.44862	0.0174315	-0.000418552	-0.0142272	-0.0123247	-0.011611	-0.050395
A_75_P01018861	YAR035W:1676	-2.66015	-2.55414	-2.54446	-2.10157	-1.96248	-2.45724	-0.0289601	0.185626	-0.0299461	-0.0147545	-0.0278512	-0.0670398
A_75_P01018875	YAR035W:1836	-1.65834	-1.54194	-1.58856	-1.22157	-1.68934	-1.37616	0.00756346	0.198303	0.295033	0.299499	0.0969408	0.015887
A_75_P01018894	YAR035W:2080	-2.49291	-2.33216	-2.38799	-1.94077	-2.13639	-2.16246	-0.562926	-0.398786	-0.301676	-0.298481	-0.261936	-0.39733
A_75_P01018909	YAR035C-A:-1	-1.23687	-0.858904	-0.663713	-0.384026	-1.04801	-1.27914	-0.941814	-0.783657	-0.730985	-0.228581	-0.356129	-0.397006
A_75_P01018926	YAR042W:-37	-1.09228	-0.359969	-0.305748	-0.174396	-0.721196	-0.562462	-0.0541266	-0.0158859	-0.0641237	-0.0370207	-0.0398444	-0.0981109
A_75_P01018950	YAR042W:238	-1.00498	-0.962176	-1.05789	-0.693816	-0.854222	-1.02521	0.23505	0.313022	0.514816	0.317898	0.191602	0.301636
A_75_P01018985	YAR042W:632	-0.147472	-0.388049	-0.312816	-0.241324	-0.284365	-0.249768	-0.183873	0.0515703	-0.0871825	-0.0983448	-0.160867	-0.320011
A_75_P01019025	YAR042W:1027	0.18253	0.00799666	0.184451	0.114754	0.131441	0.187902	-0.758026	-0.531702	-0.502407	-0.53452	-0.582817	-0.774036
A_75_P01019042	YAR042W:1228	0.0928644	-0.0370899	-0.0310665	0.0192016	0.133668	0.322632	-0.890571	-0.864694	-0.62934	-0.824508	-0.714993	-0.826764
A_75_P01019064	YAR042W:1434	0.251558	0.362945	0.254565	0.0943671	0.343351	0.91	-0.88715	-0.818003	-0.678442	-0.775364	-0.724356	-0.732258
A_75_P01019087	YAR042W:1696	1.55694	1.21991	1.12906	0.688798	1.18668	1.05209	-0.614528	-0.721986	-0.454719	-0.695678	-0.496662	-0.587858
A_75_P01019112	YAR042W:1925	1.91534	1.76211	1.98073	1.48051	1.6099	1.19764	-0.597414	-0.510793	-0.633571	-0.544791	-0.615068	-0.739521
A_75_P01019129	YAR042W:2084	1.85018	1.60148	1.68165	1.09269	1.26296	1.22415	-0.510192	-0.395594	-0.453048	-0.44707	-0.402445	-0.467625
A_75_P01019160	YAR042W:2423	0.0624711	-0.153309	-0.173529	-0.127174	-0.308705	-0.00344457	-1.45057	-1.35044	-1.14766	-1.11903	-1.05067	-1.39924
A_75_P01019175	YAR042W:2571	0.448727	0.184154	0.120805	-0.0447126	0.157063	0.375445	-1.35498	-1.21711	-1.24051	-1.1331	-1.08104	-1.3657
A_75_P01019223	YAR042W:3046	0.800261	0.618109	0.78707	0.485526	0.51622	0.702678	-1.20461	-1.06355	-1.00458	-0.915131	-0.918861	-1.06171
A_75_P01019241	YAR042W:3228	0.372547	0.195494	0.294792	0.309096	0.343385	0.262311	-1.54904	-1.46712	-1.33221	-1.40743	-1.22117	-1.39338
A_75_P01019260	YAR042W:3424	0.93207	0.893707	1.10052	0.750005	0.731183	0.259789	-0.680647	-0.927326	-0.785124	-0.582002	-0.675414	-0.718564
A_75_P01019276	YAR050W:-7190	0.198817	0.0733587	0.167884	-0.0790077	0.178891	0.36882	-1.30475	-1.28161	-1.2521	-1.21318	-1.13817	-1.19154
A_75_P01019313	YAR050W:-6802	-0.476586	-0.489227	-0.430514	-0.865361	-0.377569	1.59077	-0.834683	-0.910409	-0.885511	-0.802459	-0.809926	-0.754275
A_75_P01019331	YAR050W:-6610	0.793883	0.602725	0.636086	0.111681	0.4629	0.538108	-0.700653	-0.863053	-0.514198	-0.545403	-0.391909	-0.36106
A_75_P01019347	YAR050W:-6444	-0.0180961	0.0176327	0.17479	-0.413777	0.0268578	-0.118792	-0.381392	-0.589942	-0.401083	-0.339076	-0.33035	-0.307054
A_75_P01019369	YAR050W:-6247	-0.818394	-0.926829	-0.749136	-1.01995	-0.921843	-0.996046	-0.476977	-0.54601	-0.834281	-0.585116	-0.60054	-0.557713
A_75_P01019383	YAR050W:-6110	-1.70131	-1.63533	-1.59296	-1.51074	-1.24573	-1.30315	-0.862812	-0.862958	-0.741987	-0.784589	-0.643419	-0.6787
A_75_P01019402	YAR050W:-5932	0.192165	0.231241	0.283653	-0.189292	0.027929	0.320413	-0.372784	-0.482135	-0.40314	-0.35694	-0.150583	-0.163933
A_75_P01019432	YAR050W:-5634	-0.390075	-0.390003	-0.534817	-0.840889	-0.822383	-0.963243	-0.342835	-0.591723	-0.139731	0.0291546	0.00934185	-0.0908524
A_75_P01019459	YAR050W:-5363	-2.68853	-2.57875	-2.3622	-2.15701	-2.0915	-2.46587	-1.13063	-1.14638	-0.785253	-0.598327	-0.551701	-0.679775
A_75_P01019503	YAR050W:-4949	-2.08335	-2.01773	-1.87907	-2.24083	-2.2451	-2.01986	-1.45954	-1.41269	-1.0546	-0.892578	-1.06075	-1.12509
A_75_P01019524	YAR050W:-4745	-2.77319	-2.33972	-2.02169	-1.97297	-2.66458	-2.74451	-1.85568	-1.55197	-1.64258	-1.60809	-1.85578	-1.81798
A_75_P01019538	YAR050W:-4605	-2.68771	-2.27421	-2.19375	-1.57427	-2.89078	-1.87992	-0.516362	-0.344302	0.336496	-0.387104	-0.120062	-0.200377
A_75_P01019553	YAR050W:-4465	-1.89976	-1.68357	-1.72543	-1.27841	-1.50765	-0.9831	0.157052	0.282634	0.205144	0.107721	-0.0281546	-0.276313
A_75_P01019577	YAR050W:-4219	-2.16087	-2.22282	-2.18045	-1.97503	-1.97134	-2.00647	-0.225192	0.157828	0.199522	0.220415	0.148515	-0.0234394
A_75_P01019594	YAR050W:-4054	-1.43631	-1.50021	-1.62309	-1.24141	-1.36861	0.372446	-0.0510813	0.238139	0.359539	0.442228	0.33922	0.148823
A_75_P01019618	YAR050W:-3789	0.0488031	-0.153576	-0.0490752	-0.418631	-0.635812	0.20868	0.279498	0.354018	0.439672	0.634192	0.561134	0.504308
A_75_P01019633	YAR050W:-3635	0.365424	0.498667	0.514821	0.522301	0.320661	0.461151	0.508058	0.69268	0.630126	0.843854	0.628111	0.68582
A_75_P01019669	YAR050W:-3278	-0.997763	-0.876053	-0.782195	-0.876753	-0.92384	-1.22194	0.760678	0.593067	0.601306	0.852252	0.837819	0.980287
A_75_P01019693	YAR050W:-3011	-2.51483	-2.41787	-2.47878	-2.5349	-2.32134	-2.69229	0.054668	-0.0572844	0.0871607	0.121584	0.360085	0.233453
A_75_P01019709	YAR050W:-2850	-0.275701	0.0119031	0.559126	0.352857	-0.0866406	0.405046	0.412407	0.18912	0.393889	0.337891	0.538639	0.403172
A_75_P01019747	YAR050W:-2481	-1.12423	-0.818613	-0.83566	-0.743892	-0.718922	-0.704959	0.633654	0.764995	0.664658	0.651405	0.53469	0.544918
A_75_P01019758	YAR050W:-2321	0.12515	0.275833	0.198673	0.332458	0.0445621	0.0585722	0.64486	0.801029	0.589093	0.675576	0.501943	0.534545
A_75_P01019776	YAR050W:-2128	-1.24735	-1.41135	-1.23026	-1.2597	-1.21665	-1.37424	-0.288656	-0.22819	-0.150721	-0.154586	-0.108311	-0.188176
A_75_P01019791	YAR050W:-1989	-0.809601	-0.746917	-0.856007	-0.841406	-0.661121	1.18052	-0.408712	-0.144911	-0.159574	-0.253684	-0.113292	-0.20602
A_75_P01019813	YAR050W:-1767	0.0617112	0.129712	0.0880824	-0.0559947	0.0411105	1.69108	-0.387632	-0.141336	-0.264821	-0.101675	-0.154713	-0.228401
A_75_P01019830	YAR050W:-1598	0.503463	0.368668	0.410138	-0.10227	0.09283	0.551766	-0.100253	0.0230367	-0.194291	0.0285363	-0.0147365	0.00140388
A_75_P01019855	YAR050W:-1355	0.979152	1.06987	1.05491	0.820385	0.830077	0.979206	0.0705297	0.23429	0.0863192	0.199578	0.102563	0.0427993
A_75_P01019870	YAR050W:-1185	-0.210629	-0.270719	-0.323147	-0.751529	-0.690778	-0.435737	-0.456358	-0.311176	-0.438652	-0.250144	-0.374861	-0.34602
A_75_P01019893	YAR050W:-971	-0.796507	-0.703304	-0.649001	-0.697866	-0.744085	-1.28385	-0.869182	-0.925469	-0.74351	-0.714892	-0.778294	-0.747973
A_75_P01019931	YAR050W:-639	-0.330408	-0.381292	-0.438166	-0.44241	-0.499607	0.110711	-0.876761	-0.531316	-0.620986	-0.717899	-0.737254	-0.748268
A_75_P01019953	YAR050W:-424	1.01003	0.999729	0.910197	0.631123	0.411099	0.367789	-0.0623638	-0.0701453	-0.0670544	-0.137002	-0.186494	-0.090913
A_75_P01019978	YAR050W:-177	0.573576	0.545864	0.678884	0.665756	0.384917	0.602515	-0.436888	-0.436744	-0.375324	-0.328192	-0.202946	-0.31613
A_75_P01020000	YAR050W:38	-1.03798	-0.927912	-0.987252	-0.962205	-0.97998	-1.02707	-0.865891	-0.704955	-0.845812	-0.697249	-0.66898	-0.766454
A_75_P01020050	YAR050W:559	-0.710488	-0.764655	-0.742411	-0.646545	-0.871333	-0.624289	-0.70465	-0.608568	-0.502997	-0.490393	-0.506003	-0.592926
A_75_P01020073	YAR050W:795	-0.871599	-0.975695	-1.0681	-1.0508	-0.883292	0.384439	-0.892169	-0.894978	-0.735194	-0.746326	-0.66763	-0.704345
A_75_P01020270	YAR050W:2901	-0.382257	-0.421089	-0.608143	-0.788866	0.544823	-0.10223	-0.467045	-0.460624	-0.497535	-0.544945	-0.442762	-0.467682
A_75_P01020298	YAR050W:3178	-0.308437	-0.354771	-0.567559	-0.7163	1.38208	0.0359168	-0.309521	-0.219015	-0.280184	-0.372191	-0.269174	-0.249886
A_75_P01020339	YAR050W:3593	-0.905436	-0.86795	-0.968567	-0.569234	-0.67145	-0.892478	-0.209007	-0.046271	0.0143888	-0.241082	-0.132224	-0.123235
A_75_P01020408	YAR050W:4264	-1.58149	-1.63216	-1.66992	-1.66529	-1.52831	-1.42336	0.421236	0.421817	0.294823	0.199106	0.256219	0.301468
A_75_P01021896	YAR071W:-2454	-0.455079	-0.468649	-0.290543	-0.527305	-0.407695	-1.31284	0.490934	0.293223	0.603402	0.294588	0.540477	0.695256
A_75_P01022109	YAR071W:-369	-0.0879582	-0.102448	-0.091049	0.00542457	-0.0192486	-0.562416	-0.0583695	-0.0254229	-0.052959	-0.0274107	-0.0367635	-0.0888714
A_75_P01022284	YAR073W:-858	2.71358	2.5947	2.37102	2.06978	2.26489	1.33884	0.519777	0.349806	0.508245	0.395879	0.450733	-0.180628
A_75_P01022314	YAR073W:-548	-0.692333	-0.540433	-0.18156	-0.51606	-0.640048	-0.23233	-0.498708	-0.668949	-0.713316	-0.55415	-0.870915	-1.01153
A_75_P01022329	YAR073W:-407	-0.44594	-0.617267	-0.51226	-1.11497	-0.795675	-1.35827	-1.37595	-1.23687	-1.07577	-1.04582	-1.0503	-1.52902
A_75_P01022345	YAR073W:-270	-2.26487	-2.1772	-2.09659	-2.26419	-2.20608	-1.91288	-2.02644	-2.20461	-2.13583	-1.92592	-2.01479	-2.01995
A_75_P01022393	YAR075W:-880	-0.642406	-0.640262	-0.725231	-0.416249	-0.984457	-1.27321	-1.56916	-1.53099	-1.32857	-1.54647	-1.44225	-1.65654
A_75_P01022478	YAR075W:10	-0.250758	-0.455261	-0.139326	-0.482458	-0.333109	-0.901876	-1.46937	-1.23557	-1.07785	-1.08534	-0.859874	-0.971407
A_75_P01022508	YAR075W:341	-0.0779761	-0.16259	-0.361755	-0.447493	-1.30859	-0.747629	-2.5194	-2.1169	-2.24869	-2.30392	-2.02448	-2.08239
A_75_P01022525	YAR075W:503	0.078853	0.132027	0.0271791	-0.669766	-0.596312	-0.600705	-1.24165	-1.76129	-1.71242	-2.06667	-1.43386	-1.65727
A_75_P01022547	YAR075W:721	-2.69199	-2.75348	-2.68733	-2.86907	-2.70396	-2.65912	-4.09037	-4.08881	-3.99505	-3.89396	-3.64453	-3.98651
A_75_P01022572	YAR075W:997	-2.35022	-2.21526	-2.1257	-1.8754	-2.52363	-2.62721	-3.96622	-3.91571	-3.61939	-3.79156	-3.73089	-3.82024
A_75_P01022597	YAR075W:1251	-1.07588	0.544032	0.421911	-0.139672	-0.513721	0.235727	-0.405193	-0.365283	-0.781697	-0.188385	-0.870272	0.00528957
A_75_P01023164	YBL111C:-852	-0.633867	-0.478841	-0.518699	-1.09744	-1.30142	-1.22033	-2.23319	-2.35354	-1.59741	-1.80609		-1.95182
A_75_P01023234	YBL111C:-1586	-0.795878	-0.161198	0.868609	-0.0706111	0.906345	1.02251	-0.0579487	-0.253999	-0.0939216	-0.167473	-0.0704026	-0.214192
A_75_P01023395	YBL108C-A:-571	-1.26388	-1.05113	-1.10589	-0.910566	-1.34541	-1.20664	-1.49612	-1.4494	-1.27412	-1.21429	-1.35923	-1.4606
A_75_P01023430	YBL108C-A:-913	-2.25878	-2.35378	-2.32219	-2.30948	-2.2387	-2.04982	-1.15593	-1.23749	-1.15037	-0.883098	-1.02824	-1.13752
A_75_P01023448	YBL108C-A:-1098	-0.677504	-0.531722	-0.480339	-0.839187	-0.848534	-0.800299	-0.642747	-0.539003	-0.37444	-0.245859	-0.515826	-0.628806
A_75_P01023477	YBL108C-A:-1353	-0.410653	-0.746893	-0.958164	-0.74522	-0.801076		-1.03604	-0.769953	-0.856573	-0.750388	-0.898672	-0.985303
A_75_P01023522	YBL108C-A:-1821	-2.81774	-2.46211	-2.18421	-2.23674	-2.3203	-2.54997	-2.629	-2.74363	-2.42146	-2.37911	-1.99738	-2.40609
A_75_P01023549	YBL108C-A:-2086	-2.26322	-2.19179	-2.18811	-1.90163	-1.92028	-1.40604	-0.534882	-0.323634	-0.321748	-0.313463	0.015667	-0.154173
A_75_P01023570	YBL107C:535	-0.729516	-0.830669	-0.808576	-0.568759	-0.8558	-0.50898	0.395109	0.189819	0.308738	0.384156	0.472738	0.341267
A_75_P01023585	YBL107C:367	-2.17427	-1.95572	-2.07394	-1.68932	-1.62804	-1.58143	-0.205338	-0.156038	-0.12071	-0.186202	0.168476	-0.0157263
A_75_P01023608	YBL107C:131	-1.05552	-0.897533	-1.16925	-1.26931	-1.04642	-0.624503	0.586304	0.685819	0.425926	0.642125	0.614304	0.58566
A_75_P01023654	YBL106C:3019	1.16571	1.33988	1.12513	0.881862	0.776434	0.444372	0.513249	0.391501	0.294442	0.491704	0.517647	0.613448
A_75_P01023687	YBL106C:2679	-0.229015	-0.103861	-0.12434	-0.350381	-0.263194	-0.149193	-0.286142	-0.313593	-0.286962	-0.0464334	-0.050918	0.0419024
A_75_P01023730	YBL106C:2263	-0.179278	-0.209496	-0.101753	-0.288651	-0.0563624	-0.567024	-0.646873	-0.890513	-0.642561	-0.553927	-0.376649	-0.626333
A_75_P01023750	YBL106C:2080	-0.436576	-0.642906	-0.455529	-0.549621	-0.481053	-0.583318	-1.26053	-1.18722	-0.956697	-0.792957	-0.741182	-1.05834
A_75_P01023765	YBL106C:1916	0.316409	0.15515	0.142842	-0.0746185	0.11694	0.17054	-0.80319	-0.954682	-0.734832	-0.738401	-0.557114	-0.560147
A_75_P01023785	YBL106C:1737	0.072346	-0.0434874	0.00263377	-0.296012	-0.00441664	-0.181436	-0.803239	-0.996353	-0.87574	-0.725067	-0.6949	-0.895058
A_75_P01023817	YBL106C:1420	0.397328	0.37215	0.334715	0.138658	0.337068	0.336345	-0.651807	-0.551309	-0.465924	-0.559233	-0.547973	-0.594426
A_75_P01023837	YBL106C:1208	0.748202	0.715848	0.85567	0.880626	0.570627	0.670538	-0.429676	-0.310738	-0.380452	-0.402267	-0.514547	-0.569432
A_75_P01023877	YBL106C:789	0.985955	1.16538	1.20881	1.16501	0.746603	1.09432	0.20044	0.223097	0.283104	0.171921	0.0754087	0.193138
A_75_P01023893	YBL106C:619	1.5903	1.15174	1.2091	1.53833	0.814433	-0.00111957	0.403527	0.110056	0.150282	0.162985	-0.0888344	0.0179905
A_75_P01023922	YBL106C:321	-0.492549	-0.621198	-0.469138	-0.508117	-0.195266	-0.571313	0.478297	0.523429	0.276292	0.213941	0.184007	0.153626
A_75_P01023953	YBL106C:30	0.873787	1.09656	1.23148	1.56618	1.32697	0.993512	0.514825	0.665165	0.426107	0.309589	0.202471	0.213145
A_75_P01023977	YBL106C:-197	1.03936	0.793764	0.998437	0.727048	0.648817	0.715732	-0.216085	-0.186823	-0.524609	-0.212584	-0.37219	-0.355415
A_75_P01023994	YBL105C:3448	-0.0236267	0.174018	0.277592	0.31	0.314117	0.213031	-0.757272	-0.735229	-0.669896	-0.762917	-0.730795	-0.78662
A_75_P01024026	YBL105C:3118	0.706351	0.588879	0.691854	0.776849	0.68587	2.31284	-1.10251	-0.857861	-0.925065	-0.835877	-0.825154	-1.00725
A_75_P01024045	YBL105C:2923	1.35047	1.41829	1.42675	1.27189	1.32295	1.17861	-0.989423	-0.991218	-0.743995	-0.703955	-0.570179	-0.596869
A_75_P01024062	YBL105C:2756	0.370868	0.0433342	0.177163	0.0897676	0.184078	0.355857	-1.35396	-1.52515	-1.32998	-1.16956	-0.943981	-1.26073
A_75_P01024089	YBL105C:2456	0.985058	1.10788	1.05578	0.851995	0.834359	0.941781	-1.09249	-1.07251	-0.862323	-0.935009	-0.846269	-0.967218
A_75_P01024107	YBL105C:2284	1.59649	1.30311	1.36259	1.26494	2.37351	1.76524	-0.928056	-0.666254	-0.865177	-0.886522	-0.816126	-1.13038
A_75_P01024137	YBL105C:2034	1.17822	0.933613	0.848192	0.569792	0.832332	0.954626	-1.0903	-0.92602	-1.02152	-0.957854	-0.867628	-1.21728
A_75_P01024155	YBL105C:1853	1.32499	1.0832	1.39684	1.0887	1.16197	1.09636	-1.03786	-0.837946	-0.896048	-0.836143	-0.832574	-1.0796
A_75_P01024179	YBL105C:1620	-0.0249856	0.000863106	-0.0377411	-0.102216	-0.00399376	0.348372	-1.18954	-1.2627	-0.96721	-0.921701	-0.86322	-1.58204
A_75_P01024210	YBL105C:1313	2.8828	2.62689	2.73163	2.67075	1.93259	1.68306	-0.187563	-0.409278	0.111895	-0.259991	-0.1037	-0.240886
A_75_P01024232	YBL105C:1071	1.35996	1.164	1.07766	0.673104	1.23607	1.16075	-0.501706	-0.386143	-0.510448	-0.572533	-0.555444	-0.72963
A_75_P01024250	YBL105C:872	0.685733	0.492825	0.333599	0.499653	0.373027	0.72062	-0.676596	-0.566302	-0.448839	-0.686335	-0.647166	-0.945297
A_75_P01024276	YBL105C:602	0.669269	0.461495	0.761712	0.80174	0.675166	0.711294	-0.137128	0.104946	0.0361287	-0.109813	-0.246972	-0.404927
A_75_P01024322	YBL105C:164	-0.298705	-0.547124	-0.535937	-0.601501	-0.778946	-0.560793	0.288872	0.339275	0.318614	0.213902	-0.0133666	-0.0634584
A_75_P01024341	YBL105C:-20	-1.33692	-1.45176	-1.28293	-1.0547	-0.909295	-1.59554	0.170091	0.0810634	0.098806	0.00681662	0.156507	-0.00417437
A_75_P01024369	YBL105C:-311	-0.47564	0.289949	-0.721505	-1.14701	0.603125	-0.456865	0.0766125	0.225824	0.2088	0.455761	0.653473	0.589907
A_75_P01024385	YBL105C:-474	-0.92415	-0.978961	-1.05128	-0.682208	-0.66765	-0.637601	-0.408248	-0.350016	-0.296828	-0.295761	-0.136004	-0.173437
A_75_P01024425	YBL104C:2530	-0.79461	-0.941863	-0.771592	-0.638327	-0.569175	-0.698467	-1.24323	-1.10506	-0.945677	-1.00452	-0.767039	-1.0724
A_75_P01024472	YBL104C:2057	-0.00247261	-0.303915	-0.11252	-0.475055	-0.129561	-0.334339	-1.09152	-1.14324	-1.08801	-0.945157	-0.809345	-1.08951
A_75_P01024492	YBL104C:1858	0.0389198	-0.257828	-0.150221	-0.406353	-0.173017	-0.0518408	-1.385	-1.2383	-1.14416	-1.13167	-0.929122	-1.24491
A_75_P01024524	YBL104C:1528	0.375599	0.0476909	0.0204571	-0.0566166	0.0458409	0.251655	-1.06056	-1.01126	-0.78841	-0.860867	-0.672932	-0.931783
A_75_P01024554	YBL104C:1196	1.26936	1.14934	1.21399	0.857555	0.854396	1.27393	-0.411692	-0.0511732	-0.449166	-0.40989	-0.314958	-0.494444
A_75_P01024576	YBL104C:979	0.921388	0.813302	0.832715	0.372919	0.4409	0.652283	-0.393071	-0.340845	-0.516964	-0.293842	-0.293962	-0.574354
A_75_P01024596	YBL104C:786	0.875026	0.614119	0.744653	0.668788	0.592607	0.461716	-0.12489	-0.116197	-0.000669605	-0.160996	0.109115	-0.186817
A_75_P01024615	YBL104C:604	0.333768	0.143402	0.247088	-0.246843	-0.0335406	-0.0805727	-0.161045	-0.195691	-0.112414	-0.203642	0.0156974	-0.192243
A_75_P01024632	YBL104C:437	1.71336	1.63459	1.64818	1.66707	1.23868	0.742145	0.732209	0.764125	0.653383	0.555557	0.546927	0.452401
A_75_P01024650	YBL104C:274	-0.29757	-0.272574	-0.35089	-0.348234	-0.481337	-0.405593	0.31799	0.410771	0.60912	0.325691	0.507288	0.412153
A_75_P01024679	YBL104C:-2	0.736956	0.859852	0.625573	0.557555	0.561652	0.28792	1.29704	1.25619	1.06987	0.913661	0.968502	1.15583
A_75_P01024701	YBL104C:-196	-1.09315	-1.11921	-1.22373	-0.983134	-1.19477	-1.2069	0.457699	0.356821	0.282416	0.323893	0.375838	0.459005
A_75_P01024730	YBL104C:-450	-2.07984	-1.68517	-1.9113	-1.42063	-1.31817	-1.75783	-0.549102	-0.617685	-0.445286	-0.520301	-0.33639	-0.36814
A_75_P01024761	YBL104C:-759	0.0203395	-0.148603	-0.0644183	-0.376535	-0.140308	1.65591	-0.818141	-0.661952	-1.01662	-1.0069	-0.843318	-0.885995
A_75_P01024781	YBL104C:-953	-0.0798898	-0.288364	-0.234506	-0.233399	-0.162707	-0.381901	-1.19876	-1.30187	-1.07477	-1.0802	-0.817425	-1.02098
A_75_P01024827	YBL103C:1030	0.336302	0.10207	0.137948	0.105766	0.20895	0.19616	-0.948172	-0.953184	-0.761081	-0.838321	-0.70514	-1.03471
A_75_P01024855	YBL103C:750	0.83072	0.638665	0.653705	0.703959	0.696213	0.55451	-0.462787	-0.394864	-0.45579	-0.481748	-0.52357	-0.717668
A_75_P01024874	YBL103C:540	1.20286	1.28827	1.19197	1.36884	1.35809	1.38899	0.189317	0.292936	0.364309	0.0878937	0.0651125	0.089267
A_75_P01024904	YBL103C:221	0.646852	0.594712	0.72161	0.97506	0.7139	0.952227	0.600415	0.75695	0.763187	0.389625	0.319036	0.373237
A_75_P01024923	YBL103C:1	-0.825783	-1.14548	-1.01307	-0.849508	-0.645274	-0.684553	0.225221	0.479125	0.132162	0.0851855	-0.113864	0.0551835
A_75_P01024949	YBL103C:-272	-0.421947	-0.390623	-0.443715	-0.194862	-0.350189	-0.35101	0.329715	0.285413	-0.130203	0.184435	0.0188032	0.139804
A_75_P01024983	YBL102W:54	-1.93521	-1.71345	-1.82908	-1.41396	-1.28684	-1.57802	0.852372	0.918204	0.760344	0.643187	0.638986	0.863812
A_75_P01025002	YBL102W:244	-1.58153	-1.84254	-1.76668	-1.14776	-1.62596	-0.848651	0.590197	0.657896	0.535255	0.457938	0.551142	0.517888
A_75_P01025033	YBL102W:536	-1.83908	-1.82685	-1.86197	-1.62581	-0.789561	-0.814843	-0.00828679	0.195822	0.00247286	-0.145658	0.0626184	-0.142945
A_75_P01025059	YBL101C:3436	1.35399	1.28998	1.55649	1.10128	1.42799	1.19115	0.322386	0.0153526	0.0716746	0.0612334	0.261907	0.199532
A_75_P01025082	YBL101C:3194	0.670713	0.75797	0.617469	0.62532	1.03878	1.06557	-0.608313	-0.529623	-0.833736	-0.652404	-0.629156	-0.652446
A_75_P01025119	YBL101C:2849	1.88319	1.76334	1.72558	1.40079	1.94985	1.98559	-0.511642	-0.49263	-0.74383	-0.67582	-0.609666	-0.492635
A_75_P01025144	YBL101C:2602	0.970675	0.671672	0.926076	0.677848	1.12126	1.26992	-0.787136	-0.763747	-0.876126	-0.959918	-0.849396	-0.705045
A_75_P01025163	YBL101C:2361	0.572652	0.533817	0.656983	0.638003	1.06823	1.07218	-0.92672	-0.860036	-0.966375	-1.08558	-1.01466	-1.00711
A_75_P01025190	YBL101C:2074	0.788884	0.886001	0.988882	0.69393	1.13039	1.15238	-0.823634	-0.767902	-0.894471	-0.946514	-1.00628	-0.788605
A_75_P01025235	YBL101C:1637	0.522644	0.301737	0.497045	0.489302	1.17165	1.09378	-0.850653	-0.637092	-0.889913	-0.842216	-1.03218	-1.03593
A_75_P01025258	YBL101C:1376	0.758582	0.654134	0.766629	0.988183	1.06437	1.19939	-0.39486	-0.296875	-0.436646	-0.467382	-0.64996	-0.548927
A_75_P01025291	YBL101C:1043	1.55575	1.67947	1.58162	1.34712	1.72491	1.94707	0.480571	0.623844	0.536696	0.375945	0.160629	0.308782
A_75_P01025331	YBL101C:651	-0.292944	-0.696907	-0.290398	-0.420305	0.256433	0.237839	0.147132	0.22489	0.0781348	0.0358033	0.0440487	0.0837091
A_75_P01025350	YBL101C:476	-0.746487	-0.88784	-0.809392	-0.85495	-0.0383901	-0.251064	0.0873257	0.0238915	0.00841385	-0.0214599	-0.00709549	0.0321246
A_75_P01025382	YBL101C:172	-1.60221	-1.64233	-1.77752	-1.64207	-1.17337	-1.13201	0.227565	0.395773	0.138122	0.20927	0.109865	0.13616
A_75_P01025403	YBL101C:-47	-1.56906	-1.64509	-1.7083	-1.55764	-0.886244	-0.937629	0.0324081	0.0423511	0.156405	-0.0506286	0.262983	0.178577
A_75_P01025425	YBL099W:-8482	0.567356	0.715243	0.751526	0.169961	0.518209	0.38265	0.65988	0.408668	0.593751	0.588405	0.684809	0.834432
A_75_P01025443	YBL099W:-8306	-0.642703	-0.718449	-0.671957	-0.332919	-0.656266	-0.562173	0.137416	0.311177	0.283909	0.382333	0.36362	0.412238
A_75_P01025479	YBL099W:-7952	-1.44292	-1.40759	-1.58612	-1.51638	-0.781443	-1.10867	-0.246957	-0.313291	-0.0852253	-0.369695	-0.140057	-0.17717
A_75_P01025531	YBL099W:-7415	0.971721	0.677485	0.863008	-0.219176	1.12232	1.26327	1.10696	0.925622	0.978592	0.798114	0.63688	0.708978
A_75_P01026103	YBL099W:-1448	0.625985	0.567657	0.694694	0.668171	0.549792	0.437209	0.612708	0.305195	0.580319	0.471953	0.678814	0.884724
A_75_P01026127	YBL099W:-1227	-1.1309	-1.07613	-1.34658	-1.30732	-0.847709	-1.31528	-0.149272	-0.20341	-0.0584314	0.112512	0.0964325	0.280769
A_75_P01026172	YBL099W:-806	-2.39962	-2.06426	-2.12818	-1.87422	-1.94118	-1.7625	-0.70679	-0.290961	-0.452055	-0.545988	-0.356207	-0.0464844
A_75_P01026196	YBL099W:-542	-3.02379	-2.37787	-2.26391	-0.559713	-2.22205	-2.22736	-3.59275	-3.64521	-3.13989	-3.34272	-3.27946	-3.31536
A_75_P01026213	YBL099W:-332	-0.276907	-0.301279	-0.259014	-0.566304	-0.0709933	-0.454292	0.495962	0.497164	0.153123	0.44871	0.563742	0.681729
A_75_P01026237	YBL099W:-87	-0.930782	-1.07103	-1.14148	-1.42068	-0.870774	-0.811801	0.481925	0.384755	0.252521	0.421188	0.402278	0.459197
A_75_P01026261	YBL099W:144	1.04472	1.28775	1.09335	1.35256	1.08346	1.36422	0.868749	0.865871	0.839731	0.61615	0.382487	0.682002
A_75_P01026283	YBL099W:382	-0.0306508	-0.1121	-0.0240902	0.00354618	-0.00104483	0.297831	0.221969	0.442056	0.272695	0.274833	-0.0492713	0.0918281
A_75_P01026312	YBL099W:696	0.635152	0.704564	0.654407	0.433759	0.551307	0.847609	0.0997183	0.158053	0.122974	0.0302713	-0.0440352	0.0918497
A_75_P01026335	YBL099W:902	0.695887	0.457814	0.535729	0.43225	0.367137	0.622415	-0.345459	-0.100463	-0.338025	-0.323657	-0.416009	-0.315933
A_75_P01026360	YBL099W:1138	1.35344	0.870354	0.956252	0.863821	0.613374	1.39245	-0.311587	-0.0604919	-0.305524	-0.367246	-0.424892	-0.41003
A_75_P01026399	YBL099W:1528	0.902972	0.667697	0.817993	0.712167	0.994845	0.974581	-0.539009	-0.418361	-0.73365	-0.549192	-0.623723	-0.584143
A_75_P01026419	YBL098W:-344	2.63391	2.14414	2.40359	2.46696	1.74805	-0.134077	-0.273359	-0.611513	-0.413681	-0.452739	-0.572656	-0.813456
A_75_P01026439	YBL098W:-143	-1.01578	-1.07459	-0.880197	-0.485899	-0.87002	-0.80379	-0.74445	-0.904464	-0.936118	-0.628365	-0.788525	-0.675239
A_75_P01026462	YBL098W:92	-1.62405	-1.23849	-1.27497	-0.762624	-0.980699	-1.04857	-0.117373	-0.0213446	0.0759159	0.141864	0.243279	0.187774
A_75_P01026500	YBL098W:457	-0.418512	-0.689069	-0.683634	-0.718827	0.330448	-0.442975	0.852521	0.873631	0.583809	0.748316	0.726239	0.923381
A_75_P01026542	YBL098W:880	-1.95548	-2.12762	-2.25638	-1.92238	-1.57725	-1.80627	0.0914871	0.0306665	0.171815	-0.0306744	0.14278	0.350281
A_75_P01026563	YBL098W:1077	-1.57068	-1.70601	-1.87519	-1.86582	-1.53893	-1.60671	0.454265	0.241964	0.27699	0.360043	0.407227	0.637517
A_75_P01026586	YBL098W:1313	-0.770643	-0.591001	-0.69117	-0.461094	-0.68656	-1.12925	0.722294	0.715519	0.555692	0.756943	0.574329	0.821749
A_75_P01026608	YBL097W:-213	-0.696766	-1.03965	-0.137065	-2.67803	0.204868	-0.325796	0.217412	0.769573	0.171461	0.517114	0.257231	0.410075
A_75_P01026628	YBL097W:-22	1.20918	1.29885	1.27328	1.37087	1.31144	0.830901	1.39698	1.19388	1.40381	1.21124	1.1484	1.34311
A_75_P01026672	YBL097W:420	2.17135	2.22479	2.26894	2.09522	1.98911	1.74434	0.590878	0.5544	0.692053	0.370418	0.314244	0.33898
A_75_P01026689	YBL097W:584	0.783197	0.725494	0.760374	0.715425	0.47477	0.0631992	-0.0456127	-0.0966525	-0.0787043	-0.112666	-0.242786	-0.269273
A_75_P01026704	YBL097W:749	1.46156	1.31998	1.38895	1.36978	0.870061	1.19281	-0.093782	0.103703	0.00543545	-0.0397751	-0.294353	-0.202497
A_75_P01026737	YBL097W:1111	1.50823	1.43076	1.53044	1.2564	1.07067	1.10496	-0.0743054	-0.136166	0.0265495	-0.138123	-0.181987	-0.148731
A_75_P01026767	YBL097W:1394	0.215811	0.255079	0.14946	-0.0524501	0.0580655	0.353826	-0.617429	-0.623792	-0.554495	-0.469194	-0.399094	-0.549399
A_75_P01026783	YBL097W:1575	0.636978	0.365626	0.514446	0.268346	0.374781	0.382319	-0.687167	-0.673482	-0.687666	-0.82085	-0.742011	-0.784487
A_75_P01026803	YBL097W:1803	2.49202	1.87679	1.85693	1.74744	1.40112	1.52122	-0.103274	-0.0799781	-0.229884	-0.276839	-0.358106	-0.147489
A_75_P01026821	YBL097W:1986	2.88114	2.96147	2.96931	2.38794	1.95635	2.14956	0.469057	0.311326	0.185612	0.154035	0.0797689	0.108316
A_75_P01026856	YBL095W:-36	2.35564	1.95058	1.8844	1.56488	1.6937	1.27672	0.558098	0.260838	0.481098	0.287103	0.356932	0.0675494
A_75_P01026898	YBL095W:416	1.48013	1.26602	1.1893	1.28937	0.848276	0.892302	0.362221	0.439452	0.319392	0.173871	-0.0782635	0.198621
A_75_P01026918	YBL095W:607	1.9485	1.53743	1.71386	1.53487	1.1531	1.17608	0.454616	0.558785	0.395974	0.323793	0.221927	0.3745
A_75_P01026941	YBL095W:822	-0.707708	-0.700106	-0.59241	-0.61464	-0.615247	1.76433	-0.593798	-0.604218	-0.656934	-0.546399	-0.480336	-0.520242
A_75_P01026965	YBL093C:574	-0.103069	-0.161327	-0.186366	-0.0988874	-0.261358	-0.097791	0.0935843	0.162546	0.0843303	-0.0108863	-0.0633067	0.0720516
A_75_P01026985	YBL093C:390	-0.112049	-0.275839	-0.379621	-0.0112204	-0.703195	0.0573364	0.593514	0.557979	0.452844	0.39998	0.253035	0.379865
A_75_P01027002	YBL093C:198	0.0767619	0.214375	0.244513	0.476037	0.283832	-0.0727813	1.02091	1.08733	0.925944	0.716362	0.611013	0.734409
A_75_P01027037	YBL093C:-130	-0.751471	-0.800737	-0.545044	-0.39788	-0.797111	-0.86748	0.541533	0.456969	-0.0958829	0.311883	-0.112781	0.0762259
A_75_P01027059	YBL093C:-335	-1.01973	0.156599	0.712856	0.663369	-0.331571	-0.977762	-0.771048	-1.10181	-0.871223	-1.02471	-1.32014	-1.18091
A_75_P01027085	YBL092W:-463	0.654019	0.616538	0.344198	0.0874489	-0.513631	-0.720057	-0.277957	0.123167	-1.24057	1.12682	-0.330092	-0.148203
A_75_P01027104	YBL092W:-287	-0.0852806	-0.103991	0.410218	-0.20298	-0.37712	-0.652205	0.398411	0.44059	0.617072	0.430187	0.236678	0.553111
A_75_P01027126	YBL092W:-65	1.06777	0.921331	0.77261	0.352367	0.0939215	0.309714	0.568054	0.754009	0.60184	0.529613	0.2013	0.606353
A_75_P01027145	YBL092W:138	1.33142	0.854963	0.93009	0.439389	0.316407	0.465812	0.709595	0.932109	0.945775	0.649173	0.655847	0.865088
A_75_P01027162	YBL092W:311	1.95105	1.78394	1.71901	1.37031	0.792283	1.07363	0.666315	0.978421	0.602771	0.683517	0.4848	0.669085
A_75_P01027187	YBL091C-A:311	-0.426715	-0.417996	-0.527875	-0.586324	0.391247	-0.142983	0.0845254	0.192623	0.398066	0.574221	0.746068	0.65787
A_75_P01027204	YBL091C-A:120	-0.887624	-0.585752	-0.473757	-0.50285	-0.367378	-0.883962	0.513025	0.51098	0.30141	0.750424	0.6315	0.701667
A_75_P01027231	YBL091C-A:-144	-1.49614	-1.40805	-1.27695	-0.878704	-1.06877	-1.35531	0.37441	0.290863	0.575348	0.422978	0.626624	0.64289
A_75_P01027250	YBL091C-A:-341	-1.74449	-1.7464	-1.60744	-1.20327	-1.46078	-1.63264	-0.031933	0.0770943	0.0634328	0.0116619	0.186073	0.261769
A_75_P01027281	YBL091C:1121	-0.242096	-0.477263	-0.445516	-0.644103	-0.586095	-0.211816	-0.29385	-0.133186	-0.327181	-0.247948	-0.0560588	-0.148975
A_75_P01027330	YBL091C:630	0.241239	0.0580026	0.137233	-0.209463	-0.107958	0.279009	0.215039	0.402451	0.248683	0.204432	0.258677	0.0554746
A_75_P01027348	YBL091C:416	-0.907614	-1.03392	-0.960365	-0.920909	-0.71701	-0.550067	-0.0679262	0.0319476	0.0112417	-0.0708734	0.0823458	0.0197378
A_75_P01027386	YBL091C:5	-2.52291	-2.21459	-2.3962	-1.77946	-1.73878	-1.78303	0.105877	0.190874	-0.0809722	-0.0391674	0.169782	0.0842886
A_75_P01027404	YBL090W:-10	-0.710112	-0.492334	-0.571182	-0.927104	-0.395292	-0.449459	0.426488	0.0889428	0.461361	0.366357	0.702615	0.452194
A_75_P01027454	YBL090W:517	-0.676865	-0.905141	-1.17752	-1.15695	-0.788195	0.262941	0.654824	0.583514	0.372671	0.492361	0.665333	0.801509
A_75_P01027500	YBL089W:239	-0.545098	-0.423008	-0.696493	-0.353714	-0.399086	-0.533392	1.19218	1.22478	1.05195	1.02995	1.13339	1.23514
A_75_P01027532	YBL089W:559	-1.81786	-1.82689	-1.9412	-1.84643	-1.66062	-1.72258	0.353396	0.402569	0.308401	0.27658	0.332501	0.264759
A_75_P01027592	YBL089W:1122	-1.25454	-1.38209	-1.37957	-1.19343	-0.982044	-1.0077	-0.379863	-0.414375	-0.264255	-0.490434	-0.118145	-0.321164
A_75_P01027617	YBL089W:1370	0.176454	0.207327	0.276095	0.643036	0.211218	0.226839	-0.606691	-0.685366	-0.469701	-0.6026	-0.248615	-0.337021
A_75_P01027634	YBL088C:8267	-0.759095	-0.715429	-0.643507	-0.621883	-0.371625	-0.447368	-0.8194	-1.00798	-0.717002	-0.769121	-0.479719	-0.59836
A_75_P01027655	YBL088C:8040	-0.12194	-0.197694	-0.0458338	-0.363058	-0.00869682	0.0432966	-0.535363	-0.770643	-0.409154	-0.647352	-0.217514	-0.438685
A_75_P01027693	YBL088C:7654	0.556457	0.738691	0.677714	0.928832	0.764952	0.868138	-1.07894	-0.965651	-1.15244	-1.10241	-0.91505	-1.05894
A_75_P01027718	YBL088C:7413	0.0855091	-0.276318	-0.0771404	-0.00363316	0.112513	0.136484	-1.25391	-1.09416	-1.33412	-1.30369	-1.08824	-1.24364
A_75_P01027744	YBL088C:7138	-0.546977	-0.63292	-0.65571	-0.58187	-0.442144	-0.433303	-1.63157	-1.60727	-1.53732	-1.57581	-1.42215	-1.4281
A_75_P01027767	YBL088C:6926	-0.401027	-0.469027	-0.426458	-0.244994	-0.0338973	-0.106584	-1.63015	-1.5279	-1.54993	-1.6072	-1.39118	-1.51735
A_75_P01027782	YBL088C:6762	-0.207741	-0.122897	-0.0997486	-0.14392	-0.0681403	-0.359768	-1.61153	-1.63785	-1.48755	-1.41441	-1.28592	-1.43289
A_75_P01027810	YBL088C:6476	-0.114755	-0.155513	-0.0496128	-0.0438819	0.0838994	-0.0768362	-1.68925	-1.61769	-1.65295	-1.63153	-1.49947	-1.59526
A_75_P01027829	YBL088C:6273	1.09457	1.31779	1.39365	1.73457	1.34474	1.48078	-1.05026	-0.831417	-0.99843	-1.08111	-0.883418	-1.11265
A_75_P01027845	YBL088C:6092	-0.22064	-0.588506	-0.359252	-0.362118	-0.331666	-0.263844	-1.85942	-1.80343	-1.57205	-1.65949	-1.39777	-1.61646
A_75_P01027868	YBL088C:5855	-0.326663	-0.304122	-0.197296	-0.0807625	-0.130154	-0.304217	-1.96035	-1.94442	-1.75921	-1.81445	-1.56927	-1.71962
A_75_P01027898	YBL088C:5566	-0.126945	-0.00700407	-0.0359606	0.100287	0.197501	0.117325	-1.60366	-1.53354	-1.51252	-1.6123	-1.33235	-1.48865
A_75_P01027916	YBL088C:5377	0.00147033	-0.116937	0.0248902	-0.390203	0.0116089	-0.142226	-1.65632	-1.72435	-1.57901	-1.52213	-1.28582	-1.3702
A_75_P01027950	YBL088C:5006	0.419953	0.374929	0.431173	0.219839	0.239517	0.370356	-1.19764	-1.25826	-1.31025	-1.07438	-1.09707	-1.20617
A_75_P01027979	YBL088C:4693	-0.412994	-0.345554	-0.192512	-0.526389	-0.185679	-0.343136	-1.94493	-1.95736	-1.78862	-1.75936	-1.50318	-1.65582
A_75_P01028006	YBL088C:4401	-0.337028	-0.442735	-0.248836	-0.264987	-0.142524	-0.383565	-1.945	-1.82899	-1.7661	-1.79982	-1.59728	-1.79549
A_75_P01028036	YBL088C:4088	0.856258	0.945032	1.01838	0.78485	0.832939	0.887359	-1.48848	-1.35037	-1.54329	-1.33161	-1.15297	-1.39567
A_75_P01028059	YBL088C:3836	-0.060557	-0.0573409	0.13385	0.057506	0.116847	-0.303465	-1.58669	-1.49655	-1.60708	-1.50189	-1.44387	-1.56913
A_75_P01028081	YBL088C:3653	0.390836	0.197125	0.661395	0.536842	0.714947	0.738134	-1.41079	-1.36103	-1.23182	-1.26494	-1.10502	-1.25225
A_75_P01028101	YBL088C:3444	0.403707	0.374565	0.478884	0.699295	0.520708	0.609973	-1.45391	-1.27906	-1.3973	-1.30897	-1.1484	-1.24466
A_75_P01028129	YBL088C:3174	0.301073	0.187253	0.341558	-0.0346991	0.209997	0.0931936	-1.24854	-1.22838	-1.11402	-1.06516	-0.987979	-1.23867
A_75_P01028146	YBL088C:2990	0.841487	0.780277	0.910963	1.01908	1.01321	1.10574	-1.01001	-0.970996	-0.860013	-0.890106	-0.749312	-0.883741
A_75_P01028166	YBL088C:2798	1.92223	1.74533	1.81892	1.53774	1.37602	1.6701	-0.659059	-0.405477	-0.728743	-0.677712	-0.583685	-0.67552
A_75_P01028196	YBL088C:2483	0.57477	0.441638	0.616312	0.197244	0.583402	0.658896	-0.968265	-0.903012	-0.928565	-0.934868	-0.780842	-1.01188
A_75_P01028222	YBL088C:2243	1.19139	1.00141	1.06691	0.984098	1.01538	0.734011	-0.885849	-0.632966	-0.859583	-0.811177	-0.722768	-0.888766
A_75_P01028254	YBL088C:1935	0.243862	-0.0178795	0.169751	-0.131729	0.31323	-0.0156572	-1.27876	-1.1433	-1.17267	-1.15977	-0.967758	-1.28665
A_75_P01028274	YBL088C:1722	0.148509	-0.00162411	0.039441	0.000851525	-0.0361367	0.137759	-1.23123	-1.08708	-0.948419	-1.00315	-0.909927	-1.18017
A_75_P01028291	YBL088C:1553	0.956183	0.700296	0.745849	0.537009	0.48559	0.500189	-0.710387	-0.667044	-0.797533	-0.706106	-0.686418	-0.794241
A_75_P01028318	YBL088C:1267	1.14748	0.998807	1.08702	0.73887	0.897804	0.907711	-0.322695	-0.0911234	-0.214359	-0.292717	-0.232798	-0.4022
A_75_P01028339	YBL088C:1042	0.888259	0.536874	0.86896	0.392517	0.509175	0.606001	-0.198597	-0.00850131	-0.342419	-0.18948	-0.372276	-0.476791
A_75_P01028381	YBL088C:608	0.688499	0.734836	0.788933	0.56364	0.670314	0.419057	0.178146	0.149622	0.40632	0.274856	0.380677	0.279477
A_75_P01028408	YBL088C:361	0.484516	0.537797	0.348609	-0.0948059	0.236899	0.233932	0.91391	0.973656	0.609707	0.680217	0.692796	0.839929
A_75_P01028425	YBL088C:182	-0.997053	-1.16826	-1.21785	-0.750095	-0.865231	-1.08896	0.519053	0.740349	0.466688	0.414938	0.487595	0.469021
A_75_P01028443	YBL088C:6	-1.15008	-1.16034	-1.09708	-0.780717	-1.03785	-1.29641	0.443223	0.457722	0.655008	0.465962	0.696091	0.622873
A_75_P01028469	YBL088C:-277	2.8081	2.94218	2.65643	2.67048	1.90259	0.975123	0.340712	0.0546997	0.391585	0.635415	0.582542	0.503243
A_75_P01028514	YBL087C:630	0.142892	0.0838996	0.196126	-0.0584375	-0.172228	-0.632354	0.146276	0.27325	0.47996	0.0601051	0.311689	0.34796
A_75_P01028561	YBL087C:169	-0.794442	-1.04009	-1.08061	-0.947002	-1.09114	-1.76186	0.0193755	-0.0671061	-0.0727627	-0.388804	-0.299119	-0.0398909
A_75_P01028590	YBL087C:-116	0.863672	0.992648	0.930675	0.842223	0.583667	-0.152916	0.191345	0.0296516	0.00629356	0.519505	0.17271	0.555402
A_75_P01028612	YBL087C:-307	-0.636112	0.496503	0.949622	0.744133	-0.0956356	0.432882	-1.26142	-1.19676	-0.982619	-0.926854	-1.3787	-1.12525
A_75_P01028662	YBL086C:1052	-0.20105	-0.477787	-0.0627489	-0.00303297	0.00705032	-0.740661	-0.251245	-0.247548	-0.206658	-0.0395738	-0.307255	-0.520331
A_75_P01028711	YBL086C:570	-0.263668	-0.261053	-0.174058	-0.189766	-0.0925188	-0.0225063	0.439787	0.516905	0.304791	0.291645	-0.0528161	-0.0738771
A_75_P01028737	YBL086C:299	-0.70172	-0.93722	-0.912799	-1.08744	-0.645796	-0.835329	0.477074	0.34653	0.488583	0.305193	0.31753	0.208761
A_75_P01028760	YBL086C:48	0.57441	0.413228	0.250253	0.683682	0.645135	0.34286	0.74061	0.917753	0.820966	0.623163	0.36292	0.544268
A_75_P01028795	YBL086C:-293	-2.08414	-2.08854	-2.26359	-1.96143	-1.85698	-2.06053	-0.697719	-0.538677	-0.409345	-0.299807	-0.422654	-0.60401
A_75_P01028816	YBL086C:-496	-1.86696	-1.96307	-2.10774	-1.89779	-2.16849	-1.65069	-0.468129	-0.428796	-0.181894	-0.138573	-0.337907	-0.333579
A_75_P01028843	YBL085W:-475	-1.58963	-1.48869	-1.50686	-1.07789	-1.51561	-1.11506	-0.872511	-0.801232	-0.54506	-0.469371	-0.601922	-0.657697
A_75_P01028880	YBL085W:-107	-0.971867	-1.05455	-1.09485	-0.592106	-0.848735	-0.835893	0.468192	0.678252	0.453191	0.328172	0.465583	0.311944
A_75_P01028897	YBL085W:56	-0.620284	-0.89759	-0.824236	-1.11268	-0.536125	-0.496528	0.271376	0.322302	0.210314	0.241329	0.234617	0.18164
A_75_P01028926	YBL085W:373	1.87687	1.87858	1.70163	1.04785	1.78005	1.69046	0.759851	0.705248	0.989649	0.736622	0.687448	0.960848
A_75_P01028944	YBL085W:557	1.19207	1.18508	1.21047	0.724981	0.963429	1.07264	0.369166	0.372133	0.500239	0.485403	0.32809	0.441037
A_75_P01028989	YBL085W:1018	0.4327	0.343974	0.311827	0.0647454	0.150689	0.664224	-0.600913	-0.533721	-0.631931	-0.383657	-0.499306	-0.679715
A_75_P01029029	YBL085W:1428	0.364776	0.253447	0.277848	0.1235	0.153503	0.804507	-0.780199	-0.739612	-0.610035	-0.595357	-0.611113	-0.780014
A_75_P01029047	YBL085W:1603	-0.0841879	-0.141778	-0.174867	-0.0452134	-0.0242469	0.367489	-0.867703	-1.00654	-0.811257	-0.757476	-0.769389	-0.994511
A_75_P01029078	YBL085W:1889	-0.0772096	-0.0434507	-0.0848252	-0.165728	-0.0396412	0.321355	-1.00372	-1.01909	-0.913649	-0.738696	-0.750944	-1.17552
A_75_P01029115	YBL085W:2275	0.853986	0.680541	0.784458	0.363116	0.540879	0.862875	-1.02566	-0.930116	-1.07687	-0.931116	-0.931388	-0.936668
A_75_P01029159	YBL085W:2700	0.153274	-0.110356	-0.0446855	-0.256373	-0.00407089	0.394515	-1.54434	-1.57098	-1.35252	-1.23874	-1.05296	-1.04512
A_75_P01029179	YBL085W:2877	1.91949	1.81101	1.7334	1.22422	1.42711	1.10918	-0.56601	-0.773237	-0.645536	-0.601796	-0.487667	-0.38961
A_75_P01029200	YBL085W:3076	2.79117	2.59314	2.72749	1.85103	2.24523	2.30634	-0.310921	-0.813998	-0.485607	-0.49362	-0.0864277	-0.153183
A_75_P01029233	YBL084C:2175	-0.242253	-0.236755	-0.0484279	-0.171495	0.175883	1.95409	-1.47597	-1.37558	-1.57876	-1.46806	-1.35056	-1.50043
A_75_P01029261	YBL084C:1876	1.09665	1.00287	1.11941	0.634549	1.24505	1.14852	-1.00632	-1.13009	-1.14205	-0.940362	-0.906977	-0.82131
A_75_P01029291	YBL084C:1539	0.526741	0.399134	0.627906	0.469815	0.697486	0.464632	-1.02217	-0.908328	-0.991158	-0.940973	-0.916184	-0.945025
A_75_P01029309	YBL084C:1349	0.440831	0.312903	0.400814	0.153564	0.598355	1.59832	-1.27678	-1.33527	-1.14765	-1.15351	-0.933635	-1.20716
A_75_P01029335	YBL084C:1030	0.0830537	-0.0576	-0.0883794	0.0337749	0.0322255	0.17834	-0.756716	-0.709495	-0.617848	-0.471571	-0.811288	-1.03322
A_75_P01029360	YBL084C:790	1.7467	1.51756	1.53904	1.72299	1.29841	1.49925	0.0474271	0.104053	0.0143841	0.115131	-0.249571	-0.248662
A_75_P01029386	YBL084C:532	0.325312	0.0462459	0.102827	0.106872	0.528824	0.342951	0.336989	0.389967	0.359877	0.193896	0.0274476	0.0954356
A_75_P01029413	YBL084C:287	-0.621445	-0.833567	-0.855622	-1.00535	-0.454312	-0.524959	0.624473	0.511317	0.565617	0.341568	0.266694	0.429738
A_75_P01029447	YBL084C:-77	-1.39287	-1.32577	-1.42149	-1.27805	-1.00214	-1.16472	0.45669	0.659105	0.321129	0.373924	0.363906	0.310098
A_75_P01029473	YBL082C:1364	-0.312244	-0.38764	-0.456146	-0.634435	-0.427497	-0.477672	-0.530569	-0.624011	-0.482206	-0.436517	-0.227823	-0.25696
A_75_P01029494	YBL082C:1145	0.00598612	0.00171974	-0.00187763	-0.130299	-0.278051	0.0187852	-0.0223508	0.061534	0.111734	0.176492	0.0599562	0.0269508
A_75_P01029524	YBL082C:865	-0.488744	-0.604068	-0.730924	-1.00151	-0.793259	-0.537953	-0.0745107	0.0527792	-0.168295	-0.0552852	0.0083545	-0.0124251
A_75_P01029554	YBL082C:531	-0.381187	-0.587738	-0.5871	-0.843875	-0.8282	-0.611435	0.497441	0.407832	0.506319	0.360935	0.393804	0.580527
A_75_P01029584	YBL082C:201	-1.59481	-1.48217	-1.62557	-1.37323	-1.20195	-1.38314	0.481116	0.522294	0.380942	0.199023	0.204744	0.321259
A_75_P01029605	YBL082C:-43	-2.27427	-2.12368	-2.14259	-1.69643	-1.62727	-1.89805	0.196023	0.238393	0.0757014	-0.117903	0.0625712	0.0658434
A_75_P01029644	YBL081W:-277	0.424292	0.608587	0.372042	-0.229581	0.431582	0.386684	1.16444	0.900595	0.934155	0.866417	0.911825	1.20561
A_75_P01029675	YBL081W:5	1.6682	1.81181	1.92282	1.94295	1.30952	0.804009	0.886837	0.832186	1.1986	0.510174	0.63375	0.786971
A_75_P01029690	YBL081W:177	1.83769	2.02001	2.34445	2.60251	2.07947	1.9692	1.04056	0.977047	1.69426	0.795575	1.24882	1.4454
A_75_P01029712	YBL081W:409	1.32758	0.961312	0.946093	0.026491	0.526295	0.466803	0.572201	0.292185	0.546663	0.464323	0.579946	0.703144
A_75_P01029735	YBL081W:636	0.539998	0.411723	0.329678	-0.036116	0.245003	0.250008	-0.0153154	0.0991628	-0.0459296	0.131923	0.0808171	0.0520778
A_75_P01029753	YBL081W:821	-0.0802447	-0.102858	-0.145208	-0.000845615	-0.00786093	-0.117073	-0.249862	-0.428234	-0.171245	-0.140715	-0.0599276	-0.236572
A_75_P01029772	YBL081W:1009	1.6368	1.22181	1.15176	0.969941	0.998614	0.968406	-0.127243	-0.0861394	-0.115193	-0.197359	-0.0149421	0.0280351
A_75_P01029802	YBL080C:1497	0.0414115	0.0297834	0.0827514	0.208531	2.52232	2.18833	-0.493568	-0.234536	-0.454681	-0.376105	-0.275647	-0.367851
A_75_P01029819	YBL080C:1324	-0.0685231	-0.152569	-0.1071	-0.308235	0.129065	0.33732	-0.518784	-0.573677	-0.473233	-0.424249	-0.196875	-0.395077
A_75_P01029847	YBL080C:1061	0.0242289	0.361473	0.274611	0.315345	0.228848		0.089516	0.244304	0.0646082	0.222455	0.155981	0.165696
A_75_P01029874	YBL080C:762	-0.335069	-0.438077	-0.388914	-0.200087	-0.333044	-0.091955	0.34008	0.425018	0.413073	0.36832	0.405723	0.30763
A_75_P01029889	YBL080C:575	-0.438699	-0.306317	-0.304766	-0.2498	-0.0945225	0.0915389	0.496987	0.510504	0.491392	0.544205	0.594911	0.619734
A_75_P01029915	YBL080C:303	-1.55855	-1.20931	-1.41426	-1.29099	-0.968496	-0.959637	0.666333	0.597124	0.619856	0.58514	0.626711	0.683138
A_75_P01029934	YBL080C:109	-2.79088	-2.69582	-2.53153	-2.05308	-1.94734	-2.3875	0.262353	0.249417	0.0620811	0.118171	0.207324	0.275659
A_75_P01029977	YBL080C:-271	-3.11197	-2.93371	-2.88754	-2.3459	-2.50705	-3.19082	-0.57895	-0.628261	-0.53473	-0.215705	-0.175906	-0.232663
A_75_P01030000	YBL079W:-76	-0.567096	-0.453174	-0.612812	-0.893345	-0.258647	0.0303577	0.0151511	-0.0906137	-0.189346	-0.0500098	-0.19593	-0.0194856
A_75_P01030049	YBL079W:392	1.91539	1.8971	2.01156	1.98488	1.84853	1.27092	0.749396	0.728984	0.930121	0.495637	0.497008	0.610734
A_75_P01030072	YBL079W:619	0.644211	0.272593	0.163102	-0.177354	0.166345	0.40944	-0.04644	-0.0709068	0.00309998	-0.0500556	-0.0370401	-0.0589138
A_75_P01030087	YBL079W:801	1.44402	1.33331	1.20327	0.986501	0.746525	0.954995	0.195702	0.356482	0.305919	0.279123	0.123002	0.162469
A_75_P01030106	YBL079W:974	1.25641	0.996573	1.15194	0.91796	0.988751	1.03747	-0.17565	0.0397712	-0.0359298	-0.00869515	-0.278989	-0.468289
A_75_P01030122	YBL079W:1140	1.26463	1.25569	1.03837	0.956403	0.775929	1.00183	-0.206582	-0.0913709	0.16496	0.0165776	-0.00071903	-0.0944847
A_75_P01030148	YBL079W:1420	0.744636	0.265524	0.112112	-0.026877	0.146636	0.528278	-0.85708	-0.729889	-0.692247	-0.528427	-0.531885	-1.02215
A_75_P01030165	YBL079W:1589	1.40974	1.37021	1.29563	1.05881	1.11382	1.20205	-0.458855	-0.324774	-0.137491	-0.216015	-0.244696	-0.388256
A_75_P01030206	YBL079W:1980	1.18517	0.901282	0.78939	0.39953	0.906238	0.715857	-0.993919	-0.824284	-0.745008	-0.820274	-0.753245	-1.00623
A_75_P01030226	YBL079W:2169	0.202371	0.0520577	0.033921	-0.226186	-0.0114205	0.264522	-1.48757	-1.40759	-1.1301	-0.923501	-0.902718	-1.34179
A_75_P01030253	YBL079W:2421	1.08634	0.892431	1.00684	0.46962	1.07555	2.4517	-1.13623	-0.942556	-0.986856	-0.896418	-0.936996	-1.21483
A_75_P01030268	YBL079W:2595	0.418093	0.269547	0.227647	0.287063	0.124282	0.659293	-1.31008	-1.03665	-0.990322	-1.05111	-0.840193	-1.13022
A_75_P01030316	YBL079W:3073	1.75493	1.52013	1.58314	1.1664	1.22936	1.39197	-0.949992	-0.892411	-0.843935	-0.719934	-0.637958	-0.906532
A_75_P01030345	YBL079W:3388	1.52247	1.39358	1.38297	0.947164	0.985891	0.130502	-0.869466	-0.919412	-0.809682	-0.757495	-0.654559	-0.716983
A_75_P01030367	YBL079W:3593	1.35311	1.34627	1.40136	1.24015	1.16624	1.36383	-1.16447	-0.990782	-0.901845	-0.942608	-0.768192	-0.844883
A_75_P01030385	YBL079W:3776	1.14037	1.08195	1.20026	1.017	0.976711	0.968032	-1.17448	-0.925799	-0.914797	-0.856285	-0.688581	-0.727847
A_75_P01030428	YBL079W:4203	0.0800733	-0.0270855	-0.00538723	-0.146089	0.055099		-1.9272	-1.77028	-1.44658	-1.55654	-1.11522	-1.22227
A_75_P01030466	YBL079W:4598	1.32202	1.42049	1.4573	1.22134	1.54443	1.46079	-0.358952	-0.392006	-0.271536	-0.281946	-0.0558659	-0.121365
A_75_P01030490	YBL079W:4798	1.06433	0.689543	0.636595	0.355728	0.796674	1.3005	0.38807	0.453836	-0.0394074	0.236824	0.251116	0.410738
A_75_P01030522	YBL078C:314	-1.73983	-1.75519	-1.87586	-1.49705	-0.977574	-0.995599	-0.115864	-0.0737569	0.186504	0.129315	0.255896	0.238815
A_75_P01030541	YBL078C:111	0.140283	0.0381757	-0.305117	-0.430852	-0.026435	0.0858923	0.469515	0.587164	0.578488	0.898095	0.894739	0.714439
A_75_P01030561	YBL078C:-78	0.465263	0.805378	0.589972	0.464952	0.534207	0.0280503	-0.252718	-0.104844	-0.0516004	0.117885	0.258314	0.0154138
A_75_P01030600	YBL076C:3048	0.43326	0.0956242	0.166324	0.140455	0.3314	0.118622	-1.34998	-1.17252	-0.941395	-0.914526	-0.603122	-0.943879
A_75_P01030637	YBL076C:2721	-0.0745433	-0.149729	-0.108405	-0.0619264	-0.100425	-0.239769	-1.2407	-1.19383	-0.80979	-0.746728	-0.678244	-1.033
A_75_P01030660	YBL076C:2496	0.544065	0.32468	0.314268	0.456549	0.183465	0.616628	-1.26815	-0.923226	-0.670587	-0.784033	-0.57592	-0.647959
A_75_P01030699	YBL076C:2105	0.785088	0.961645	0.775378	0.403298	0.778696	0.958882	-0.73981	-0.47107	-0.321831	-0.366991	-0.460085	-0.615719
A_75_P01030750	YBL076C:1577	0.837888	0.61995	0.479615	0.0908069	0.376888	0.856135	-0.471532	-0.271172	-0.0668225	-0.0921	-0.0606883	-0.298927
A_75_P01030778	YBL076C:1272	1.9556	1.84251	1.8748	1.62387	1.59457	1.40634	-0.0572478	0.107062	0.275933	0.31133	0.228436	0.269646
A_75_P01030814	YBL076C:951	1.88975	1.69313	1.7748	1.63368	1.50647	1.53186	0.0843119	0.251823	0.696753	0.499275	0.500523	0.470422
A_75_P01030841	YBL076C:709	1.73594	1.8528	1.83366	1.55988	1.5245	1.66662	0.619484	0.754164	0.974624	0.735728	0.539089	0.762467
A_75_P01030874	YBL076C:380	0.920143	0.768812	0.795191	0.380973	0.385325	0.366665	0.715585	0.857758	0.886485	0.576744	0.373119	0.646247
A_75_P01030892	YBL076C:194	-0.385731	-0.536937	-0.617519	-0.780186	-0.412086	-0.843615	0.368048	0.379067	0.181921	0.0196309	-0.113811	0.103089
A_75_P01030927	YBL076C:-167	-0.831881	-0.659581	-0.0654135	-0.275242	-0.506482	-0.562012	0.0200301	-0.0112669	-0.0148851	-0.0116649	-0.0114693	-0.0478571
A_75_P01030957	YBL075C:1685	-0.802544	-0.814855	-0.734134	-0.541624	-0.455615	-0.619783	-1.04166	-0.757258	-0.953831	-1.14362	-1.14546	-1.32407
A_75_P01030990	YBL075C:1360	0.604859	0.571951	0.588738	0.71972	0.691811	0.904518	-0.980751	-0.856075	-0.789863	-0.880975	-0.764102	-0.896146
A_75_P01031016	YBL075C:1048	0.625733	0.575238	0.560654	0.60362	0.388206	0.367831	-1.12485	-0.952289	-0.935465	-0.904845	-0.978021	-1.11828
A_75_P01031048	YBL075C:729	0.0626544	-0.0581654	-0.0262037	-0.308799	-0.076613	-0.291398	-1.54011	-1.39017	-1.25499	-1.13313	-1.12796	-1.45951
A_75_P01031070	YBL075C:491	1.18114	1.08626	1.00401	0.961304	0.990124	1.1779	-1.01258	-0.696967	-0.707612	-0.767126	-0.758051	-0.720585
A_75_P01031099	YBL075C:217	0.749712	0.604453	0.617465	0.292791	0.397172	0.438195	-1.03549	-0.853367	-0.772664	-0.867262	-0.844607	-0.873691
A_75_P01031129	YBL075C:-90	0.74135	0.791708	0.695675	0.479869	0.271775	0.686386	-0.858364	-0.64753	-0.723018	-0.64966	-0.948372	-0.746084
A_75_P01031171	YBL074C:875	0.363518	0.37067	0.300142	0.375299	0.0766614	0.422741	-0.408466	-0.352539	-0.349869	-0.34307	-0.566041	-0.413383
A_75_P01031196	YBL074C:601	0.163214	0.127922	0.0563245	-0.164043	-0.0183854	-0.0711233	0.163822	0.308922	0.128551	0.093406	-0.0611627	-0.0119135
A_75_P01031215	YBL074C:411	-0.817293	-0.874575	-0.956345	-0.780859	-0.699734	-0.422969	0.151227	0.295755	0.104392	-0.0224359	-0.141942	-0.0702896
A_75_P01031235	YBL074C:202	-1.77609	-1.76411	-1.81101	-1.62749	-1.44901	-1.5534	0.223391	0.434854	0.0198801	0.0448711	0.0121467	0.0140888
A_75_P01031252	YBL074C:28	-1.91526	-1.68562	-1.92415	-1.45778	-1.55157	-1.7306	0.0188674	0.0571926	0.0487858	-0.00252973	-0.130319	0.0492538
A_75_P01031272	YBL074C:-206	-1.22773	-0.799201	-0.704582	-0.466206	-0.938702	-1.44571	-0.964484	-0.879123	-0.834643	-0.133004	-0.201398	-0.0640876
A_75_P01031318	YBL074C:-663	4.69424	6.47781	5.19534	2.25888	3.30402	2.83122	3.1568	2.75812	0.973713		2.11466
A_75_P01031374	YBL072C:130	0.429964	0.209444	0.171936	-0.202944	0.60062	-0.155141	0.0712937	0.316676	0.469185	0.0961609	0.183091	0.325978
A_75_P01031415	YBL072C:-279	-0.294176	-0.257563	-0.297615	-0.0837807	0.0025402	-0.801325	0.131558	0.354981	0.447689	-0.00641846	0.208705	0.416121
A_75_P01031449	YBL071C-B:-155	-2.24931	-1.16642			-0.98246	0.00638173	-1.46767	-0.649513
A_75_P01031471	YBL071W-A:-54	-0.701475	-0.439869	-0.362914	-0.276311	-0.598159	-0.920106	0.468254	0.243036	0.0990417	0.441802	0.141208	0.598054
A_75_P01031493	YBL071W-A:175	-2.29575	-2.06525	-2.12856	-2.37755	-1.75864	-2.94419	-0.0179782	0.0669308	-0.0455373	-0.00603677	-0.0201636	-0.0611343
A_75_P01031527	YBL069W:-212	-0.989652	-0.804226	-0.874284	-0.717515	-1.25577	-1.49601	0.255055	0.301423	-0.34351	0.316704	-0.172673	0.161553
A_75_P01031550	YBL069W:17	-1.79247	-1.68244	-1.70042	-1.57537	-0.395909	-0.173615	0.438342	0.280261	0.561104	0.239194	0.567429	0.455921
A_75_P01031574	YBL069W:230	0.663411	0.823552	0.723868	0.561495	0.285179	0.191223	0.954537	0.949226	0.875942	0.858688	0.724622	0.874933
A_75_P01031596	YBL069W:473	-0.352002	-0.41718	-0.485524	-0.700567	-0.669367	-0.852596	0.234962	0.267539	0.304809	0.230979	0.318486	0.388042
A_75_P01031618	YBL069W:683	0.138556	0.114198	0.0143148	0.176981	-0.253397	1.45969	0.0975497	0.201925	0.263904	0.157844	0.309007	0.298001
A_75_P01031636	YBL069W:871	0.275077	0.394575	0.388252	0.540527	0.0471901	2.18496	0.229351	0.196237	0.421677	0.281366	0.356254	0.342129
A_75_P01031658	YBL069W:1089	0.861887	0.599938	0.401259	-0.0235257	0.123508	1.94154	0.425228	0.322623	0.575493	0.330143	0.534946	0.648356
A_75_P01031679	YBL069W:1279	-0.508683	-0.448854	-0.49433	-0.769737	-0.921447	-0.986436	0.00635045	-0.202561	-0.232628	-0.0873761	0.0715407	-0.0033245
A_75_P01031710	YBL068W:-74	0.428576	0.549171	0.750918	0.425163	0.349201	-0.224964	0.689579	0.735688	0.244723	0.804468	0.673475	0.799308
A_75_P01031730	YBL068W:134	-1.16409	-1.3493	-1.36818	-1.52069	-1.29148	-1.81916	0.482582	0.259744	-0.0327476	0.0903437	0.21556	0.321796
A_75_P01031767	YBL068W:512	3.90885	4.04738	3.07985	2.70396	2.87966	2.52891	2.3383	2.51443
A_75_P01031790	YBL068W:755	0.266614	-0.115261	-0.088475	-0.529114	-0.616977	-0.589027	-0.0257116	0.0492277	-0.101801	0.0125774	0.0353789	-0.040069
A_75_P01031808	YBL068W:948	0.33797	0.218021	0.0672476	-0.25503	-0.295852	-0.33369	-0.0869168	-0.0855447	-0.092805	-0.222074	-0.119618	0.0610805
A_75_P01031848	YBL067C:2106	0.159163	0.135312	0.166417	0.292216	0.287758	0.171647	-0.86713	-0.72846	-1.01799	-1.0707	-0.980787	-1.04153
A_75_P01031882	YBL067C:1789	1.28351	1.41449	1.41025	0.942274	0.929957	3.03264	-0.407976	-0.387063	-0.469124	-0.318067	-0.362273	-0.462768
A_75_P01031908	YBL067C:1556	0.58057	0.310072	0.521176	0.232454	0.414252	0.364939	-0.885368	-0.61712	-0.887559	-0.851962	-0.789009	-1.01251
A_75_P01031943	YBL067C:1215	1.29395	1.17964	1.40269	1.18764	1.17108	1.29159	0.0433162	-0.0156835	0.103086	0.0160735	0.00422228	-0.0760109
A_75_P01031965	YBL067C:997	0.982943	0.919963	0.874004	0.619322	0.895957	1.02483	-0.260287	-0.19392	-0.192415	-0.274734	-0.383718	-0.457631
A_75_P01032001	YBL067C:599	1.76186	1.49416	1.44016	1.46906	1.2951	1.21212	0.393798	0.613569	0.347966	0.184961	0.0933669	-0.0596357
A_75_P01032044	YBL067C:170	0.691407	0.745279	0.724065	0.277958	0.336587	0.201761	0.793119	0.675298	0.528815	0.607971	0.299987	0.367927
A_75_P01032066	YBL067C:-40	-1.67591	-1.83723	-1.82814	-1.34821	-1.35686	-1.77712	0.0792889	-0.139683	-0.21551	-0.248355	-0.266128	-0.213067
A_75_P01032084	YBL067C:-204	-0.0708893	0.0367743	0.0605506	-0.582053	-0.287084	-1.00521	-0.0479894	-0.514117	-0.428919	-0.245459	-0.448447	-0.0326384
A_75_P01032108	YBL067C:-438	0.30719	0.34508	0.479262	-0.308133	0.041925	-0.611442	-0.363775	-0.786765	-0.586128	-0.320982	-0.157131	-0.257352
A_75_P01032125	YBL067C:-608	0.53019	0.4526	0.627028	0.614407	0.194522	0.544646	-0.182264	-0.280167	-0.193879	-0.00241899	0.0676405	-0.00839886
A_75_P01032147	YBL067C:-818	-0.116225	-0.263659	-0.234123	-0.712797	-0.0947825	-0.28105	-0.74674	-0.738064	-0.876223	-0.631842	-0.396637	-0.68649
A_75_P01032173	YBL066C:3120	4.66453			0	2.48625	13.2877	2.34024	0				1.27794
A_75_P01032197	YBL066C:2862	0.576621	0.406772	0.534821	0.758262	1.15263	1.06672	-1.33917	-1.34075	-0.914471	-1.20754	-0.60806	-0.704193
A_75_P01032219	YBL066C:2635	0.59986	0.563672	0.677	0.460487	0.510304	0.693173	-1.2347	-1.31165	-1.01653	-1.08497	-0.912595	-1.04617
A_75_P01032242	YBL066C:2412	0.594094	0.441379	0.641777	0.478685	0.803247	0.870761	-1.29371	-1.2324	-1.10292	-1.16722	-1.03479	-1.23896
A_75_P01032263	YBL066C:2200	0.354181	0.107297	0.0915032	-0.0458081	0.279446	0.393565	-1.47898	-1.41012	-1.17976	-1.26103	-0.977265	-1.15623
A_75_P01032290	YBL066C:1946	1.76578	1.39511	1.49149	1.32385	1.19679	1.06244	-0.900399	-0.815893	-1.10673	-0.780642	-0.74029	-0.975718
A_75_P01032331	YBL066C:1582	0.739522	0.523108	0.609877	0.472025	0.50426	0.393146	-1.23798	-1.12205	-1.10955	-0.9933	-0.918791	-1.1333
A_75_P01032356	YBL066C:1342	1.55592	1.54703	1.46549	1.40072	1.11136	3.21217	-0.320958	-0.0970419	-0.084632	-0.0968975	-0.111568	-0.136029
A_75_P01032386	YBL066C:1059	1.68963	1.48206	1.44496	1.23959	1.17646	1.11387	0.00725614	-0.0532975	0.0881996	-0.0270208	0.122308	0.0116186
A_75_P01032416	YBL066C:771	0.788996	0.631871	0.701888	0.813779	0.669061	0.545098	0.0170279	0.231105	0.14323	-0.00695557	0.0462874	0.00855606
A_75_P01032432	YBL066C:608	-0.0527101	-0.194879	-0.17385	0.0249336	-0.0956829	-0.0605673	-0.0837723	0.101575	0.177912	-0.0622716	-0.0232649	0.0275006
A_75_P01032458	YBL066C:329	-0.49845	-0.537893	-0.773174	-0.87939	-0.413005	-0.346382	0.616284	0.711502	0.500497	0.449807	0.411015	0.428137
A_75_P01032490	YBL066C:28	-1.48492	-1.72683	-1.8754	-1.56852	-1.28386	-1.47598	0.371742	0.375561	0.176341	0.134845	0.140622	0.146115
A_75_P01032524	YBL064C:731	-1.34693	-1.63408	-1.25772	-0.616225	0.0932006	0.288369	0.354954	0.465912	0.456668	0.181357	0.0694523	0.192426
A_75_P01032551	YBL064C:458	-1.76825	-1.72997	-1.61645	-1.11295	-0.467046	-0.147076	0.362145	0.7826	0.713694	0.437919	0.321494	0.204645
A_75_P01032576	YBL064C:178	-1.52865	-1.65217	-1.81994	-1.26916	-0.865246	-0.789127	0.221099	0.658311	0.637788	0.492279	0.412274	0.288217
A_75_P01032604	YBL064C:-80	-0.940679	-0.917584	-0.615421	-1.02594	-0.530077	-0.640215	-0.304339	-0.0972656	-0.20443	-0.173662	-0.167439	-0.24353
A_75_P01032647	YBL063W:-193	-2.22777	-2.32101	-2.50963	-2.26078	-2.28719	-2.5665	-1.08728	-0.969163	-0.631667	-0.434889	-0.335468	-0.274527
A_75_P01032664	YBL063W:-10	-2.29185	-2.20961	-2.35561	-2.47909	-1.80193	-1.99606	-0.126231	-0.202357	-0.0828992	-0.031997	-0.00568325	-0.0313771
A_75_P01032685	YBL063W:176	-0.564559	-0.571897	-0.688393	-0.776257	-0.473805	-0.276585	0.574212	0.541638	0.745615	0.637442	0.599169	0.735064
A_75_P01032701	YBL063W:361	-0.951454	-1.12923	-1.21113	-1.14295	-0.634517	-0.745873	0.361372	0.367311	0.503189	0.39376	0.390885	0.304562
A_75_P01032737	YBL063W:705	-0.333892	-0.507423	-0.470916	-0.336669	0.0319658	0.297945	0.0424586	0.0783106	0.12951	-0.0476251	-0.129314	-0.129503
A_75_P01032755	YBL063W:872	1.14311	0.813847	0.782157	0.639354	0.808205	1.27479	0.127922	0.167532	0.0174435	0.0830446	-0.277858	-0.290076
A_75_P01032778	YBL063W:1109	1.53001	1.33035	1.06715	0.975959	1.19391	1.70628	-0.297119	-0.293156	-0.191391	-0.230538	-0.427415	-0.232038
A_75_P01032807	YBL063W:1442	2.5768	1.896	2.39536	1.90684	1.83547	1.16741	0.0808919	-0.362295	-0.304738	-0.0985355	-0.299061	-0.493852
A_75_P01032832	YBL063W:1673	1.37526	1.59229	1.5378	1.29696	1.39803	2.84406	-0.529412	-0.745239	-0.399696	-0.638921	-0.556365	-0.5722
A_75_P01032853	YBL063W:1906	0.711383	0.595431	0.561423	0.740074	0.885052	0.948666	-1.09264	-0.8357	-1.21517	-1.07819	-1.14977	-1.36724
A_75_P01032882	YBL063W:2186	0.923972	0.584154	0.616001	0.12459	0.780495	0.582375	-0.955103	-1.17953	-1.02798	-1.17806	-1.1709	-1.28787
A_75_P01032910	YBL063W:2472	0.276026	0.0837793	0.207132	-0.349483	0.316222	0.587101	-1.28313	-1.31591	-1.39873	-1.30419	-1.29876	-1.37028
A_75_P01032929	YBL063W:2664	2.28027	2.20865	2.2669	2.10994	1.64788	1.4314	-0.749119	-1.00628	-0.891439	-0.791156	-0.795388	-0.80814
A_75_P01032951	YBL063W:2882	0.245897	0.180214	0.230104	-0.0375162	0.554197	0.732303	-1.20347	-1.18516	-1.26792	-1.36548	-1.20585	-1.31054
A_75_P01032967	YBL063W:3052	1.28849	1.27961	1.03982	0.876352	1.35751	1.50924	-0.649035	-0.876066	-0.557691	-0.857434	-0.64647	-0.835507
A_75_P01032988	YBL063W:3284	2.67808	2.2533	2.476	1.74681	1.69012	1.84784	-0.184241	-0.350338	-0.398524	-0.378287	-0.365727	-0.395796
A_75_P01033018	YBL061C:1964	0.827456	0.518553	0.56985	0.188418	0.302902	0.49317	-0.882241	-0.879899	-0.832343	-0.921132	-0.88881	-0.99961
A_75_P01033040	YBL061C:1723	0.222938	0.00919051	-0.0303129	-0.22501	0.0197857	0.292055	-1.024	-0.958032	-0.937017	-0.953008	-0.915556	-1.15873
A_75_P01033067	YBL061C:1439	0.618427	0.375181	0.358634	-0.00643866	0.25447	0.374528	-0.756549	-0.622608	-0.75963	-0.691159	-0.821851	-1.00141
A_75_P01033092	YBL061C:1205	1.15206	0.909314	0.954327	0.856189	0.86165	0.96844	-0.167824	-0.0696451	0.0488065	-0.242881	-0.208279	-0.327573
A_75_P01033117	YBL061C:970	1.33837	1.07425	1.03287	0.768077	0.965557	0.652389	0.109428	0.260315	-0.0414966	-0.0503119	-0.301056	-0.428308
A_75_P01033136	YBL061C:789	1.58301	1.35838	1.2452	1.1579	1.20099	1.79856	0.351484	0.488885	0.113912	0.221824	-0.0575379	-0.0353969
A_75_P01033168	YBL061C:494	1.87194	1.81562	1.66198	1.26485	0.801691	1.45332	1.039	1.10018	0.905198	0.864323	0.716893	0.877931
A_75_P01033192	YBL061C:255	0.208824	0.0929232	-0.148207	-0.170491	0.104594	-0.0685473	0.769161	0.617926	0.550905	0.380995	0.389189	0.485934
A_75_P01033208	YBL061C:90	-1.82633	-1.52885	-1.71243	-1.22179	-1.25804	-1.38539	0.166702	0.163317	0.232687	0.0979581	0.171374	0.206811
A_75_P01033232	YBL061C:-113	-0.0227277	0.141155	0.232608	0.103374	0.170103	-0.095287	0.649744	0.644067	0.537346	0.582342	0.536812	0.624321
A_75_P01033264	YBL060W:-107	0.470537	0.514524	0.287473	0.573035	0.209503	-0.154334	0.702576	0.674516	0.57898	0.709574	0.556132	0.534205
A_75_P01033293	YBL060W:193	-0.631509	-0.742881	-1.0492	-1.14762	-0.39257	-0.869018	0.616686	0.526752	0.590427	0.47979	0.558991	0.611899
A_75_P01033310	YBL060W:399	0.530028	0.612543	0.54382	0.659345	0.165158	0.194729	0.741767	0.733979	0.751876	0.546307	0.606063	0.666327
A_75_P01033338	YBL060W:672	0.201341	-0.042744	-0.0141533	-0.297971	-0.285005	-0.312179	0.0504061	-0.152612	0.0465041	0.018694	0.10986	-0.00349955
A_75_P01033358	YBL060W:885	0.902071	0.786412	0.789164	1.07475	0.658434	0.821977	0.214147	0.263586	0.670071	0.235222	0.312299	0.269655
A_75_P01033391	YBL060W:1229	1.10642	1.03946	0.906352	0.786049	0.626084	0.433014	0.0552341	-0.0474485	0.288064	-0.00044588	0.206862	0.136768
A_75_P01033406	YBL060W:1402	1.51508	1.20492	1.16732	1.12751	0.707541	1.30422	0.0957994	0.20668	-0.00230892	0.114019	0.124881	0.0456371
A_75_P01033455	YBL060W:1839	1.67292	1.0245	1.34501	0.880034	0.863329	0.882968	0.184952	0.119311	0.0167532	0.217925	0.219272	0.130912
A_75_P01033493	YBL059C-A:396	-2.36863	-2.15988	-2.1788	-1.90948	-1.6365	-1.98958	-0.0387285	0.0828093	-0.13608	-0.12966	0.0478199	-0.0833831
A_75_P01033537	YBL059C-A:-16	-1.86031	-1.7421	-1.78384	-1.3183	-1.59399	-2.01299	0.107686	0.067099	-0.0447869	0.133381	0.321404	0.128548
A_75_P01033559	YBL059W:168	-0.687301	-0.678713	-0.850724	-1.2488	-1.02631	-0.145454	1.57573	1.45539	1.33095	1.48759	1.5972	1.5248
A_75_P01033576	YBL059W:331	-1.46791	-1.68393	-1.66462	-1.66857	-1.66479	-1.67075	0.580532	0.517695	0.839122	0.479753	0.519419	0.428951
A_75_P01033594	YBL059W:520	-1.49565	-1.65978	-1.85044	-1.61104	-1.59276	-1.66726	0.979308	0.937047	0.762309	0.794221	1.03902	0.964282
A_75_P01033613	YBL058W:-131	0.0997296		-0.487791	-1.24801	-0.393287	-1.04459	0.163064	-0.0633751	0.0674972	0.0840289	0.463063	0.397761
A_75_P01033660	YBL058W:389	0.294856	0.262228	0.227932	0.377593	0.342193	0.579193	0.672222	0.826182	0.673217	0.778757	0.424398	0.504868
A_75_P01033692	YBL058W:694	2.1235	2.2331	2.05258	2.41219	1.81979	1.70326	0.881782	0.926739	0.958216	0.810195	0.504538	0.721428
A_75_P01033734	YBL058W:1191	1.07154	0.989477	0.954251	0.817783	0.973982	1.3159	0.403248	0.376667	0.256626	0.245501	0.0726159	0.385967
A_75_P01033754	YBL057C:624	1.35542	1.38852	1.17481	1.2308	1.22952	1.22041	0.696931	0.681526	0.720811	0.535763	0.58683	0.898679
A_75_P01033788	YBL057C:264	-0.831344	-0.815564	-0.832785	-0.698595	-0.424756	-0.383567	0.747247	0.945489	0.553077	0.48204	0.389585	0.534689
A_75_P01033812	YBL057C:16	-1.53392	-1.65798	-1.8722	-1.74503	-1.88669	-1.50014	0.285583	0.223952	0.0952384	0.0786945	0.121538	0.33647
A_75_P01033830	YBL057C:-155	-0.195324	0.14848		0.743182	0.438335	0.31118	0.0250258	-0.0893052	0.0618379	0.0140495	0.11412	0.0125227
A_75_P01033848	YBL056W:37	1.20457	1.26325	1.04827	1.12685	1.12538	1.11051	1.19647	1.30658	1.12162	1.08149	1.03099	1.08332
A_75_P01033866	YBL056W:238	0.876741	0.668763	0.671593	0.748923	0.65681	0.373115	0.704061	0.684792	0.455123	0.49162	0.161716	0.196094
A_75_P01033893	YBL056W:502	1.09322	0.959286	0.982166	0.903777	0.808399	0.885655	0.475758	0.471304	0.339561	0.450904	0.0368758	0.0567699
A_75_P01033920	YBL056W:772	1.04129	0.818271	0.972047	1.08118	1.00771	0.887459	-0.222331	-0.041867	-0.195649	-0.332973	-0.484757	-0.602799
A_75_P01033946	YBL056W:1035	-0.0858917	-0.124577	-0.127332	-0.0580491	-0.101361	0.133214	-0.44033	-0.340709	-0.408467	-0.427358	-0.58009	-0.592791
A_75_P01033969	YBL056W:1263	0.824881	0.65612	0.751911	0.746661	0.715751	0.750484	-0.794982	-0.632921	-0.66878	-0.724678	-0.892029	-0.830031
A_75_P01033986	YBL056W:1455	0.807313	0.659902	0.738307	0.821841	0.877361	0.853009	-0.670782	-0.547929	-0.564685	-0.698581	-0.830105	-0.864171
A_75_P01034023	YBL055C:1254	0.402681	0.31958	0.53268	0.362297	0.545317	0.4288	-0.0737089	-0.165124	-0.158617	-0.181979	-0.208555	-0.257426
A_75_P01034062	YBL055C:876	0.31082	0.163136	0.041341	-0.0520903	0.277929	-0.0455298	0.0471021	0.0607518	0.0517536	-0.0128962	0.034277	0.011773
A_75_P01034090	YBL055C:585	-0.64409	-0.479683	-0.488489	-0.433067	-0.726914	-1.1295	0.103088	0.0440693	0.0737448	0.0713556	0.0149964	0.0491085
A_75_P01034116	YBL055C:321	-1.54188	-1.59019	-1.69625	-1.83863	-1.19435	-1.79339	0.185366	0.311768	0.0551508	-0.0115865	0.0193385	0.0251631
A_75_P01034147	YBL055C:7	-2.4364	-2.13203	-2.13446	-1.96399	-1.4405	-2.41089	0.0388356	0.00774656	-0.0670154	-0.0293586	-0.0128763	0.036483
A_75_P01034180	YBL055C:-336	-1.42048	-1.21039	-1.22991	-0.861234	-1.01328	-1.36462	-0.333898	-0.257244	-0.783892	-1.02637	-0.91954	-0.477456
A_75_P01034205	YBL054W:-188	-0.938503	-1.07472	-0.925594	-1.14933	-0.531698	-0.755452	-0.0385736	-0.0850029	-0.711943	-0.810873	-0.653712	-0.46421
A_75_P01034233	YBL054W:83	-1.89478	-1.59542	-1.63581	-1.30038	-1.57679	-2.19199	-0.0189816	-0.144367	-0.407658	-0.616547	-0.459852	-0.240835
A_75_P01034264	YBL054W:387	0.381463	0.336919	0.209934	0.022876	-0.0961584	-0.340593	0.801454	0.58548	0.342394	0.0365091	-0.00208278	0.584753
A_75_P01034285	YBL054W:592	0.571282	0.708524	0.609811	0.464046	0.0481961	1.48589	0.746708	0.595961	0.332335	0.17469	0.125776	0.523702
A_75_P01034317	YBL054W:885	0.607644	0.563842	0.371156	0.142846	-0.204863	-0.181816	0.453068	0.495647	0.414161	0.293044	0.279094	0.587142
A_75_P01034346	YBL054W:1167	0.218754	0.0249418	-0.158167	-0.726364		-0.445399	-0.171231	-0.311816	-0.321577	-0.353742	-0.103481	0.0991899
A_75_P01034380	YBL054W:1477	0.352719	0.539886	0.643124	0.402524	0.0481035	0.255129	-0.455734	-0.397493	-0.201897	-0.286571	-0.11539	0.175339
A_75_P01034418	YBL052C:2435	-0.189547	-0.370007	-0.175384	-0.191772	-0.305553	-0.51442	-0.970396	-0.950624	-1.09121	-0.887777	-0.939306	-0.914173
A_75_P01034442	YBL052C:2199	0.659837	0.538089	0.46452	0.224163	0.33936	0.42779	-0.901279	-0.63407	-0.97461	-0.718841	-0.626603	-0.821931
A_75_P01034467	YBL052C:1938	1.06181	0.829605	1.02578	0.799449	0.375452	0.232032	-0.727687	-0.774724	-0.754573	-0.562733	-0.675247	-0.808161
A_75_P01034493	YBL052C:1692	1.02219	0.868086	0.981264	0.746191	0.641916	0.453403	-0.885332	-0.905695	-0.922022	-0.783672	-0.666379	-0.871186
A_75_P01034522	YBL052C:1394	0.614163	0.470235	0.654578	0.292382	0.379973	0.301449	-0.953653	-0.867712	-0.969401	-0.804693	-0.749824	-0.909273
A_75_P01034548	YBL052C:1142	0.763726	0.830792	0.918631	0.876675	0.530928	0.419666	-0.418982	-0.29286	-0.312734	-0.355387	-0.47373	-0.58435
A_75_P01034589	YBL052C:778	2.40559	2.38903	2.22081	1.86194	1.8911	1.23093	0.0898382	0.152617	0.0933311	-0.140795	-0.213545	-0.248702
A_75_P01034614	YBL052C:489	-0.342872	-0.643964	-0.503908	-0.896217	-0.90229	-1.41661	-0.318231	-0.277484	-0.379166	-0.25468	-0.348003	-0.705682
A_75_P01034636	YBL052C:270	-0.535167	-0.602272	-0.73199	-0.86384	-0.723007	-1.07949	0.341005	0.367631	0.242787	0.108119	0.0708814	0.0632815
A_75_P01034649	YBL052C:104	-0.104623	-0.0322307	-0.158097	-0.0562784	-0.203761	-0.460531	0.613416	0.613726	0.337784	0.258985	0.139227	0.172243
A_75_P01034678	YBL052C:-168	-2.45518	-2.12413	-2.17744	-1.74031	-1.6471	-2.72577	-0.0032971	-0.248833	-0.0354846	-0.0335745	-0.0495983	-0.146638
A_75_P01034699	YBL052C:-361	0.483007	0.711251	0.465006	0.81138	0.828184	0.00075341	0.136434	0.098391	0.543467	0.332612	0.629616	0.535678
A_75_P01034722	YBL052C:-588	1.17393	0.404359	0.871193	0.216428	0.135971	-0.555627	-0.18602	-0.230363	-0.795444	-0.445292	-0.750786	-0.686445
A_75_P01034759	YBL051C:1899	0.898772	0.729051	0.691801	0.530741	0.63192	0.546231	-0.760812	-0.585751	-0.742857	-0.714752	-0.713098	-0.85968
A_75_P01034775	YBL051C:1735	2.29444	1.56452	1.6454	1.69595	1.30959	1.09293	-0.550582	-0.377756	-0.619158	-0.624695	-0.665825	-0.701002
A_75_P01034805	YBL051C:1412	0.99608	1.0128	1.03133	0.986028	2.49191	1.50629	-0.85768	-0.639488	-0.677793	-0.733066	-0.779763	-0.992903
A_75_P01034846	YBL051C:1025	1.28294	1.20503	1.2782	1.04863	1.00219	1.21267	-0.317164	-0.326726	0.0314309	-0.156848	-0.246794	-0.306416
A_75_P01034867	YBL051C:815	1.21869	0.925785	1.09947	0.890689	0.949687	0.493809	-0.359475	-0.292533	-0.398293	-0.202923	-0.428037	-0.658512
A_75_P01034885	YBL051C:636	0.663245	0.480086	0.631326	0.361329	0.452147	0.325469	-0.255474	-0.0102188	-0.292156	-0.211784	-0.543021	-0.680009
A_75_P01034911	YBL051C:361	1.77391	1.62997	1.7089	1.43864	1.18571	1.26711	0.663568	0.748653	0.365419	0.445089	0.0270637	0.132523
A_75_P01034933	YBL051C:119	-1.09107	-1.0127	-0.935167	-0.313673	-0.661392	-1.01114	0.358397	0.487971	0.189358	-0.00202128	-0.243495	-0.133205
A_75_P01034955	YBL051C:-76	-0.132459	0.0441068	0.105138	0.40587	-0.0928092	-0.12224	0.310363	0.334296	0.436933	0.273627	0.0667275	0.322432
A_75_P01034979	YBL050W:-36	-0.857058	-0.836603	-1.06859	-1.39938	-0.699684	-0.942838	0.821028	0.384969	0.511238	0.659956	0.965338	1.02529
A_75_P01035026	YBL050W:426	-0.66662	-0.931143	-0.768776	-0.955551	-0.483365	-0.445261	0.292197	0.209628	0.103788	0.189346	0.186661	0.151641
A_75_P01035047	YBL050W:632	0.746939	0.530596	0.461458	0.530638	0.269651	2.49913	0.347481	0.400991	0.20983	0.392338	0.122034	0.121091
A_75_P01035066	YBL050W:795	0.826972	0.878205	0.825145	0.876204	0.677723	1.84343	0.13468	0.330238	0.0623605	0.18338	-0.0143019	-0.0320149
A_75_P01035085	YBL050W:980	0.205844	0.055711	0.176661	-0.136598	0.0863785	0.0717893	-0.209636	-0.333826	-0.257886	0.00065897	-0.0495993	-0.139496
A_75_P01035102	YBL049W:-557	1.08845	1.05451	1.01281	0.961557	0.749794	0.690756	0.131938	0.195979	0.271274	0.169527	0.391667	0.552422
A_75_P01035121	YBL049W:-342	0.307419	0.211238	0.120837	0.0327323	0.0122495	-0.337955	-0.0234634	0.0622119	-0.0169126	0.0870021	0.145616	0.193912
A_75_P01035160	YBL049W:58	-0.765741	-0.937954	-0.904442	-1.07954	-0.893472	-0.22593	0.158243	0.142962	0.169679	0.0458156	0.149412	0.0795081
A_75_P01035196	YBL049W:435	-0.481979	-0.751847	-0.779117	-0.511	-0.571841	-0.807449	0.879362	0.927891	0.551838	0.62508	0.592383	0.730023
A_75_P01035222	YBL049W:691	-0.658426	-0.660981	-0.817843	-0.418404	-0.0107678	-0.425435	0.295147	-0.0707897	0.177453	0.145263	0.414642	0.472221
A_75_P01035260	YBL047C:4134	0.246891	0.0806412	0.168795	-0.0484628	0.174105	0.537524	0.111628	0.132293	-0.0347939	-0.190456	-0.196306	-0.281397
A_75_P01035275	YBL047C:3969	1.07558	0.992061	0.884668	1.15573	1.16571		0.115087	0.11808	0.046904	-0.240394	-0.366731	-0.257112
A_75_P01035299	YBL047C:3734	0.184499	-0.0812938	-0.00645565	0.11805	0.116184	0.444287	-0.622618	-0.437004	-0.66371	-0.812772	-0.825765	-0.951011
A_75_P01035351	YBL047C:3210	0.439294	0.357824	0.53235	0.401413	0.720401	0.88427	-0.741729	-0.534187	-1.00063	-1.00317	-1.17866	-1.12657
A_75_P01035376	YBL047C:2952	0.283418	0.0845748	0.23704	0.0169741	0.478475	0.417427	-1.27645	-1.09483	-1.40097	-1.53657	-1.56178	-1.56334
A_75_P01035395	YBL047C:2761	0.952795	0.909577	0.984734	0.919139	1.06443	1.1252	-0.945703	-0.843542	-0.930244	-1.20418	-1.26797	-1.40632
A_75_P01035420	YBL047C:2531	0.986283	0.627029	0.759256	0.697299	0.708724	0.97244	-0.994857	-0.806507	-1.15166	-1.07098	-1.4119	-1.62795
A_75_P01035447	YBL047C:2234	1.12859	0.999811	1.03099	1.04911	1.36742	1.2433	-0.988016	-0.898751	-1.02475	-1.15478	-1.24328	-1.38174
A_75_P01035474	YBL047C:1966	0.801185	0.568771	0.581029	0.508047	0.792032	0.954398	-0.944584	-0.731186	-1.16052	-1.19532	-1.39891	-1.62034
A_75_P01035496	YBL047C:1758	0.93873	0.881662	0.791371	0.523278	0.97656	1.02088	-0.66395	-0.574333	-0.638066	-0.870595	-1.10755	-1.1565
A_75_P01035520	YBL047C:1512	2.26972	1.89318	1.86822	1.68453	2.11848	1.96973	-0.36292	-0.351611	-0.508492	-0.586257	-0.943198	-1.07479
A_75_P01035538	YBL047C:1332	1.36064	0.968421	1.08958	0.875759	1.3137	1.11504	-0.45302	-0.432787	-0.668179	-0.695454	-1.07426	-1.08777
A_75_P01035571	YBL047C:993	0.566066	0.492403	0.570803	0.649185	0.817267	0.900899	-0.156066	-0.0215682	-0.249914	-0.395692	-0.760209	-0.730347
A_75_P01035592	YBL047C:795	0.823959	0.649847	0.744179	0.464622	0.745377	0.804491	0.234928	0.255839	0.281739	0.0489867	-0.343366	-0.156165
A_75_P01035615	YBL047C:576	0.693211	0.703907	0.721237	0.417074	0.693252	0.815872	0.475802	0.360017	0.364928	0.339539	-0.10753	0.0910047
A_75_P01035651	YBL047C:209	-1.36632	-1.37431	-1.49979	-0.956415	-0.602902	-0.854995	0.301145	0.41323	0.587346	0.192511	0.142883	0.166226
A_75_P01035677	YBL047C:-68	-0.268661	-0.274927	-0.27504	-0.540384	-0.238961	-0.650038	0.653582	0.60275	0.581315	0.591531	0.605156	0.642357
A_75_P01035730	YBL046W:168	1.18262	1.0886	0.933975	0.766558	1.03443	0.736301	0.848835	0.781103	0.854298	0.397841	0.308772	0.585862
A_75_P01035757	YBL046W:495	0.943672	0.871368	0.851065	0.701524	0.515281	0.846039	0.271286	0.191694	0.339086	0.127488	-0.113331	0.105488
A_75_P01035781	YBL046W:747	1.66093	1.42527	1.48922	1.0765	1.3569	1.38262	0.0819968	0.0356314	-0.03982	0.0137909	-0.226099	-0.165117
A_75_P01035811	YBL046W:1000	1.05751	0.972291	0.856343	0.494597	0.708124	1.12339	-0.218987	-0.320903	0.00447798	-0.365538	-0.213931	-0.0741508
A_75_P01035842	YBL046W:1303	1.73575	1.29684	1.26774	1.01727	1.14596	1.33691	-0.292047	-0.108515	-0.531335	-0.578128	-0.497331	-0.326517
A_75_P01035885	YBL045C:1347	0.770963	0.671013	0.69724	0.537723	0.655595	0.746071	-0.612958	-0.579932	-0.543362	-0.517018	-0.463051	-0.372848
A_75_P01035904	YBL045C:1139	0.42502	0.196302	0.33892	-0.113597	0.319569	0.306638	-0.765222	-0.683181	-0.818948	-0.715477	-0.633118	-0.709595
A_75_P01035929	YBL045C:902	0.577718	0.400441	0.359101	0.529166	0.123325	0.778296	-0.679585	-0.702557	-0.589815	-0.623165	-0.619458	-0.583483
A_75_P01035954	YBL045C:669	0.91593	0.875833	0.865097	1.04364	0.884353	0.530133	0.163397	0.311015	0.153375	0.0775204	-0.110449	-0.0402339
A_75_P01035978	YBL045C:452	-0.364044	-0.376161	-0.380511	-0.00709435	-0.14659	-0.119994	0.11016	0.2729	0.155625	0.121721	-0.093485	-0.19871
A_75_P01036013	YBL045C:106	0.409766	0.326851	0.130867	0.438467	0.245119	0.00399501	0.746646	0.824794	0.759138	0.680498	0.47566	0.658323
A_75_P01036030	YBL045C:-73	-0.887768	-0.934932	-1.10701	-0.528644	-0.786752	-1.03151	0.378976	0.566113	0.427339	0.4005	0.425255	0.394817
A_75_P01036056	YBL044W:-154	-0.975295	-1.05397	-0.628573	0.316581	0.196951	0.660688	-1.323	-0.552158	-0.905745	-0.698481	-0.417846	-0.890209
A_75_P01036078	YBL044W:52	-1.208	-0.383519	-0.156015	0.349491	-0.217251	-0.884504	-0.936151	-1.097	-0.584921	-1.13632	-1.06121	-1.05524
A_75_P01036127	YBL043W:-172	-2.87599	-2.79738	-2.89522	-2.56925	-2.46163	-2.93433	-1.14976	-0.972653	-0.650384	-0.712259	-0.467583	-0.617101
A_75_P01036147	YBL043W:18	0.0484676	-0.397034	-0.564946	-0.664203	-0.55009	-0.822831	0.572845	0.379232	1.06476	0.783432	0.992467	1.06847
A_75_P01036169	YBL043W:251	-0.74654	-0.671831	-0.834735	-1.33802	-1.13234	-1.44336	0.76348	0.840154	0.581353	0.869927	0.583812	0.621099
A_75_P01036195	YBL043W:497	-1.48085	-1.37751	-1.68484	-1.49066	-1.36172	-1.55538	0.400462	0.376388	0.751833	0.417319	0.70922	0.700141
A_75_P01036213	YBL043W:699	-0.342277	-0.116537	-0.379571	-0.66145	-0.522124	-0.676463	0.85752	0.845081	0.769107	0.819115	0.707721	0.802153
A_75_P01036231	YBL043W:878	-2.17034	-2.03734	-1.91574	-1.55828	-1.91747	-1.24643	-0.309527	-0.333538	0.0715833	-0.053453	0.149634	-0.0506061
A_75_P01036247	YBL043W:1053	-2.93728	-2.71218	-2.67349	-2.21842	-2.4454	-1.42695	-0.851133	-0.824511	-0.623463	-0.644958	-0.335902	-0.502372
A_75_P01036266	YBL042C:2344	0.117568	0.22345	0.263179	-0.371401	-0.0362381	-0.392512	0.699748	0.751947	0.467683	0.674345	0.735986	0.859971
A_75_P01036308	YBL042C:1921	-0.46154	-0.61991	-0.522747	-0.639799	-0.898278		-0.579898	-0.548546	-0.45806	-0.401134	-0.137993	-0.187111
A_75_P01036328	YBL042C:1717	0.423588	0.289734	0.37881	-0.131146	-0.242463	-0.790936	-0.162768	-0.162465	-0.0400969	-0.0570394	0.21921	0.248175
A_75_P01036349	YBL042C:1519	1.02456	0.81274	0.864651	0.300863	0.214715	-0.288505	-0.147093	-0.282203	0.10469	0.0258371	0.239298	0.309361
A_75_P01036377	YBL042C:1207	1.63378	1.38251	1.39627	1.06469	0.812442	0.625157	0.0998621	0.248954	0.30661	0.254959	0.276114	0.497105
A_75_P01036433	YBL042C:672	0.991378	0.70206	0.573722	0.419026	0.290069	-0.0138602	0.257328	0.37396	0.607683	0.275837	0.457149	0.689636
A_75_P01036458	YBL042C:407	0.323922	0.0791395	0.107327	-0.162201	-0.27405	-0.741962	-0.0736679	0.140825	0.156447	-0.082261	0.000209092	0.165863
A_75_P01036496	YBL042C:32	-0.788484	-0.479002	-0.577926	-0.673692	-0.967928	-0.311942	-0.153624	-0.00960688	-0.387093	-0.25672	-0.433815	-0.192146
A_75_P01036512	YBL042C:-169	0.3348	0.786013	0.886154	0.771638	0.480147	0.622889	-0.16002	-0.0532144	-0.143022	-0.0244827	-0.0876131	-0.148935
A_75_P01036539	YBL042C:-431	-1.86479	-0.640475	-0.244626	0.33423	-0.985191	-0.592077	-1.93699	-1.61523	-1.52114	-1.49043	-1.57103	-1.47791
A_75_P01036562	YBL041W:-339	-1.33403	-1.36682	-1.43997	-1.12381	-1.42446	-1.71272	-0.626742	-0.384353	-0.378798	-0.408299	-0.549285	-0.265251
A_75_P01036591	YBL041W:-51	0.783106	0.880989	0.554202	0.667266	0.768719	1.09976	0.640456	0.210785	0.468631	0.340225	0.766108	0.497028
A_75_P01036609	YBL041W:155	-0.774119	-1.08184	-1.12898	-1.08804	-0.38131	-0.279475	0.651787	0.599904	0.595288	0.106391	0.248334	0.218935
A_75_P01036626	YBL041W:330	1.02391	0.866418	0.686209	0.664302	0.782098	0.986114	0.792756	0.713624	0.98969	0.81215	0.691178	0.694259
A_75_P01036648	YBL041W:555	2.16424	1.58517	1.71944	1.58998	1.44711	1.13555	0.784967	0.74043	0.789965	0.799698	0.555147	0.637528
A_75_P01036689	YBL040C:634	-1.57985	-1.62094	-1.60761	-1.45503	-1.13732	0.496716	0.0491592	-0.024274	-0.0716725	-0.132777	-0.0857299	-0.177763
A_75_P01036711	YBL040C:411	0.942648	0.997959	0.874725	0.472899	0.549223	0.113556	0.581371	0.296269	0.601927	0.673619	0.457362	0.576816
A_75_P01036728	YBL040C:240	-0.439744	-0.341042	-0.438845	-0.523666	-0.297959	-0.383453	0.877517	1.00878	0.736715	0.842604	0.690368	0.915542
A_75_P01036751	YBL040C:25	-1.48152	-1.3688	-1.56203	-1.40592	-0.995472	-1.1785	0.616809	0.475748	0.626164	0.453425	0.751333	0.754591
A_75_P01036773	YBL040C:-208	-1.01953	-0.958196	-0.894711	-0.802366	-0.956491	-1.4136	0.449968	0.729733	0.221523	0.348229	0.2706	0.422115
A_75_P01036792	YBL039W-A:-146	-0.234945	0.0191819	0.0972513	-0.0869176	-0.459762	-0.827392	0.55177	0.244814	0.495932	0.495101	0.267401	0.371477
A_75_P01036809	YBL039W-A:30	-0.878976	-0.961091	-0.963002	-1.06867	-1.13924	-1.48128	0.861692	0.676333	0.69902	0.753032	0.634081	0.851313
A_75_P01036826	YBL039W-A:192	-1.35258	-1.15489	-1.3361	-1.45158	-1.50046	-1.67032	0.0721685	-0.170997	-0.0800997	0.0846449	-0.0223255	0.00373446
A_75_P01036844	YBL039C:1940	1.49824	1.63558	1.4334	0.419821	0.286187	-0.295074	-0.337501	-0.368963	-0.717881	-0.392651	-0.248246	-0.201229
A_75_P01036877	YBL039C:1619	1.30071	1.16685	1.14478	1.03603	0.695083	1.88421	-0.25444	-0.219255	-0.0531663	-0.151106	-0.172669	-0.0260256
A_75_P01036912	YBL039C:1295	0.979471	0.914232	0.809261	0.563274	0.530541	0.0773083	-0.266603	0.00997092	0.126346	-0.176197	-0.148534	0.0469761
A_75_P01036942	YBL039C:1010	0.509677	0.333992	0.480745	0.405537	0.256734	-0.13432	-0.307272	0.0626726	-0.0190088	-0.235728	-0.254474	-0.0780619
A_75_P01036960	YBL039C:823	0.131572	0.0907984	0.0893143	0.013274	-0.145451	-0.820461	-0.331201	-0.29088	-0.28821	-0.563853	-0.682455	-0.370052
A_75_P01036981	YBL039C:627	1.17171	0.898114	0.651601	0.521006	0.575553	2.29693	0.543069	0.408539	0.258523	-0.202247	-0.236659	0.339253
A_75_P01037002	YBL039C:412	0.812319	0.682741	0.376088	0.305636	0.100558	-0.320751	0.461915	0.364229	-0.135721	-0.564893	-0.545411	0.00742423
A_75_P01037017	YBL039C:234	-0.165825	0.308257	0.260042	0.340803	0.0631953	0.857119	0.459767	0.173647	-0.45129	-0.591622	-0.797772	-0.252291
A_75_P01037043	YBL039C:-43	-0.0628773	-0.115191	-0.102847	0.0663992	-0.200088	-0.958253	0.283007	-0.207947	-0.947485	-1.35675	-1.29475	-0.652592
A_75_P01037067	YBL038W:-193	0.86979	-0.0216696	-1.03645	-2.56675	-0.254608	0.864409		-0.359428	-0.936979	-0.140322		-0.0871883
A_75_P01037096	YBL038W:86	-1.61274	-1.62082	-1.62304	-1.58022	-1.51191	-1.41448	0.440299	0.314643	0.222809	0.187594	0.0969669	0.191074
A_75_P01037119	YBL038W:300	-0.214088	-0.136801	-0.244292	-0.44434	-0.326724	0.0466877	0.833902	0.900263	0.878658	0.767919	0.771712	0.758157
A_75_P01037150	YBL038W:606	0.342698	0.0471826	0.196933	-0.0300963	-0.112152	-0.0910662	0.705751	0.72617	0.681608	0.714335	0.680877	0.459733
A_75_P01037179	YBL037W:-117	0.331914	0.642774	0.759266	0.460151	0.306556	0.200081	0.436823	0.222039	0.206204	0.576589	0.581217	0.463513
A_75_P01037223	YBL037W:334	-0.0387296	-0.0466251	-0.0769241	-0.00188492	0.0105117	0.0219181	0.890843	0.779989	0.587684	0.782412	0.55822	0.641644
A_75_P01037247	YBL037W:584	-0.00363784	-0.317292	-0.115269	-0.517341	-0.126144	-0.130463	0.195271	0.153181	0.0954246	0.0572511	0.157578	-0.00446273
A_75_P01037280	YBL037W:910	0.662363	0.301166	0.377007	0.103208	0.486581	0.401466	-0.223734	-0.205584	-0.351266	-0.331595	-0.354037	-0.429986
A_75_P01037296	YBL037W:1094	0.700686	0.509583	0.477566	0.0928372	0.430046	0.595195	-0.238191	-0.0381412	-0.294784	-0.296681	-0.326335	-0.437262
A_75_P01037314	YBL037W:1272	1.47817	1.26308	1.4017	1.16032	1.0349	1.20014	-0.265612	0.0176967	-0.283835	-0.223391	-0.33015	-0.437402
A_75_P01037355	YBL037W:1657	0.196583	-0.054634	0.0699856	-0.32147	-0.162849	0.305407	-0.973506	-0.976508	-0.945947	-0.896151	-0.827921	-1.0686
A_75_P01037381	YBL037W:1913	0.433622	0.602583	0.548684	0.65801	0.383004	0.906368	-0.84904	-0.711781	-0.664228	-0.778572	-0.656392	-0.753589
A_75_P01037411	YBL037W:2231	1.4817	1.55558	1.42514	1.34751	1.48983	1.4667	-0.697161	-0.60577	-0.637996	-0.707203	-0.587035	-0.730135
A_75_P01037445	YBL037W:2560	0.697039	0.845312	0.891209	0.67981	0.585189	0.872511	-0.550205	-0.379539	-0.74831	-0.502603	-0.49524	-0.537169
A_75_P01037467	YBL037W:2786	0.704855	0.906182	0.929572	0.589943	0.84616	0.905445	-0.387352	-0.452187	-0.46729	-0.339409	-0.276931	-0.428389
A_75_P01037515	YBL036C:765	0.957814	0.931163	0.815196	0.322865	1.16601	1.15015	-0.0263661	-0.00524331	-0.0274604	-0.122699	0.0611669	0.0939675
A_75_P01037550	YBL036C:399	0.410431	0.578408	0.425634	0.205872	0.213331	0.335015	0.414936	0.403197	0.237543	0.351163	0.198637	0.288805
A_75_P01037579	YBL036C:86	-0.034909	0.0995838	-0.0402992	-0.132045	-0.00638294	-0.558644	0.469711	0.536374	0.392873	0.320718	0.404927	0.658381
A_75_P01037631	YBL035C:1958	-0.252816	-0.394469	-0.50638	-0.3851	-0.340353	1.25084	0.168759	0.184494	0.196251	0.120331	0.222746	0.054561
A_75_P01037667	YBL035C:1622	-0.403502	-0.672486	-0.528734	-0.701228	-0.617988	-0.905329	-0.324787	-0.302899	-0.3504	-0.306685	-0.172105	-0.427365
A_75_P01037697	YBL035C:1313	0.138403	-0.00439835	-0.0157807	-0.139907	-0.145229	-0.309264	-0.189379	-0.302359	-0.21051	-0.229191	-0.135616	-0.156071
A_75_P01037721	YBL035C:1078	0.0288006	-0.203429	-0.146376	-0.124963	-0.182917	-0.36662	-0.176734	-0.164148	-0.128676	-0.195352	-0.032661	-0.184191
A_75_P01037743	YBL035C:851	1.61617	1.13692	1.10359	0.670449	0.563637	0.75084	0.493326	0.659594	0.350674	0.367639	0.258367	0.3384
A_75_P01037760	YBL035C:689	0.654552	0.612427	0.618279	0.804234	0.320874	0.53155	0.428411	0.59687	0.46287	0.377463	0.328814	0.326995
A_75_P01037794	YBL035C:340	0.269271	0.171993	0.119427	-0.0112531	-0.141679	-0.12331	0.47748	0.474137	0.25814	0.348166	0.118263	0.384421
A_75_P01037828	YBL035C:-36	-0.336156	-0.219572	-0.238403	-0.00961399	-0.327341	-0.769216	0.0963452	0.223777	-0.129695	-0.158961	-0.204798	0.026922
A_75_P01037849	YBL035C:-235	1.44869	1.50229	1.41846	1.2583	0.614224	-0.273576	-0.447959	-0.854052	-0.766358	-0.755955	-0.800485	-0.859724
A_75_P01037865	YBL034C:4374	0.414	0.342837	0.242302	0.465028	0.221343	0.221018	-0.544605	-0.67713	-0.373451	-0.560377	-0.433379	-0.258598
A_75_P01037881	YBL034C:4206	-0.28235	-0.247357	-0.315549	-0.0826837	-0.284161	-0.188123	-1.0203	-0.915807	-0.855648	-0.977734	-0.84157	-0.925517
A_75_P01037912	YBL034C:3895	0.834445	0.513784	0.431227	0.231218	-0.0843844	0.559656	-0.872361	-0.74991	-1.02484	-0.999721	-0.82091	-0.891656
A_75_P01037954	YBL034C:3470	0.0129242	-0.0722366	0.097162	-0.0678483	0.0526355	-0.0779008	-1.36554	-1.20488	-1.53368	-1.36217	-1.28671	-1.48247
A_75_P01037992	YBL034C:3086	0.221016	0.128662	0.300218	-0.0167945	0.0995473	0.082734	-1.35772	-0.97174	-1.21766	-1.27485	-1.16245	-1.37416
A_75_P01038031	YBL034C:2750	1.19286	1.29826	1.33666	1.66517	1.02082	1.11192	-1.26045	-0.996568	-1.14583	-1.17167	-1.0063	-1.25143
A_75_P01038069	YBL034C:2340	0.917061	0.737836	0.77486	0.592133	0.781929	0.542063	-1.1694	-1.06931	-1.11503	-1.1138	-0.958243	-1.15035
A_75_P01038087	YBL034C:2155	0.785881	0.768301	0.596566	0.900741	0.969492	0.935179	-1.1213	-1.19083	-0.786302	-0.96165	-0.831125	-0.956677
A_75_P01038124	YBL034C:1778	0.41456	0.502017	0.555578	0.337914	0.413917	0.296703	-1.14353	-1.07785	-1.11408	-0.999601	-1.04174	-1.14813
A_75_P01038144	YBL034C:1567	-0.0679832	-0.0689769	0.0692569	-0.213006	-0.0193907	-0.36432	-1.09281	-1.16682	-1.14652	-1.0106	-1.07748	-1.25138
A_75_P01038172	YBL034C:1286	0.810383	0.607119	0.749329	0.307514	0.695991	0.451419	-0.756744	-0.726012	-0.825681	-0.686565	-0.665622	-0.855787
A_75_P01038189	YBL034C:1117	0.679724	0.46343	0.406782	0.196631	0.216316	0.580642	-0.525937	-0.437332	-0.560682	-0.574847	-0.61613	-0.792924
A_75_P01038223	YBL034C:792	0.599623	0.414866	0.625036	0.961482	0.53543	0.564396	-0.280253	0.00838325	-0.364367	-0.437987	-0.494541	-0.674096
A_75_P01038248	YBL034C:512	1.21748	1.149	1.2307	1.27743	0.710147	0.78457	0.423534	0.60677	0.276102	0.208651	0.0316056	0.0671855
A_75_P01038267	YBL034C:318	-1.17719	-1.03027	-0.967971	-0.894857	-0.787395	-1.57342	-0.00259171	-0.184779	-0.0396914	-0.022985	-0.0453785	-0.321512
A_75_P01038303	YBL034C:-38	-1.96487	-1.77204	-1.87792	-1.72136	-1.44746	-2.08562	-0.249883	-0.256612	-0.240867	-0.3068	-0.303035	-0.295803
A_75_P01038324	YBL034C:-253	1.27607	1.19983	1.11601	0.269944	0.644687	0.648096	-0.148644	-0.587733	-0.388301	0.03603	-0.141741	0.0109496
A_75_P01038368	YBL033C:561	-0.237527	-0.230323	-0.249934	-0.221081	-0.00333169	0.0815161	0.127962	0.232051	0.202001	-0.0127235	-0.076968	-0.00257688
A_75_P01038385	YBL033C:351	-0.993455	-1.05863	-0.964222	-0.814295	-0.503423	-0.588708	0.00779384	0.0735738	0.0809169	-0.0738854	-0.030804	-0.0204549
A_75_P01038417	YBL033C:24	-2.58078	-2.469	-2.3533	-1.64152	-1.50888	-2.02203	-0.403095	-0.221949	-0.228522	-0.133113	-0.19185	-0.314507
A_75_P01038443	YBL033C:-237	-1.93514	-2.11108	0	-3.40724	-1.62925	-0.257521	-1.67115	-1.64131			-1.54467	-1.44718
A_75_P01038482	YBL032W:153	-2.09338	-1.90013	-1.9011	-1.32686	-1.22642	-1.87728	-0.0403597	0.130385	0.00679264	-0.0461663	-0.0702595	-0.12956
A_75_P01038509	YBL032W:405	0.409466	0.222125	0.00521939	-0.0370142	0.260155	0.536215	0.711173	0.732167	0.813277	0.575921	0.332342	0.625805
A_75_P01038545	YBL032W:785	0.11536	0.144991	0.14225	0.0505973	0.170678	0.130245	0.219196	0.367538	0.25821	0.180202	-0.0617063	0.0678032
A_75_P01038562	YBL032W:987	0.436816	0.340816	0.451469	0.0250447	-0.0839675	0.293458	0.388233	0.293934	0.0860285	0.252311	-0.10579	0.0151962
A_75_P01038601	YBL031W:-156	0.334093	0.462994	0.355329	0.487532	0.411579	0.0698093	-0.796793	-0.945709	-0.858826	-0.603419	-0.337813	-0.594446
A_75_P01038620	YBL031W:38	-1.23671	-1.16431	-1.36314	-1.6702	-1.22993	-1.77926	0.332373	-0.0325239	0.269936	0.17061	0.523264	0.574479
A_75_P01038649	YBL031W:337	-0.874401	-0.955702	-0.928124	-1.21259	-0.774524	-0.89518	0.362616	0.232923	0.418894	0.168352	0.33322	0.46598
A_75_P01038667	YBL031W:503	0.695216	0.665273	0.577012	-0.277598	0.324645	0.660027	0.542789	0.425113	0.657581	0.384956	0.49101	0.635766
A_75_P01038708	YBL031W:920	1.28204	1.18558	0.963377	0.802685	1.23278	1.16151	0.389386	0.18091	0.333565	0.291799	0.41857	0.401551
A_75_P01038732	YBL031W:1172	1.96285	1.85234	1.90509	2.07016	1.91272	1.56634	-0.029604	0.0289508	-0.081815	-0.0703811	-0.13277	-0.251058
A_75_P01038748	YBL030C:948	1.29215	0.992236	0.733463	0.020546	1.01015	1.17358	0.535324	0.49524	0.658705	0.504323	0.464257	0.506132
A_75_P01038769	YBL030C:737	0.25944	0.0586013	-0.038033	0.0318919	0.031555	0.38529	0.0111606	0.256071	0.121648	-0.0227298	-0.023101	-0.0731434
A_75_P01038790	YBL030C:557	0.238877	-0.0141238	-0.0927094	-0.0473473	0.0143093	0.240803	0.0185729	-0.0277872	0.155155	-0.0820012	0.0377645	-0.0934283
A_75_P01038825	YBL030C:195	0.47545	0.466596	0.35808	0.823766	0.832745	0.716105	0.575273	0.649022	0.774971	0.39019	0.298432	0.483174
A_75_P01038856	YBL030C:-118	-0.503718	-0.325956	-0.0420374	-0.163804	-0.218611	-0.21788	0.0904022	0.141064	-0.230902	0.153895	-0.100816	0.0237044
A_75_P01038878	YBL030C:-376	-0.852015	-1.81703	-0.898268	0.505619	0.707265	-0.67555	0.0531238	0.377955	-0.0144519	0.356725	0.393005
A_75_P01038907	YBL029C-A:104	-2.63309	-2.65721	-2.71019	-2.23819	-2.32894	-2.48759	-0.0553439	0.0352603	-0.0926698	-0.101654	-0.0414669	0.0470343
A_75_P01038923	YBL029C-A:-69	-3.12462	-2.91687	-2.97854	-2.44415	-2.61451	-3.11396	-0.58568	-0.573579	-0.468157	-0.453939	-0.44619	-0.391145
A_75_P01038944	YBL029C-A:-313	-2.28522		-1.16783	-2.08838	-2.08814		-2.77122	-2.6087			-1.83641	-2.28569
A_75_P01038974	YBL029C-A:-622	-1.43024			-0.627559	-0.416046	0.366575	-0.0964996	-0.315972	-0.087027	-0.00854971	-0.441514	-0.372907
A_75_P01038992	YBL029W:-556	-1.62455	-1.4469	-1.46202	-1.1593	-1.43595	-1.52956	-0.43103	-0.132921	-0.303292	-0.244754	-0.495712	-0.332388
A_75_P01039010	YBL029W:-355	-0.161207	0.00892492	0.125872	0.0955645	-0.304545	-0.096111	0.280838	-0.0213277	-0.0174439	0.117089	-0.176406	0.0555964
A_75_P01039041	YBL029W:-64	-1.97337	-1.81905	-1.8056	-1.43783	-1.74997	-1.76188	0.0860861	0.202244	0.424218	-0.0345854	6.87153e-05	-0.0306792
A_75_P01039067	YBL029W:182	-1.44234	-1.31147	-1.29214	-1.45404	-1.42388	-1.80972	0.624219	0.495858	0.576691	0.523155	0.571074	0.682926
A_75_P01039107	YBL029W:567	-3.26446	-3.21172	-3.16409	-2.97692	-3.12457	-1.80045	-0.0800905	-0.0525326	0.00674288	-0.0716822	0.0422624	-0.0985159
A_75_P01039159	YBL029W:1090	0.957383	0.769777	0.872119	-0.110048	-0.411983	-0.609559	1.43358	1.09082	1.03405	1.3049	1.14196	1.48839
A_75_P01039192	YBL028C:260	-1.53162	-1.40111	-1.17435	-1.1538	-1.64604	-1.96515	0.673469	0.630893	0.331756	0.285788	-0.0360151	0.326454
A_75_P01039211	YBL028C:34	-3.08834	-2.56531	-2.51497	-2.24757	-2.20327	-3.32496	-0.00717986	-0.176425	-0.0393552	-0.182152	-0.427914	-0.258953
A_75_P01039231	YBL028C:-177	0.880088	1.1668	1.27303	1.20585	0.349926	-0.065746	-0.716785	-1.1268	-0.81088	-1.10579	-1.32712	-1.5589
A_75_P01039260	YBL027W:-118	-0.591142	-0.285073	0.270577	-0.866099	0.130428	-0.650228	-0.273978	0.0893447	-0.571313	1.04213	0.0323341	0.192178
A_75_P01039289	YBL027W:160	-0.244059	-0.273506	-0.235552	-0.748202	-0.540842	-0.76299	0.538854	0.455962	0.397326	0.380626	0.333283	0.546548
A_75_P01039310	YBL027W:360	0.392388	0.186109	0.163397	-0.0387948	-0.1581	-0.793627	0.175805	0.375968	0.59676	0.111514	0.310118	0.368448
A_75_P01039350	YBL027W:790	1.61217	1.38665	1.23773	0.952331	0.523658	0.862362	0.454983	0.815307	0.655395	0.674186	0.595814	0.707342
A_75_P01039386	YBL026W:-1047	-0.740158	-0.716477	-0.549662	-1.28659	-0.703019	-1.0302	0.302066	0.213444	0.254698	0.537205	0.394513	0.59306
A_75_P01039435	YBL026W:-564	-1.46917	-1.17823	-0.93121	-1.31009	-1.21674	-1.72842	0.346067	0.357966	0.189405	0.469848	0.564493	0.548658
A_75_P01039469	YBL026W:-178	-1.01151	-1.04113	-0.980565	-0.0221445	-1.07424	-1.26138	-0.0964808	0.0305122	-0.214428	0.187971	0.283374	0.0639292
A_75_P01039503	YBL026W:158	-1.7121	-1.94751	-1.92811	-1.87638	-1.60774	-1.89552	0.775266	0.66044	0.52393	0.49381	0.667528	0.589459
A_75_P01039544	YBL025W:-271	-1.38884	-1.44639	-1.35174	-1.48589	-1.3024	-1.60157	0.730008	0.860119	0.328442	0.531663	0.578936	0.667495
A_75_P01039583	YBL025W:114	-0.536113	-0.316887	-0.441276	-0.863356	-0.587016	0.581312	0.805458	0.575161	0.582276	0.752764	0.760205	0.694512
A_75_P01039602	YBL025W:316	-1.19999	-1.28028	-1.29168	-1.44936	-1.16181	-1.52703	0.0835983	0.0429915	-0.0381903	-0.0225473	-0.0180856	-0.0468445
A_75_P01039623	YBL024W:-535	0.782371	0.941161	0.846941	0.630329	0.363892	0.482587	0.98141	1.06749	0.96992	0.947069	0.907442	0.899073
A_75_P01039665	YBL024W:-94	-0.248409	0.711605	0.497252	0.177371	0.323555	0.649493	-0.327744	-0.23209	-0.366668	-0.140253	-0.297911	-0.417326
A_75_P01039692	YBL024W:195	-0.857667	-0.771779	-0.769708	-0.843535	-0.716809	-1.4124	0.235406	0.193206	0.101971	-0.0843137	-0.077235	0.0154185
A_75_P01039726	YBL024W:496	0.0372195	0.0221205	-0.018088	-0.588101	-0.138432	-0.862642	-0.0699524	0.0179547	-0.0527979	-0.0139106	-0.0828092	-0.353569
A_75_P01039751	YBL024W:759	1.73979	1.53134	1.56789	1.1188	1.8096	1.61476	0.369463	0.499667	0.632042	0.179931	0.216414	0.326222
A_75_P01039776	YBL024W:1004	0.918482	0.679753	0.658357	0.265528	0.296893	-0.00907115	-0.247485	-0.116767	-0.206582	-0.121897	-0.295764	-0.480981
A_75_P01039796	YBL024W:1221	0.215519	0.0224635	-0.115978	-0.0801307	0.150174	0.211261	-0.40746	-0.378531	-0.246164	-0.390348	-0.223921	-0.468597
A_75_P01039819	YBL024W:1448	1.31553	1.18676	1.15362	0.973016	0.919914	0.702612	-0.335983	-0.0402795	-0.131576	-0.146383	-0.148188	-0.421391
A_75_P01039846	YBL024W:1727	1.65034	1.38099	1.43358	0.834754	1.2047	1.11452	-0.519892	-0.47485	-0.282861	-0.274652	-0.158293	-0.26443
A_75_P01039880	YBL024W:2063	0.220716	0.0046361	0.190722	-0.123422	0.140818	-0.268572	-1.08181	-1.02032	-1.17096	-1.11216	-0.792632	-0.912983
A_75_P01039905	YBL023C:2683	2.29529	2.25359	2.12156	1.87999	1.75509	0.676385	-0.261982	-0.7087	-0.213074	-0.164853	-0.234007	-0.510585
A_75_P01039935	YBL023C:2379	-0.0528602	-0.406322	0.0359828	-0.440278	0.0259517	-0.0674472	-0.870103	-0.953702	-1.02392	-0.705741	-0.552832	-0.684433
A_75_P01039954	YBL023C:2205	-0.484185	-0.632981	-0.153461	-0.407127	-0.033329	-0.576383	-1.19733	-1.0843	-0.877741	-0.803616	-0.680155	-1.03347
A_75_P01039972	YBL023C:2036	1.74475	1.66071	1.61164	1.35365	1.50656	1.46803	-0.0230116	-0.161701	0.0363662	-0.0447758	0.0724685	0.0108443
A_75_P01039989	YBL023C:1864	-0.114778	-0.416305	-0.282209	-0.367017	-0.287236	2.72161	-1.16263	-1.109	-0.982728	-0.958133	-0.761575	-0.95499
A_75_P01040017	YBL023C:1590	1.19063	1.11669	1.13277	0.712304	1.06943	0.82723	-0.433282	-0.448104	-0.250934	-0.29617	-0.0189386	-0.180464
A_75_P01040038	YBL023C:1372	-0.0377352	-0.0573141	-0.0464476	-0.0663963	0.00485356	-0.271673	-0.607707	-0.566491	-0.400384	-0.227554	-0.351982	-0.620738
A_75_P01040065	YBL023C:1123	0.193693	0.185271	0.255259	0.128409	0.167843	1.22538	-0.58229	-0.459396	-0.475298	-0.48197	-0.502633	-0.641714
A_75_P01040082	YBL023C:930	0.804773	0.433164	0.557509	0.590319	0.63754	0.708856	0.0311377	-0.0963708	0.230691	-0.113365	0.0716425	0.0951646
A_75_P01040106	YBL023C:724	0.509038	0.381814	0.482097	0.41203	0.41525	0.488076	0.0856518	0.121978	0.247061	0.0806158	0.194983	0.0791781
A_75_P01040131	YBL023C:492	-0.599875	-0.794146	-0.566632	-0.601331	-0.501505	-0.774208	-0.0381107	0.172834	-0.0348157	-0.0114665	-0.0171789	-0.120695
A_75_P01040158	YBL023C:225	-0.318454	-0.337816	-0.244764	-0.0772366	-0.267612	-0.0753846	0.758042	0.758956	0.7312	0.675979	0.570934	0.646723
A_75_P01040178	YBL023C:24	-0.930427	-0.654926	-0.693275	-0.318031	-0.240464	-0.430596	0.547498	0.695368	0.624975	0.513246	0.5631	0.516418
A_75_P01040220	YBL022C:3377	0.309335	0.287252	0.349133	0.587298	0.919864	0.606227	-0.725854	-0.533125	-0.771957	-0.508446	-0.645052	-0.883879
A_75_P01040265	YBL022C:2954	0.608229	0.184063	0.370036	0.564125	0.805703	0.755743	-1.08087	-0.961082	-0.924775	-1.095	-1.22407	-1.30725
A_75_P01040295	YBL022C:2651	0.945084	0.764763	0.911822	1.00797	1.12267	1.21391	-0.993842	-0.702909	-1.01905	-1.08835	-1.45778	-1.5317
A_75_P01040332	YBL022C:2308	1.55488	1.42478	1.39318	1.08328	1.40866	1.51584	-0.817097	-0.544585	-0.818634	-0.975892	-1.19879	-1.21883
A_75_P01040383	YBL022C:1817	1.50358	1.27666	1.12345	0.876849	1.00146	1.50696	-0.671567	-0.553451	-0.731137	-0.848417	-1.18445	-1.08767
A_75_P01040422	YBL022C:1424	0.628168	0.543685	0.473162	0.295623	0.833835	1.22939	-0.929375	-0.669519	-0.71898	-1.13177	-1.45602	-1.42248
A_75_P01040450	YBL022C:1163	0.967479	0.587404	0.652213	0.374463	0.972367	1.0572	-0.64881	-0.489648	-0.575498	-0.8261	-1.15022	-1.19752
A_75_P01040495	YBL022C:696	0.905633	0.612775	0.668815	0.563907	0.890002	0.853313	-0.0480817	-0.0358466	0.0891651	-0.250554	-0.577633	-0.422111
A_75_P01040510	YBL022C:529	1.62045	1.30353	1.21308	1.26355	1.37176	1.28813	0.463902	0.61799	0.529262	0.302008	-0.160111	-0.056932
A_75_P01040547	YBL022C:162	0.431201	0.422988	0.144224	0.261168	-0.00893882	0.394791	0.838455	1.01855	0.491378	0.858721	0.384867	0.583434
A_75_P01040575	YBL022C:-104	-0.680208	-0.550159	-0.651718	-0.365236	-0.156465	-0.231276	0.642656	0.695533	0.474717	0.240349	0.542962	0.699656
A_75_P01040609	YBL021C:354	-2.50915	-2.08374	-2.29641	-1.77115	-1.83523	-2.27473	0.0648235	0.190228	-0.0487696	-0.0513181	0.038206	-0.0392352
A_75_P01040627	YBL021C:176	-2.00099	-2.18602	-2.31838	-2.32955	-1.87684	-1.89928	0.579866	0.822185	0.135871	0.0785029	0.0936445	0.399691
A_75_P01040647	YBL021C:-36	-1.10197	-1.08582	-1.22476	-1.0403	-1.13994	-0.838138	0.781169	0.716445	0.431528	0.760469	0.477704	0.478498
A_75_P01040677	YBL020W:20	-0.0818877	-0.0239993	0.0774648	0.0888283	-0.207249	-1.0035	0.126767	-0.351152	0.0220903	0.129061	-0.170633	-0.195146
A_75_P01040717	YBL020W:430	-1.06309	-1.10451	-1.17421	-1.02105	-0.514562	-0.357024	0.323929	0.531156	0.261639	0.0232287	-0.212879	-0.128368
A_75_P01040747	YBL020W:732	0.0056599	0.0426425	-0.0464548	-0.114876	0.0872988	0.300048	0.164368	0.166231	0.0882894	-0.0904781	-0.210247	0.0218629
A_75_P01040768	YBL020W:960	0.460234	0.410184	0.345755	0.316819	0.44003	0.575889	-0.10861	-0.18061	-0.0363676	-0.207103	-0.22326	-0.220254
A_75_P01040808	YBL020W:1383	1.20513	1.19093	1.13065	1.11864	0.990913	1.16755	-0.235218	-0.0949656	-0.400712	-0.336923	-0.32545	-0.418015
A_75_P01040823	YBL020W:1545	0.80954	0.635171	0.778627	0.886589	0.680786	0.496938	-0.490675	-0.339109	-0.350163	-0.461596	-0.250683	-0.321401
A_75_P01040843	YBL020W:1725	0.228261	0.557769	0.726607	0.271451	0.246462	-0.021028	0.283073	-0.0382234	0.189505	0.188777	0.0409869	-0.0793618
A_75_P01040862	YBL019W:-38	-0.573746	-0.613693	-0.567477	-1.01045	-0.646219	-0.0213388	0.671135	0.427813	0.434263	0.64671	0.829315	0.736554
A_75_P01040882	YBL019W:151	-1.64889	-1.46838	-1.49787	-1.30369	-1.0957	-1.18953	0.675027	0.641441	0.464745	0.506983	0.721212	0.75734
A_75_P01040904	YBL019W:383	-0.634394	-0.681102	-0.705499	-1.04904	-0.565513	-0.367285	0.880053	0.659809	0.637879	0.726612	0.799111	0.810485
A_75_P01040938	YBL019W:707	-0.204067	-0.31907	-0.47483	-0.290935	-0.221457	0.0830735	0.310869	0.107437	0.250081	0.255756	0.2217	0.437154
A_75_P01040955	YBL019W:894	2.07172	1.789	1.86224	1.42883	1.32588	0.983985	0.750764	0.552197	0.614019	0.527385	0.49348	0.561102
A_75_P01040998	YBL019W:1288	0.693973	0.620998	0.565908	-0.12762	0.113624	-0.249157	0.332101	0.0728912	0.267324	0.301557	0.357198	0.311422
A_75_P01041027	YBL019W:1561	-0.276623	-0.509587	-0.414305	-0.385723	-0.375165	-0.106664	0.472698	0.68888	-0.0121972	0.214113	0.10906	0.185617
A_75_P01041055	YBL018C:277	-0.405424	-0.38767	-0.303782	-0.279321	-0.209581	-0.459965	0.939462	0.753533	0.676393	0.555959	0.490957	0.761756
A_75_P01041099	YBL018C:-135	-0.320922	-0.0857471	-0.0698292	-0.364631	-0.157969	-0.274224	0.22393	-0.0721553	-0.17589	0.165893	0.264013	0.296962
A_75_P01041133	YBL017C:4623	-0.581746	-0.698508	-0.625775	-0.16056	-0.0276663	0.00978543	-1.05571	-0.877961	-0.915116	-1.01474	-0.824923	-0.958737
A_75_P01041154	YBL017C:4437	-0.302491	-0.218399	-0.167572	0.163234	0.263055	0.118454	-1.39633	-1.36138	-1.07703	-1.28072	-0.894508	-1.07587
A_75_P01041192	YBL017C:4056	0.878968	0.66756	0.844565	0.690322	0.883683	0.865936	-1.13811	-0.885566	-0.893923	-0.988174	-0.778944	-0.791246
A_75_P01041223	YBL017C:3757	0.561456	0.487137	0.572845	0.507852	0.713776	0.696589	-1.46249	-1.17739	-1.18739	-1.29322	-1.01643	-1.14126
A_75_P01041275	YBL017C:3277	1.13875	1.22719	1.25419	1.24708	1.01851	1.49777	-1.13003	-0.710449	-0.883621	-0.80506	-0.876165	-0.84021
A_75_P01041316	YBL017C:2839	0.291073	0.127785	0.100889	-0.0534873	0.000580816	0.235064	-1.50921	-1.45099	-1.3908	-1.32384	-1.24246	-1.38378
A_75_P01041358	YBL017C:2415	1.19382	1.13731	1.1522	0.902448	0.810668	1.04653	-1.09684	-0.992817	-1.05021	-0.915956	-0.85361	-1.11499
A_75_P01041383	YBL017C:2157	0.602139	0.37322	0.219458	0.0883706	0.300227	0.596167	-1.41873	-1.14468	-1.27439	-1.28589	-1.16513	-1.49907
A_75_P01041417	YBL017C:1811	0.860317	0.821722	0.783097	0.513877	0.713684	0.98627	-1.20633	-1.0345	-0.947653	-0.865976	-0.908318	-1.1917
A_75_P01041437	YBL017C:1637	1.17073	1.13674	1.16016	1.07887	1.4271	1.3285	-1.16739	-1.02955	-0.971028	-0.89859	-0.904434	-1.1117
A_75_P01041476	YBL017C:1225	1.32415	1.23689	1.25115	1.01787	0.785233	1.42195	-0.656054	-0.498704	-0.380054	-0.549958	-0.554147	-0.660107
A_75_P01041504	YBL017C:963	0.49659	0.328121	0.452481	0.368709	0.568437	0.53114	-0.725573	-0.596636	-0.404588	-0.546083	-0.399642	-0.581031
A_75_P01041526	YBL017C:726	0.865165	0.862569	0.921328	0.779455	0.524166	0.67997	0.0757203	0.177694	0.160948	0.205898	-0.00599214	0.020295
A_75_P01041555	YBL017C:450	0.947238	0.849951	0.777946	1.03931	0.921406	1.0215	0.493875	0.896688	0.805236	0.332933	0.283485	0.401522
A_75_P01041583	YBL017C:159	-0.263677	-0.104227	-0.105009	0.469802	0.236887	0.00550083	0.574408	0.734247	0.805005	0.371255	0.479434	0.595776
A_75_P01041612	YBL017C:-139	-1.0035	-0.909253	-0.86114	-1.70698	-1.02969	-1.01309	0.518197	0.238958	0.0576218	0.462546	0.443041	0.546527
A_75_P01041634	YBL017C:-328	-0.686632	-0.516938	-0.230935	0.0189538	-0.133022	0.251778	0.197088	0.148241	0.277301	0.504629	0.586822	0.54809
A_75_P01041660	YBL016W:-280	-0.936985	-0.672622	-0.753267	-0.976976	-1.04565	-1.31016	0.87607	0.860365	0.451039	0.793417	0.424193	0.773695
A_75_P01041676	YBL016W:-111			0.92169	-0.71284	0.0837675	-0.280528	1.14697	1.27928		0.801135	0.844156	1.37345
A_75_P01041715	YBL016W:288	-1.28175	-1.20119	-1.4534	-1.94246	-1.5507	-1.5544	0.458788	0.367091	0.52641	0.387457	0.485243	0.523038
A_75_P01041754	YBL016W:719	-0.561123	-0.499941	-0.953329	-1.03578	-1.01548	-1.14587	-0.249154	0.0537392	0.266495	0.163451	0.356644	0.306437
A_75_P01041786	YBL016W:1043	-0.461804	-0.574627	-0.66797	-1.33713	-1.46553	-1.09174	-0.601113	-0.483661	-0.290757	-0.00842815	0.0461603	-0.143871
A_75_P01041810	YBL015W:-384	1.74097	1.72345	1.92223	1.89638	1.19843	-0.76214	0.273009	-0.373553	-0.426791	-0.333015	-0.668158	-0.746425
A_75_P01041834	YBL015W:-152	-2.25385	-2.55223	-2.7327	-2.46307	-2.19624	-2.14479	-0.214191	-0.110405	-0.224996	-0.424993	-0.39423	-0.464226
A_75_P01041856	YBL015W:81	-0.330939	-0.456504	-0.429762	-0.352737	-0.318332	0.0116091	0.53792	0.815872	0.614144	0.680709	0.428611	0.507327
A_75_P01041880	YBL015W:341	0.193399	-0.121729	-0.00875517	-0.218619	0.717934	0.627205	0.864657	0.951311	0.851773	0.868407	0.585534	0.855127
A_75_P01041897	YBL015W:520	-1.68647	-1.80493	-1.81055	-1.3709	-1.0335	-0.991112	-0.328627	-0.106989	0.0530276	-0.0944257	-0.0856867	-0.175835
A_75_P01041919	YBL015W:781	-1.08107	-0.943813	-1.01621	-0.717622	-0.746429	-0.450144	-0.333489	-0.0131763	-0.0781573	-0.107926	-0.285361	-0.332784
A_75_P01041943	YBL015W:1060	-1.00315	-0.890674	-1.02593	-0.572773	-0.644938	-0.418184	-0.560885	-0.414347	-0.408548	-0.282226	-0.434979	-0.439556
A_75_P01041965	YBL015W:1295	-0.564498	-0.847324	-0.832179	-0.697796	-0.69167	-0.344302	-0.392421	-0.145706	-0.313802	-0.191482	-0.380736	-0.451666
A_75_P01041987	YBL015W:1525	-0.459065	-0.496305	-0.587233	-0.618966	-0.485863	-0.152819	-0.316953	-0.32778	-0.423746	-0.193299	-0.282885	-0.23242
A_75_P01042004	YBL015W:1689	-0.770387	-0.702405	-0.754443	-0.468293	-0.593564	-0.250129	-0.483622	-0.372471	-0.642275	-0.293035	-0.510255	-0.521521
A_75_P01042032	YBL015W:1972	-1.60355	-1.35554	-1.43056	-0.812864	-0.809122	-0.792498	-0.476935	-0.452075	-0.369286	-0.593976	-0.710676	-0.541318
A_75_P01042049	YBL015W:2135	-1.62818	-1.54325	-1.47928	-1.24292	-1.26212	-1.16183	-0.855903	-0.883726	-0.695541	-0.517453	-0.736427	-0.550216
A_75_P01042075	YBL015W:2391	-2.87568	-2.74203	-2.51262	-2.523	-2.08542	-2.78792	-0.0125945	-0.00371332	-0.0777731	-0.0199757	-0.0165797	-0.0482229
A_75_P01042105	YBL015W:2711	-2.51246	-2.37421	-2.37911	-2.10787	-2.18827	-2.34942	-0.53205	-0.446913	-0.425251	-0.507875	-0.45457	-0.237741
A_75_P01042148	YBL015W:3151	-1.20418	-0.156836	-0.671749	-0.399567	-0.710858	-1.09966	0.65712	1.19922	0.663453	0.973464	0.757351	0.864262
A_75_P01042177	YBL014C:4167	-1.97298	-1.48679	-2.66756	-0.0170032	-1.7619	-0.461292	-1.76742	-1.59779		-1.9285	-1.44618	-0.888675
A_75_P01042234	YBL014C:3617	-1.5438	-1.75036	-1.55206	-1.89989	-1.55872	-1.54341	0.597722	0.407235	0.643365	0.663804	0.706357	0.879709
A_75_P01042269	YBL014C:3243	0.193652	0.204871	0.161332	-0.107304	0.0405472	-0.824341	-0.149138	-0.50296	-0.171734	-0.0973213	-0.126716	-0.062142
A_75_P01042310	YBL014C:2825	1.34359	1.27391	1.19443	1.21405	1.16284	0.909674	0.228216	0.165899	0.196559	0.204031	0.208145	0.14688
A_75_P01042342	YBL014C:2496	-0.248849	-0.588041	-0.472197	-0.533426	-0.349778	-0.362691	-1.23952	-1.18009	-1.22821	-1.12494	-1.08	-1.1967
A_75_P01042370	YBL014C:2229	0.18861	-0.121458	-0.0182228	-0.340992	-0.0186634	-0.166948	-1.27117	-1.06205	-1.12418	-1.00146	-0.98954	-1.17826
A_75_P01042401	YBL014C:1920	0.530056	0.328732	0.492721	0.0856367	2.20011	2.00067	-0.929601	-0.674305	-0.882471	-0.84356	-1.03644	-1.13004
A_75_P01042437	YBL014C:1542	0.910936	0.838506	0.920838	0.68677	0.80037	0.869784	-0.748879	-0.509046	-0.560842	-0.69727	-0.768444	-0.826275
A_75_P01042454	YBL014C:1359	0.859996	0.598465	0.547697	0.441039	0.445141	1.05303	-0.830463	-0.680438	-0.513968	-0.787863	-0.905428	-0.909293
A_75_P01042478	YBL014C:1148	0.787578	0.6868	0.731068	0.426302	0.53737	0.598229	-0.790351	-0.372106	-0.760716	-0.74315	-0.978409	-1.10476
A_75_P01042511	YBL014C:852	1.25788	1.2129	1.28307	0.96875	1.13671	1.05258	-0.115539	0.0197932	0.28764	-0.102035	-0.28055	-0.3099
A_75_P01042531	YBL014C:650	0.39161	0.0105369	0.00960749	-0.141017	0.0159646	0.0755338	-0.405917	-0.321694	-0.440419	-0.576711	-0.864442	-0.894702
A_75_P01042557	YBL014C:366	1.19879	1.04793	0.910214	0.230828	0.836813	0.6625	0.428782	0.239298	0.513287	-0.011662	-0.174239	-0.00945125
A_75_P01042575	YBL014C:197	-0.681509	-0.813415	-0.668756	-0.674666	-0.396003	-0.47351	0.0284816	-0.043546	-0.145334	-0.419258	-0.663716	-0.424505
A_75_P01042611	YBL013W:-125	1.36387	1.72005	2.03046	1.53629	0.728527	0.386753	0.359893	-0.305185	-0.0852382	0.0209377	-0.127389	-0.0944825
A_75_P01042638	YBL013W:120	-1.93998	-1.99333	-2.23216	-1.77532	-1.95215	-0.777846	-0.185326	0.0194588	-0.0899281	-0.158819	-0.0349094	0.0420426
A_75_P01042671	YBL013W:482	-1.79266	-1.37023	-1.47029	-1.20059	-1.59931	-1.20514	-0.263559	0.0957364	0.208018	-0.0547497	-0.36536	-0.190666
A_75_P01042686	YBL013W:650	-1.02493	-1.01571	-1.09038	-0.773208	-1.14187	-0.871053	0.349291	0.578206	0.718455	0.517696	0.115995	0.342746
A_75_P01042720	YBL013W:998	-2.06656	-2.17483	-2.23352	-2.18167	-2.01791	-2.14902	-0.377065	-0.279461	-0.0788306	-0.154052	-0.330139	-0.145942
A_75_P01042742	YBL011W:-266	-1.11277	-0.700939	-0.865895	0.0960635	-0.881912	-0.509374	-1.34394	-0.838285	-0.691812	-0.742803	-0.969059	-0.99858
A_75_P01042758	YBL011W:-84	-1.65382	-1.89324	-1.85689	-1.65692	-1.14106	-1.23279	-0.244468	-0.283623	-0.216575	-0.223783	-0.0121959	-0.071793
A_75_P01042799	YBL011W:338	-0.365791	-0.45587	-0.548685	-0.180188	-0.434915	-0.149052	0.245948	0.442458	0.44863	0.273279	0.09131	0.121992
A_75_P01042825	YBL011W:594	-0.136318	-0.300757	-0.270665	-0.388975	-0.317931	0.0700861	-0.0477805	0.140724	0.0849802	-0.0360074	-0.0786152	-0.0372571
A_75_P01042848	YBL011W:853	0.465003	0.43591	0.557603	0.429846	0.741099	0.757206	-0.111319	-0.0554634	0.0357414	-0.194157	-0.292581	-0.118647
A_75_P01042879	YBL011W:1173	0.915283	0.709724	0.903699	0.580469	0.97554	1.14517	-0.206914	-0.231495	-0.163301	-0.169532	-0.266655	-0.127015
A_75_P01042919	YBL011W:1533	0.633007	0.535367	0.51091	0.375266	0.711542	0.808898	-0.753045	-0.543287	-0.699137	-0.618086	-0.778669	-0.809521
A_75_P01042940	YBL011W:1735	0.750794	0.58182	0.699258	0.593717	0.833607		-0.760213	-0.671934	-0.559304	-0.606153	-0.673663	-0.691461
A_75_P01042965	YBL011W:2031	1.4228	1.26057	1.16261	0.818135	1.17787	1.47373	-0.369589	-0.126007	-0.411868	-0.310343	-0.334387	-0.271079
A_75_P01042992	YBL011W:2296	1.34349	1.2026	1.16656	1.0334	1.04607	1.37914	-0.177012	-0.0867022	-0.345636	-0.106263	-0.1785	-0.154751
A_75_P01043015	YBL010C:889	-0.772953	-0.907324	-0.815659	-0.706704	-0.403482	-0.368403	-0.941217	-1.0333	-0.865892	-0.847963	-0.665697	-0.851037
A_75_P01043042	YBL010C:614	1.02154	0.946594	1.01081	0.855651	0.670003	1.07807	0.451989	0.545368	0.213883	0.395403	0.251378	0.254724
A_75_P01043067	YBL010C:366	0.421932	0.447549	0.509385	0.738722	0.513487	0.518882	0.811989	0.835662	0.722725	0.570457	0.513096	0.7388
A_75_P01043089	YBL010C:160	-0.608879	-0.578551	-0.593171	-0.421528	-0.334304	0.181965	0.436251	0.626323	0.227211	0.269264	0.188994	0.481146
A_75_P01043107	YBL010C:-47	-1.01742	-0.795638	-0.646413	-0.0640057	-0.519521	-0.838604	-0.257929	-0.244151	-0.382797	-0.118963	-0.19989	-0.185619
A_75_P01043130	YBL009W:27	-0.584287	-0.369489	-0.418262	-0.516037	-0.230974	-0.704593	0.661538	0.440026	0.442754	0.251192	0.334723	0.490391
A_75_P01043150	YBL009W:214	-0.82393	-0.921767	-0.943062	-0.999331	-0.649424	-1.09852	0.290081	0.281912	0.0495593	-0.177181	-0.104426	0.103816
A_75_P01043177	YBL009W:506	-0.0693006	-0.302299	-0.360446	-0.543021	-0.475663		0.171662	0.177421	0.0683018	-0.0888389	-0.0238981	0.0294903
A_75_P01043195	YBL009W:680	0.113293	-0.325874	-0.193521	-0.412548	-0.493433	-0.831278	-0.0669526	-0.130461	-0.291017	-0.250095	-0.220185	-0.346907
A_75_P01043212	YBL009W:874	1.50808	1.1214	1.32856	1.20388	0.773441	1.10474	0.421178	0.473009	0.564516	0.308411	0.401959	0.348563
A_75_P01043234	YBL009W:1083	0.74743	0.648014	0.793656	0.382497	0.492328	0.366044	0.0329654	0.1385	0.189129	-0.0451951	0.131429	0.0997594
A_75_P01043260	YBL009W:1300	0.542734	0.535734	0.507699	0.197202	0.216588	0.227608	-0.604052	-0.562632	-0.291116	-0.3952	-0.17229	-0.295349
A_75_P01043281	YBL009W:1508	0.93701	0.805503	0.818809	0.68019	0.516236	0.799017	-0.367975	-0.00550837	-0.251937	-0.18455	-0.177708	-0.151807
A_75_P01043315	YBL009W:1822	0.856938	0.71511	0.422951	0.0826166	0.814705	0.665862	-0.179014	-0.237484	-0.00285282	-0.193096	0.146108	0.239047
A_75_P01043334	YBL009W:1996	-0.392187	-0.328936	-0.394917	-1.14263	-0.249923	-0.380714	-0.387263	-0.50523	-0.443536	-0.366199	-0.117913	-0.105493
A_75_P01043359	YBL008W-A:33	-0.406999	-0.267602	-0.32788	0.0298719	-0.315894	-0.841024	0.0505785	0.0770401	-0.0342209	0.136913	0.224947	0.193694
A_75_P01043396	YBL008W:164	-0.428307	-0.395599	-0.398712	-0.35744	-0.433395	-0.748015	1.01121	0.863846	0.664337	0.839769	0.880044	0.915383
A_75_P01043421	YBL008W:405	-0.0581518	-0.165494	0.101654	0.0781463	-0.319902	-0.151473	0.803931	0.776203	0.675414	0.852587	0.853386	0.795402
A_75_P01043443	YBL008W:607	0.141996	0.0545928	-0.0190061	-0.547664	-0.143501	0.128225	0.504766	0.261381	0.66658	0.526255	0.720818	0.685874
A_75_P01043466	YBL008W:840	-0.224971	-0.0884663	-0.0972094	-0.231934	-0.324667	1.40422	0.0479588	0.0387993	0.0322039	0.104467	0.109533	0.0886623
A_75_P01043510	YBL008W:1257	0.79907	0.614539	0.630796	0.0506145	0.658926	0.647925	-0.0428351	-0.244177	0.0827798	-0.217159	0.168431	0.0694599
A_75_P01043535	YBL008W:1520	0.673182	0.794294	0.737699	0.390828	0.527546	0.95757	-0.339483	-0.325707	-0.444086	-0.405558	-0.325019	-0.193971
A_75_P01043560	YBL008W:1739	-0.0402224	0.0551417	0.0863013	-0.334918	0.0447055	0.0842559	-0.891508	-0.900626	-0.805369	-0.721445	-0.567248	-0.818482
A_75_P01043591	YBL008W:2068	1.65016	1.68763	1.53546	1.11887	1.23743	2.48767	-0.538121	-0.458165	-0.388393	-0.333995	-0.373874	-0.175335
A_75_P01043621	YBL008W:2354	-0.178658	-0.00684928	-0.0965518	-0.135856	0.155131	0.272972	-1.08996	-1.21185	-0.983253	-0.964583	-0.695741	-0.688539
A_75_P01043652	YBL008W:2699	-1.11249	-1.30402	-1.37125	-1.52969	-0.554375	-0.635843	-0.590031	-0.755665	-0.607984	-0.625514	-0.49455	-0.468719
A_75_P01043670	YBL007C:3817	-1.91843	-0.829349	-0.276647	-0.223564	-0.230689	-0.561684	0.0230368	-0.00956051	-0.0170205	-0.0133354	-0.0119117	-0.0465205
A_75_P01043702	YBL007C:3493	-0.168329	-0.392564	-0.259255	-0.291021	-0.110833	0.240042	-1.50756	-1.52151	-1.37449	-1.25995	-0.971342	-1.19045
A_75_P01043728	YBL007C:3229	0.516227	0.412056	0.558283	0.409361	0.638297	0.786958	-1.23165	-1.13467	-1.10533	-1.14579	-1.00664	-0.969196
A_75_P01043753	YBL007C:2967	0.489038	0.450472	0.520987	0.597994	0.877787	0.999394	-1.34125	-1.175	-0.989493	-1.08845	-1.00332	-0.992164
A_75_P01043772	YBL007C:2726	0.664275	0.581479	0.639144	0.565086	0.924384	0.919421	-1.22722	-1.2002	-1.05667	-1.13758	-1.0696	-1.07199
A_75_P01043801	YBL007C:2396	0.835602	0.794415	0.798843	0.904018	0.965082	1.11466	-1.14151	-0.942581	-1.0662	-1.01125	-1.16794	-1.12586
A_75_P01043833	YBL007C:2073	0.387035	0.478381	0.458828	0.370835	0.428296	0.78119	-1.26275	-1.18456	-1.26051	-1.14273	-1.22132	-1.37703
A_75_P01043860	YBL007C:1814	0.744429	0.526906	0.67477	0.553296	0.796567	0.80415	-1.0893	-0.856997	-1.05221	-1.16427	-1.25944	-1.32671
A_75_P01043891	YBL007C:1512	-0.0714878	-0.111243	-0.152387	-0.108116	-0.123158	0.116603	-0.774426	-0.753625	-0.766046	-0.702319	-0.806735	-0.970761
A_75_P01043912	YBL007C:1285	0.219063	0.00268533	-0.0322765	-0.114068	0.0224913	0.624603	-0.719718	-0.750511	-0.684053	-0.468584	-0.659729	-0.856581
A_75_P01043943	YBL007C:971	1.55236	1.45335	1.54034	1.27876	1.49894	1.56297	0.3009	0.519098	0.154912	0.185737	-0.0463402	0.0355713
A_75_P01043966	YBL007C:751	0.743366	0.618835	0.827326	0.641785	0.805686	0.977133	0.37736	0.566158	0.337076	0.183787	-0.158072	-0.0511582
A_75_P01043991	YBL007C:518	0.268014	0.319905	0.186134	0.330789	0.567232	0.438245	0.465257	0.620827	0.407429	0.283439	-0.10531	0.16235
A_75_P01044019	YBL007C:264	0.422705	0.444986	0.329203	0.506964	0.759368	0.327539	1.02788	1.14293	0.883829	0.731992	0.575639	0.662893
A_75_P01044071	YBL007C:-222	0.75351	0.410508	0.259307	-0.195772	0.135567	0.142892	0.907774	0.84084	0.703622	0.716624	1.07156	1.12702
A_75_P01044089	YBL006C:349	-1.5509	-1.5639	-1.72818	-1.42178	-1.43746	-1.5096	0.842445	0.831423	0.704309	0.627473	0.630313	0.613166
A_75_P01044105	YBL006C:169	-2.31508	-2.44133	-2.61494	-2.12748	-2.04418	-2.31084	0.33782	0.389314	0.24515	0.0826105	0.111552	0.275103
A_75_P01044120	YBL006C:3	-1.83092	-1.96193	-2.1869	-2.02075	-1.8832	-1.87771	0.49515	0.569058	0.454138	0.378621	0.34664	0.563154
A_75_P01044137	YBL005W:-167	-0.0246654	-0.313192	0	1.61539	0.627451	-0.571732	0.737695	1.32171	0.885429	1.11313	1.05884	1.22385
A_75_P01044167	YBL005W:126	-1.83897	-1.99697	-1.88386	-1.41704	-1.35293	-1.66379	0.193524	0.310019	-0.0164604	-0.0118362	-0.00522261	0.00685111
A_75_P01044207	YBL005W:495	-0.361088	-0.697212	-0.643956	-0.441539	-0.296262	-0.246602	0.226999	0.112488	0.197006	0.00710169	0.272184	0.190538
A_75_P01044224	YBL005W:680	-0.276011	-0.441406	-0.367391	-0.357255	-0.367976	-0.0630477	-0.167587	-0.187436	-0.0766566	-0.130021	0.0429551	-0.0552134
A_75_P01044261	YBL005W:1019	0.270794	-0.0148042	0.144123	0.117132	0.107602	0.236283	-0.831813	-0.931895	-0.607037	-0.717422	-0.514663	-0.583889
A_75_P01044286	YBL005W:1253	2.13423	1.79027	1.9276	1.5709	1.57286	1.69712	-0.252261	-0.246684	-0.24603	-0.29918	-0.178394	-0.17021
A_75_P01044308	YBL005W:1471	2.02634	1.87484	1.86302	1.59499	2.08344	1.47708	-0.299252	-0.376758	-0.622169	-0.419034	-0.580344	-0.592876
A_75_P01044328	YBL005W:1674	0.188514	0.0489902	0.076663	-0.197943	-0.0274563	0.215391	-1.27085	-1.31929	-1.21844	-1.03261	-0.99756	-1.13626
A_75_P01044347	YBL005W:1874	0.338356	0.254731	0.303489	-0.0352643	0.187388	0.528533	-1.21968	-1.12325	-1.21267	-1.07217	-0.993526	-1.08113
A_75_P01044387	YBL005W:2286	1.04935	0.953157	1.01051	0.923504	1.04153	1.34339	-0.889443	-0.877231	-0.831449	-0.774923	-0.670079	-0.788688
A_75_P01044405	YBL005W:2465	0.580791	0.405245	0.532119	0.538451	0.588294	0.452199	-0.698003	-0.633967	-0.793757	-0.699252	-0.657271	-0.66511
A_75_P01044428	YBL005W:2721	-0.0275491	-0.00494933	-0.0351225	-0.156236	-0.00756027	-0.0257325	-0.119571	-0.563982	-0.345099	-0.0757197	-0.0473827	-0.358091
A_75_P01044446	YBL005W:2895	1.21495	1.31979	1.2049	0.956422	1.23181	1.53323	0.481295	0.356487	0.431905	0.338178	0.311364	0.588174
A_75_P01044472	YBL004W:-6993	0.409227	0.241853	0.474123	0.385665	0.368489	-0.0878797	0.263134	0.327777	0.192394	0.179064	0.082394	0.109659
A_75_P01044492	YBL004W:-6777	0.29496	0.235212	0.230685	0.289668	0.247618	0.214696	0.0988148	0.0179361	-0.0562306	0.0514271	0.00498203	0.111465
A_75_P01044510	YBL004W:-6597	1.24028	1.27811	1.28509	1.288	1.03705	0.448557	0.536912	0.561331	0.376133	0.359865	0.441544	0.457982
A_75_P01045088	YBL004W:-693	-1.39166	-1.1343	-0.924055	-1.38158	-0.22501	-1.81258	-0.021297	-0.0375546	-0.138063	-0.0109802	-0.0207302	-0.0746203
A_75_P01045127	YBL004W:-324	-1.95945	-1.54624	-1.43546	-1.50324	-1.63259	-1.51894	-0.620849	-0.793552	-0.437695	-0.578998	-0.709298	-0.408054
A_75_P01045166	YBL004W:62	-0.890856	-0.843786	-0.97845	-1.46216	-1.1847	-1.1763	0.055775	-0.306763	-0.559287	-0.561096	-0.668509	-0.224986
A_75_P01045201	YBL004W:429	-0.0991719	-0.183677	-0.00103702	-0.365144	-0.316218	-0.83414	-0.129389	-0.117715	-0.172277	-0.337291	-0.401097	-0.29327
A_75_P01045240	YBL004W:835	0.574496	0.380511	0.485875	0.529407	0.224707	0.00649386	-0.596594	-0.45743	-0.204	-0.547626	-0.486857	-0.414435
A_75_P01045264	YBL004W:1084	0.714176	0.414337	0.571929	0.449689	0.199041	-0.432952	-1.03432	-0.731383	-0.795416	-0.699068	-0.807279	-1.07703
A_75_P01045286	YBL004W:1317	1.26849	1.22895	1.34493	1.05723	1.13189	0.521007	-0.901141	-0.702073	-0.573585	-0.587983	-0.590896	-0.789297
A_75_P01045306	YBL004W:1521	0.893112	0.587865	0.412068	-0.0496679	0.28991	0.00095427	-1.30397	-1.1146	-1.07151	-0.86506	-0.813628	-1.13094
A_75_P01045327	YBL004W:1722	1.5605	1.46397	1.61014	0.995001	1.07742	1.0671	-0.846368	-0.621662	-0.647336	-0.368371	-0.406535	-0.500811
A_75_P01045354	YBL004W:1986	2.24507	1.75989	1.77967	1.08579	1.20212	0.676694	-0.824469	-0.702175	-0.609106	-0.342094	-0.451522	-0.556089
A_75_P01045390	YBL004W:2353	0.960823	0.747619	0.556153	0.198297	0.518019	0.131082	-1.32282	-1.07641	-0.950014	-0.786118	-0.70318	-0.97491
A_75_P01045429	YBL004W:2697	2.11032	2.24098	2.03315	1.86282	1.97634	1.856	-0.795088	-0.597362	0.0294806	-0.293997	-0.130555	-0.214748
A_75_P01045471	YBL004W:3103	0.872124	0.628444	0.549482	0.218644	0.471664	0.159547	-1.49168	-1.33781	-1.06055	-0.963336	-0.789476	-1.05365
A_75_P01045489	YBL004W:3291	0.0278605	0.0216813	-0.0219784	0.0237786	-0.0222288	-0.116663	-1.534	-1.40249	-0.987165	-0.801917	-0.749076	-1.19656
A_75_P01045514	YBL004W:3543	1.56978	1.29686	1.38302	1.06628	1.1342	0.889741	-1.26847	-0.825998	-0.856907	-0.861097	-0.770368	-0.8324
A_75_P01045539	YBL004W:3802	2.70857	2.88485	2.72075	2.25351	2.26298	2.21151	-0.978361	-0.612447	-0.241053	-0.430201	-0.134674	-0.119214
A_75_P01045559	YBL004W:4007	1.76725	1.77575	1.79982	1.40792	1.33058	2.59909	-1.39136	-1.01991	-0.911175	-0.799947	-0.779581	-0.953002
A_75_P01045589	YBL004W:4304	1.97245	1.63238	1.88248	1.40693	0.768872	0.866975	-0.894168	-0.899265	-0.508983	-0.502364	-0.374768	-0.423875
A_75_P01045626	YBL004W:4654	0.409503	0.173833	0.138474	0.0683119	0.0969584	-0.114983	-1.82133	-1.57728	-1.28161	-1.16111	-1.01747	-1.15708
A_75_P01045654	YBL004W:4972	1.2909	1.14963	1.30999	0.681893	0.869814	0.621265	-1.39775	-1.35031	-1.1497	-0.945039	-0.68029	-0.78074
A_75_P01045705	YBL004W:5429	1.08703	0.916039	0.971863	0.283069	0.425021	-0.0818594	-1.30171	-1.40622	-1.25925	-0.975257	-0.823615	-0.775703
A_75_P01045724	YBL004W:5622	0.958367	0.728567	0.73997	0.178418	0.399919	0.00205057	-1.3157	-1.22598	-1.03738	-0.799285	-0.515436	-0.505832
A_75_P01045743	YBL004W:5832	0.707254	0.779328	0.773293	0.637067	0.608705	0.303408	-1.40521	-1.18603	-1.10742	-0.891475	-0.565721	-0.601817
A_75_P01045768	YBL004W:6053	1.15506	1.0924	1.09901	0.521218	0.716367	0.589744	-1.28733	-1.1987	-0.860398	-0.766378	-0.331506	-0.266073
A_75_P01045805	YBL004W:6414	1.53712	1.60405	1.76589	1.55623	1.11229	0.82784	-1.27417	-1.12115	-0.937719	-0.701617	-0.422391	-0.537172
A_75_P01045831	YBL004W:6683	0.633299	0.545198	0.608424	0.237982	0.533131	0.422394	-1.43566	-1.23707	-1.11184	-0.956476	-0.422775	-0.386327
A_75_P01045863	YBL004W:7010	1.49509	1.65462	1.59911	0.799592	1.08411	1.08946	-0.678502	-0.712465	-0.541675	-0.235637	0.0770471	0.159715
A_75_P01045891	YBL004W:7271	2.23328	1.99415	2.10425	1.09922	1.10205	0.485192	0.059307	-0.0981924	0.00148423	0.334615	0.585436	0.465471
A_75_P01045938	YBL003C:451	-0.221778	-0.170456	-0.203065	-0.726902	-0.421486	-0.557527	0.514321	0.456524	0.548864	0.828609	0.838532	0.828782
A_75_P01045964	YBL003C:183	-2.62689	-2.07444	-1.9411	-1.63812	-1.44217	-2.86615	-0.00318525	-0.0104984	-0.109161	-0.0660611	-0.032829	-0.0898991
A_75_P01046002	YBL003C:-237	-0.83876	-0.799875	-0.795097	-0.21411	-0.819547	-1.49448	-0.694842	-0.615294	-0.592262	-0.428137	0.0284048	-0.357538
A_75_P01046031	YBL002W:-186	-0.389558	-0.365002	-0.235574	-0.635012	-0.465739	-1.05047	0.216944	0.288776	-0.0926742	0.39439	0.339685	0.372422
A_75_P01046049	YBL002W:-17	-1.09922	-1.08555	-1.14332	-1.09641	-1.37839	-1.13891	0.341366	0.270988	0.410852	0.468025	0.607396	0.687906
A_75_P01046080	YBL002W:273	-0.711485	-0.718675	-0.826133	-0.767557	-0.524248	-0.667863	0.467502	0.575128	0.560852	0.56343	0.699927	0.75606
A_75_P01046103	YBL002W:485	-0.728208	-0.726714	-0.727528	-0.743511	-1.35547	-0.87172	0.499412	0.49776	0.336569	0.519213	0.621973	0.725179
A_75_P01046125	YBL001C:267	-1.47448	-1.36995	-1.49656	-1.3306	-1.33448	-1.48766	0.408802	0.37546	0.393361	0.616417	0.591989	0.558995
A_75_P01046161	YBL001C:-84	-1.68024	-1.32566	-1.1767	-0.963937	-1.21924	-1.21325	-0.0713674	-0.351642	-0.250066	-0.0723264	0.106797	0.112254
A_75_P01046182	YBL001C:-288	-3.13338	-2.97908	-2.74251	-2.34947	-2.68591	-2.75285	-0.877506	-0.750063	-0.775121	-0.692721	-0.440926	-0.498902
A_75_P01046199	YBL001C:-454	-2.16855	-1.9612	-1.97422	-2.26045	-1.77962	-1.03742	0.268682	0.3653	0.0867289	0.292282	0.149463	0.264955
A_75_P01046222	YBL001C:-668	-0.729686	-0.157352	-0.26781	-0.328525	-1.00215	-0.547032	0.0997366	-0.0959231	0.273476	0.344711	0.296346	0.326536
A_75_P01046253	YBL001C:-965	-1.23779	-0.78825	-0.694774	-0.826739	-0.21449	-0.512701	0.672069	0.519368	0.808931	0.943109	0.753142	1.01181
A_75_P01046283	YBL001C:-1257	-0.450101	-0.556229	-0.567619	-0.327937	0.241223	0.0850413	0.340375	0.418552	0.0850245	0.0303072	0.0566532	0.213842
A_75_P01046312	YBR001C:2238	-0.987538	-1.23738	-0.62607	-0.540753	-0.0127806	-0.556931	-0.48711	-0.489309	-0.428294	-0.543699	-0.537679	-0.759012
A_75_P01046334	YBR001C:2020	-0.640432	-0.810429	-0.33132	-0.318791	0.00148955	0.0804929	-0.837484	-0.879709	-0.932643	-0.882834	-0.780822	-0.971016
A_75_P01046358	YBR001C:1780	0.121446	0.196172	0.397033	0.562614	0.649954	0.506851	-0.691722	-0.665835	-0.81413	-0.841935	-0.978134	-0.902561
A_75_P01046387	YBR001C:1471	0.996899	1.02565	1.17951	1.09032	1.2905	0.775929	-0.290988	-0.34349	-0.46506	-0.356527	-0.668178	-0.611178
A_75_P01046414	YBR001C:1205	0.518365	0.388633	0.613377	0.535886	0.849576	1.02313	-0.617219	-0.635582	-0.688777	-0.74382	-0.768841	-0.712286
A_75_P01046435	YBR001C:1029	0.106932	-0.167095	0.0003438	-0.102349	0.003418	0.449661	-0.490789	-0.621392	-0.603349	-0.551025	-0.58281	-0.557079
A_75_P01046455	YBR001C:849	0.22795	0.0321525	0.340916	-0.137292	0.301093	0.604088	-0.380851	-0.360269	-0.469812	-0.496688	-0.58418	-0.54594
A_75_P01046485	YBR001C:521	-1.13952	-1.12533	-0.893219	-0.643596	-0.0137422	-0.235366	0.001306	0.0279301	0.106058	-0.201103	-0.210857	-0.103387
A_75_P01046516	YBR001C:210	-1.69454	-1.59315	-1.64281	-1.0539	-0.471983	-0.713984	0.421726	0.46296	0.595042	0.285527	0.244448	0.287468
A_75_P01046538	YBR001C:-16	0.564889	0.695002	0.383672	0.854886	0.759908	0.330268	0.34945	0.210809	0.349273	0.276217	0.253269	0.298759
A_75_P01046593	YBR002C:724	-0.593132	-0.696352	-0.575163	-1.02078	-0.654163	-0.697094	-0.159975	-0.12324	-0.104272	-0.0321673	-0.0253066	-0.0665114
A_75_P01046617	YBR002C:478	-0.942651	-1.07123	-1.1236	-0.919316	-1.2669	-0.790667	-0.159131	0.0444249	0.231479	0.0585425	0.181309	0.123537
A_75_P01046646	YBR002C:203	-1.86858	-1.9244	-1.92209	-1.61766	-1.31846	-1.62218	0.0824228	0.203463	0.0548284	-0.0494912	-0.0306977	0.146546
A_75_P01046661	YBR002C:32	-1.58031	-1.95875	-1.89536	-1.93323	-1.65033	-1.69413	0.492292	0.463406	0.326101	0.223622	0.320948	0.476829
A_75_P01046676	YBR003W:-87	1.22255	0.908636	1.0961	-0.38258	0.734535	1.31728	0.452436	0.404871	0.523382	0.828554	0.670432	0.544345
A_75_P01046715	YBR003W:277	-0.951375	-0.784862	-0.849724	-0.41811	-0.208699	-0.048972	0.541569	0.445939	0.490068	0.486913	0.293126	0.300214
A_75_P01046738	YBR003W:533	-0.156347	0.0122317	-0.0567783	-0.166117	0.272295	0.747222	0.730944	0.780093	0.745737	0.670442	0.413729	0.44333
A_75_P01046760	YBR003W:765	-0.49243	-0.584844	-0.50089	-0.726617	-0.236219	-0.0464992	-0.023797	0.0617722	-0.167787	0.0337603	-0.159404	-0.187749
A_75_P01046780	YBR003W:947	2.39443	2.17336	2.08269	1.9718	1.21909	1.97584	0.390756	0.326772	0.614642	0.431081	0.488986	0.564193
A_75_P01046815	YBR003W:1282	1.2793	1.33071	1.20901	0.959201	1.1092	0.816034	-0.32203	-0.624588	-0.475983	-0.196675	-0.338502	-0.315102
A_75_P01046850	YBR004C:1228	0.471332	0.641301	0.54114	0.443659	0.579592	0.62827	-0.442571	-0.317357	-0.55758	-0.332743	-0.25147	-0.206704
A_75_P01046871	YBR004C:1032	0.312966	0.224995	0.175618	-0.348786	-0.0595182	0.00981129	-0.204865	-0.484247	-0.493559	-0.186284	-0.166558	-0.115873
A_75_P01046890	YBR004C:843	-0.692737	-0.388724	-0.460736	-0.970674	-0.519627	-0.47207	-0.312714	-0.441266	-0.232508	-0.321625	-0.146818	-0.191002
A_75_P01046911	YBR004C:659	-0.200636	-0.169088	-0.235467	-0.484003	-0.335047	-0.279551	0.412974	0.41375	0.391818	0.146057	0.30908	0.437523
A_75_P01046930	YBR004C:451	-0.260222	-0.180788	0.108757	0.0916316	-0.287551	-0.246347	0.864134	0.893529	0.736443	0.617806	0.527878	0.706209
A_75_P01046953	YBR004C:233	-2.13066	-2.01181	-2.08502	-1.66787	-1.72161	-1.96468	0.383566	0.451594	0.0943032	-0.054404	0.126199	0.112209
A_75_P01046977	YBR004C:-4	-2.13943	-2.04755	-2.1011	-1.8794	-1.79213	-1.70134	0.0968788	-0.129936	-0.0508162	-0.105402	0.0921093	0.0458974
A_75_P01047006	YBR005W:72	-1.43106	-1.0964	-1.22446	-1.2733	-1.62276	-0.835271	0.936325	0.918151	0.879806	0.937943	0.887026	0.937438
A_75_P01047046	YBR005W:441	-1.3562	-1.27809	-1.57312	-1.356	-1.29596	-1.10954	0.598884	0.721	0.700777	0.548661	0.626928	0.654681
A_75_P01047067	YBR006W:-440	-0.632801	-0.626654	-0.69832	-0.446989	-0.484339	-0.651637	0.627672	0.837999	0.516629	0.522909	0.502124	0.58663
A_75_P01047100	YBR006W:-136	-0.725817	-0.67098	-0.693771	-0.71056	-0.560277	-0.899428	0.545363	0.600384	0.856192	0.806869	1.04323	1.11124
A_75_P01047127	YBR006W:207	-2.03087	-2.16305	-2.42077	-2.30732	-2.13699	-2.13998	0.159568	0.116203	0.0926411	-0.0257214	0.0853149	0.126124
A_75_P01047151	YBR006W:420	-1.71048	-1.79385	-2.0284	-1.55527	-1.63539	-1.56847	0.0799359	0.12289	0.272854	0.113467	0.332863	0.334709
A_75_P01047179	YBR006W:710	-0.014155	0.232421	0.0291873	0.209128	0.0109745	0.337929	0.712867	0.852059	0.682106	0.717467	0.660714	0.749574
A_75_P01047200	YBR006W:916	-0.677047	-0.746354	-0.82374	-0.673088	-0.806136	-0.378646	0.431123	0.53195	0.402123	0.532699	0.462273	0.381289
A_75_P01047223	YBR006W:1138	-1.71517	-1.91092	-1.85653	-1.63288	-1.30456	-0.819454	0.17551	0.332658	0.034943	0.0775938	0.24273	0.0932829
A_75_P01047243	YBR006W:1330	-0.886905	-0.744911	-0.715813	-0.453612	-0.320035	0.537359	0.51752	0.672278	0.398542	0.478505	0.435589	0.326416
A_75_P01047273	YBR007C:2359	-0.0756814	0.0170155	0.0467251	-0.0153487	-0.451469	0.52475	0.0488035	-0.0855711	-0.219207	0.0716767	0.138998	-0.0228973
A_75_P01047294	YBR007C:2146	-0.833286	-1.09815	-0.900578	-1.05361	-0.656071	1.57647	-0.367888	-0.395069	-0.474856	-0.387941	-0.231623	-0.464129
A_75_P01047327	YBR007C:1808	0.189122	-0.0775908	0.0811424	-0.302634	0.0283012	0.230457	-0.592568	-0.516096	-0.494135	-0.510131	-0.369413	-0.4995
A_75_P01047357	YBR007C:1526	0.954235	0.649358	0.738665	0.795203	0.700997	0.953381	-0.444229	-0.308826	-0.330635	-0.289556	-0.323941	-0.391854
A_75_P01047388	YBR007C:1249	0.666879	0.462497	0.706612	0.285551	0.46389	0.563352	-0.387667	-0.399807	-0.465901	-0.308177	-0.219677	-0.289172
A_75_P01047414	YBR007C:939	1.95419	1.72057	1.72928	1.79715	1.56481	1.63004	0.123178	0.251944	0.143764	0.145053	0.116407	0.138976
A_75_P01047461	YBR007C:504	0.814373	1.13981	1.04735	1.40052	0.83291	1.44391	0.625364	0.695696	0.547364	0.590877	0.513127	0.588418
A_75_P01047488	YBR007C:253	-0.372709	-0.278444	-0.385294	0.104588	-0.23623	-0.343804	0.647397	0.790721	0.605731	0.522368	0.517679	0.57437
A_75_P01047515	YBR007C:-31	-2.12321	-1.81458	-1.72621	-1.14685	-1.4005	-1.76931	-0.464311	-0.259404	-0.182353	-0.308369	-0.168399	-0.28261
A_75_P01047534	YBR007C:-215	-0.348943	-0.278222	-0.206491	0.0389449	-0.379164	-0.492328	-0.558992	-0.0682935	0.116051	-0.204183	0.108185	0.21506
A_75_P01047557	YBR007C:-452	-0.172857	0.293755	0.00479182	-0.430169	0.362221	0.212061	0.021103	0.422523	0.109752	0.583236	0.367445	0.586829
A_75_P01047573	YBR007C:-637	-0.606103	-0.665026	-0.965736	-0.129918	-0.629478	-0.766899	0.505972	0.621832	0.376598	0.540047	0.469723	0.556745
A_75_P01047599	YBR007C:-876	-1.2401	-1.05011	-0.962212	-0.762757	-1.00857	-1.21722	0.713828	0.845542	0.666806	0.710681	0.763763	0.859679
A_75_P01047625	YBR007C:-1112	-0.586913	-0.685319	-0.505214	-0.672927	-0.530109	-0.614462	0.669962	0.624072	0.55176	0.744279	0.710898	0.79028
A_75_P01047641	YBR007C:-1274	-1.27515	-1.51421	-1.42621	-1.34052	-1.63369	-1.07219	0.213986	0.394583	-0.145892	0.0787493	0.170496	0.151292
A_75_P01047666	YBR007C:-1543	-0.465815	-0.464895	-0.434278	-0.506959	-0.255207	-0.398036	-0.328795	-0.427764	-0.283711	-0.220175	0.0337742	-0.0541744
A_75_P01047698	YBR008C:1341	0.628081	0.281444	0.382037	-0.196363	0.229965	-0.185768	-0.212772	-0.302775	-0.143093	-0.203809	0.0198062	-0.160802
A_75_P01047756	YBR008C:784	0.983116	0.82958	0.840022	0.374656	0.776638	0.784883	-0.285775	-0.313516	0.0634965	-0.0797442	0.191254	0.110947
A_75_P01047802	YBR008C:319	0.0629164	0.00648974	0.0533015	-0.0898744	0.0359062	0.0387905	-0.586865	-0.437694	-0.158444	-0.287167	-0.0519175	-0.153093
A_75_P01047836	YBR008C:9	0.106691	-0.0242163	0.0959598	-0.034201	-0.232735	-0.436073	-0.0875989	-0.0104533	0.105677	-0.0900388	0.0750419	0.176685
A_75_P01047861	YBR008C:-220	-0.0811825	0.113552	0.267698	0.295358	-0.0883024	-0.150077	0.527769	0.641598	0.503524	0.189519	0.237025	0.344022
A_75_P01047902	YBR008C:-640	-2.79663	-2.58455	-2.65151	-2.15905	-2.20866	-2.65162	-0.192007	-0.135708	-0.145197	-0.125297	0.113162	-0.120403
A_75_P01047935	YBR008C:-971	-1.1842	-0.950553	-0.921807	-1.10063	-0.994644	-0.628463	0.5079	0.428692	0.444967	0.593032	0.764904	0.540172
A_75_P01047986	YBR009C:-16	0.637315	0.327313	0.0734273	0.175795	0.215419	0.0109268	1.41284	1.39268	1.45874	1.23434	1.46132	1.45824
A_75_P01048020	YBR010W:-278	-1.86922	-1.43566	-1.17694	-0.942236	-1.65271	-1.22338	-0.584374	-0.450596	-0.530197	-0.187996	-0.00645877	-0.158188
A_75_P01048039	YBR010W:-75	-1.50041	-1.44894	-1.54087	-1.31724	-1.51963	-1.71957	0.680161	0.691317	0.550915	0.685607	0.875597	0.78742
A_75_P01048085	YBR010W:400	-0.516964	-0.739596	-0.649982	-0.398107	-0.299907	-0.892381	0.676541	0.806696	0.47149	0.672041	0.869238	0.821506
A_75_P01048099	YBR010W:575	-0.175755	0.0334326	0.123643	0.425892	-0.254528	-0.235377	-0.134906	-0.319416	-0.354734	-0.145475	0.130769	-0.269036
A_75_P01048120	YBR011C:874	0.485205	0.272343	0.401321	-0.107553	0.0246051	0.158441	0.633051	0.826099	0.492466	0.619863	0.433978	0.543409
A_75_P01048144	YBR011C:650	-0.123284	-0.396674	-0.290692	-0.439634	-0.449913	-0.32932	0.0246512	0.147347	-0.0621397	-0.0363971	0.0335682	0.00475541
A_75_P01048165	YBR011C:428	0.249227	0.0230808	0.0637027	-0.0176087	0.0851716	0.190899	0.702674	0.956361	0.777453	0.602943	0.585373	0.634889
A_75_P01048185	YBR011C:246	0.83257	0.802036	0.827869	0.900845	0.495154	0.691319	0.881731	0.980555	0.815494	0.774507	0.567556	0.681027
A_75_P01048202	YBR011C:60	-1.95615	-1.90167	-1.98101	-1.68373	-1.37129	-1.56544	0.071115	0.0869073	0.0894867	-0.00588991	0.058207	-0.0544224
A_75_P01048224	YBR011C:-170	0.270978	0.568511	0.839606	0.890174	0.137189	-0.331281	-0.431296	-0.646331	-0.515448	-0.543504	-0.602696	-0.818664
A_75_P01048261	YBR011C:-551	-1.6282	-1.66356	-1.83093	-1.63988	-1.31064	-2.14439	0.155517	0.135929	0.225693	0.210517	0.385958	0.523297
A_75_P01048293	YBR011C:-876	-1.68248	-1.63906	-1.65001	-1.65744	-1.58167	-1.85086	0.0797881	0.087516	0.0913074	0.164812	0.318643	0.342888
A_75_P01048320	YBR011C:-1132	-1.76803	-1.72552	-1.50868	-1.80243	-1.75172	-1.89423	-0.175492	-0.273605	-0.0866862	-0.00318079	0.0782154	0.278282
A_75_P01048366	YBR011C:-1601	-0.328374	-0.434242	-0.343378	-0.172758	-0.367991	-0.236091	0.470625	0.449039	0.332319	0.272484	0.554525	0.544568
A_75_P01048956	YBR011C:-7515	1.01924	0.75603	0.570473	0.413564	0.520774	0.514419	0.775569	0.397246	0.866288	0.570564	1.0227	1.0876
A_75_P01048985	YBR013C:87	-1.70401	-1.71729	-1.65504	-1.83724	-1.31846	-1.56542	0.677195	0.471553	0.45474	0.658672	0.923399	0.875118
A_75_P01049004	YBR013C:-107	-2.3973	-2.21018	-2.25305	-1.87239	-1.62253	-2.11402	0.0333145	-0.0369649	0.0532456	0.119109	0.457541	0.298414
A_75_P01049032	YBR013C:-400	0.0164993	-0.0417316	0.0885012	-0.406374	0.0638239	1.43418	0.470469	0.432758	0.780297	0.589322	0.895589	0.89009
A_75_P01049061	YBR013C:-671	-1.86649	-2.03385	-1.84889	-1.46983	-1.64241	-1.76354	-0.529836	-0.543748	-0.608389	-0.293915	-0.188286	-0.348247
A_75_P01049104	YBR014C:352	-0.995296	-1.09966	-1.20298	-1.22214	-0.738264	-0.629446	0.592479	0.600677	0.681351	0.498539	0.590848	0.558947
A_75_P01049131	YBR014C:45	0.111123	0.1911	0.30844	0.133978	-0.0794747	-0.475151	0.770661	0.63061	0.712052	0.714117	0.769474	0.878502
A_75_P01049149	YBR014C:-145	-0.960303	-0.717271	-0.495857	-0.196064	-0.634659	-0.521934	-0.561314	-0.456494	-0.585875	-0.26845	-0.214944	-0.248742
A_75_P01049180	YBR015C:1727	-0.00285662	-0.345178	-0.0481919	-0.392179	0.0148426	-0.267894	-0.696166	-0.707242	-0.778192	-0.380234	-0.113313	-0.391709
A_75_P01049204	YBR015C:1481	2.71968	2.63904	2.73544	2.55704	2.05748	2.77248	-0.0104109	0.203581	0.456092	0.307106	0.508083	0.447735
A_75_P01049233	YBR015C:1218	0.236421	-0.130411	-0.0308262	-0.210364	0.632953	0.499835	-0.528876	-0.367328	-0.321302	-0.200915	-0.00979521	-0.255263
A_75_P01049260	YBR015C:932	0.056523	-0.156496	-0.185368	-0.107352	-0.0149273	0.0243545	-0.48425	-0.285208	-0.130291	-0.103965	-0.0644057	-0.325398
A_75_P01049286	YBR015C:687	1.0917	0.882591	0.901983	0.574026	0.405978	0.773938	0.480359	0.703644	0.601819	0.583619	0.483877	0.479482
A_75_P01049314	YBR015C:392	-0.432914	-0.622711	-0.629319	-0.509749	-0.554272	-0.461225	0.445332	0.588574	0.65202	0.415404	0.615995	0.507719
A_75_P01049356	YBR015C:-41	-0.707434	-0.811474	-1.06735	-1.69592	-1.14648	-1.18939	0.605789	0.401563	0.400723	0.283383	0.595809	0.618995
A_75_P01049392	YBR016W:-305	-1.42835	-1.24655	-1.45716	-1.18229	-1.30892	-1.57158	0.743457	0.705936	0.911869	0.673989	0.726745	0.908633
A_75_P01049419	YBR016W:-31	-2.22476	-2.20985	-2.25441	-1.92735	-1.64587	-1.76844	0.0529533	0.0597749	0.198876	-0.0158206	0.0858773	0.240717
A_75_P01049435	YBR016W:175	-0.575015	-0.653577	-0.661405	-0.697911	-0.695662	-0.446452	1.04926	0.87018	0.914348	0.853421	0.713185	0.93312
A_75_P01049460	YBR016W:415	-0.0923461	-0.235508	-0.199675	-0.0862225	-0.280695	-0.996373	0.234042	-0.0443672	0.0357269	0.238011	0.113703	-0.0844173
A_75_P01049480	YBR017C:2848	0.827475	0.896678	0.884028	1.05218	0.638206	0.721122	0.0293469	0.115744	-0.0473895	0.0671126	0.18131	0.163257
A_75_P01049498	YBR017C:2684	0.199445	-0.0635798	-0.153211	-0.419263	-0.22054	-0.0719741	-0.370932	-0.274021	-0.317417	-0.213309	-0.148093	-0.234489
A_75_P01049545	YBR017C:2220	1.05243	0.439317	0.438049	0.0654563	0.225081	0.660295	-0.27355	-0.212126	-0.1764	-0.141434	0.0236255	-0.126569
A_75_P01049575	YBR017C:1908	1.24256	1.12932	1.20571	0.915868	1.0561	1.08954	-0.541327	-0.334007	-0.22667	-0.260753	-0.184291	-0.22228
A_75_P01049592	YBR017C:1735	0.957655	0.970173	1.15331	0.699829	0.787243	0.636101	-0.584741	-0.350145	-0.555816	-0.357321	-0.406664	-0.566768
A_75_P01049607	YBR017C:1560	2.1568	2.10303	2.12082	1.61965	1.82482	1.89391	-0.186675	-0.149601	0.152957	0.155831	0.106626	0.0875095
A_75_P01049624	YBR017C:1369	-0.0826041	-0.0361364	-0.0447877	-0.139286	-0.00966772	0.287657	-0.433646	-0.280638	-0.253845	-0.182174	-0.134043	-0.460364
A_75_P01049658	YBR017C:1042	1.64944	1.44527	1.56884	1.4076	1.09483	1.27092	-0.217519	0.105737	-0.124812	-0.0319025	-0.273151	-0.348578
A_75_P01049676	YBR017C:844	1.50472	1.50222	1.44794	1.36891	0.7731	1.2401	0.044272	0.223974	0.314482	0.201146	0.0284033	0.0987144
A_75_P01049695	YBR017C:654	1.31646	1.13142	1.23273	1.42719	0.956562	0.758319	0.279929	0.391971	0.529682	0.290385	0.23233	0.137585
A_75_P01049734	YBR017C:265	-0.812616	-0.885008	-0.85144	-0.493952	-0.698127	-0.879722	0.17862	0.193957	0.40112	0.0498459	0.0994329	0.157831
A_75_P01049759	YBR017C:-18	-1.47743	-1.86506	-1.677	-1.5886	-1.43274	-1.72583	0.210473	0.0848125	0.0112084	-0.0274146	-0.0680144	0.0859897
A_75_P01049779	YBR017C:-194		1.78537		1.54023	1.30082	2.0201	0.227295	0.062206	0.262016	0.387187	0.253585	0.081753
A_75_P01049808	YBR017C:-479	-1.62342	-1.62834	-1.4423	-1.57021	-1.49634	-1.46447	-0.80466	-0.733821	-0.75087	-0.586041	-0.623192	-0.443433
A_75_P01049826	YBR017C:-658	-0.841618	-0.8081	-0.803392	-1.14358	-1.16572	-1.02724	-0.412106	-0.615569	-0.432544	-0.180125	-0.217908	-0.354779
A_75_P01049846	YBR018C:974	-1.87938	-1.69468	-1.89861	-1.94317	-1.69207	-1.28926	-0.438583	-0.302429	-0.377349	-0.265169	-0.117153	-0.212515
A_75_P01049874	YBR018C:672	-1.22328	-1.21035	-1.33159	-1.58407	-1.21949	0.295461	0.0368751	0.0568729	0.115847	0.188083	0.232198	0.221796
A_75_P01049907	YBR018C:316	-1.95923	-1.94911	-2.15024	-1.73198	-1.73672	-1.8478	-0.000970717	0.214737	0.115368	0.169737	0.141331	0.107698
A_75_P01049948	YBR018C:-83	-2.13094	-2.2568	-2.25315	-2.34576	-1.96084	-2.11453	-0.415922	-0.295707	-0.261062	-0.244992	-0.287745	-0.417595
A_75_P01049975	YBR018C:-371	0.348424	0.134638	0.0846759	0.131416	-0.166641	-0.105409	0.111982	-0.102837	0.47573	0.291074	0.38411	0.304681
A_75_P01049995	YBR018C:-550	-2.10531	-2.13767	-2.22617	-1.77778	-2.00166	-2.19328	-0.213043	-0.109515	-0.286386	-0.139642	-0.157837	-0.264018
A_75_P01050013	YBR019C:2100	-1.78012	-1.75252	-1.90561	-1.96583	-1.68282	-1.97618	0.277584	0.298707	0.28442	0.468785	0.333503	0.360055
A_75_P01050037	YBR019C:1836	-2.75013	-2.51286	-2.64904	-2.79384	-2.16478	-2.95094	-0.141157	-0.251261	-0.0629502	-0.00516866	-0.0185157	-0.108135
A_75_P01050058	YBR019C:1631	0.824211	-0.186665	-0.394973	-0.692112	-0.232955	1.81836	0.697304	0.748351	0.535966	0.606062	0.550895	0.673204
A_75_P01050090	YBR019C:1332	-0.274793	-0.327875	-0.480616	-0.559309	-0.269596	-0.426112	0.872074	0.80992	0.780418	0.689903	0.529051	0.759976
A_75_P01050132	YBR019C:897	-0.0190245	-0.135166	-0.224819	-0.154544	-0.0315193	-0.168541	0.266134	0.360504	0.425572	0.266647	0.039741	0.0831836
A_75_P01050158	YBR019C:643	0.707719	0.486047	0.565367	0.851839	0.489371	0.683102	0.0627407	0.225204	0.232688	-0.0572774	-0.0656525	0.0804791
A_75_P01050193	YBR019C:306	1.09907	0.942937	0.900739	0.78151	0.680744	0.846547	-0.30537	-0.271851	-0.301775	-0.241258	-0.362409	-0.290434
A_75_P01050212	YBR019C:103	-0.269724	-0.397966	-0.36711	-0.631253	-0.412048	-0.297606	-0.64721	-0.889693	-0.690753	-0.706102	-0.551367	-0.741002
A_75_P01050236	YBR019C:-159	1.24822	0.971294	1.01724	0.506992	0.70389	0.538623	-0.587474	-0.993915	-0.956153	-0.91086	-0.9563	-1.18629
A_75_P01050255	YBR020W:-298	1.07851	1.16944	1.14853	0.891345	0.678983	0.664029	-1.13304	-1.16028	-1.14523	-1.16824	-1.07247	-1.12247
A_75_P01050290	YBR020W:36	0.596271	0.636427	0.586938	-0.0450396	0.306079	0.406534	-0.644976	-0.729498	-0.699815	-0.679059	-0.691983	-0.700535
A_75_P01050328	YBR020W:407	-0.415311	-0.516272	-0.341154	-0.632918	-0.326131	-0.485977	-1.24996	-1.07125	-1.02494	-1.03825	-1.06762	-1.3517
A_75_P01050344	YBR020W:583	-0.11698	-0.29664	-0.175686	-0.304088	-0.233626	-0.142874	-1.18222	-0.919039	-1.0667	-1.09304	-1.15509	-1.21006
A_75_P01050400	YBR020W:1151	-0.225452	-0.00100063	-0.182691	-0.389171	1.98792	0.417505	-0.392992	-0.283002	-0.318218	-0.506784	-0.590843	-0.398321
A_75_P01050419	YBR020W:1344	-0.6327	-0.709208	-0.763269	-0.656241	-0.546363	-0.615838	-0.3978	-0.182294	-0.300478	-0.633783	-0.912575	-0.815319
A_75_P01050434	YBR020W:1515	1.16762	0.918265	0.820092	0.489675	0.448277	0.530401	0.292309	0.395251	0.0135853	-0.177927	-0.438788	-0.273253
A_75_P01050464	YBR021W:-577	-2.65104	-2.2525	-2.20192	-1.63522	-1.54426	-2.41621	-0.542487	-0.995356	-0.777005	-0.683872	-1.04707	-1.19129
A_75_P01050498	YBR021W:-270	0.195117	0.486674	0.939056	0.972507	0.240757	0.140608	-1.18614	-1.37069	-0.862167	-0.965383	-1.44802	-1.3648
A_75_P01050518	YBR021W:-66	-2.40909	-2.22987	-2.22316	-1.56827	-1.81311	-2.05884	-0.212885	-0.390072	-0.0700074	-0.50707	-0.572254	-0.505135
A_75_P01050537	YBR021W:139	1.47792	1.65369	1.88311	1.56571	1.43286	1.08991	0.675868	0.456159	0.718641	0.327703	0.3747	0.467954
A_75_P01050558	YBR021W:357	-0.5101	-0.547291	-0.594389	-0.697126	-0.684551	1.37447	0.531553	0.684781	0.358442	0.299425	0.156373	0.26973
A_75_P01050579	YBR021W:544	-0.979789	-0.783774	-0.794671	-0.791074	-0.936342	-1.53043	-0.135855	-0.21496	-0.154715	-0.146479	-0.19132	-0.141775
A_75_P01050603	YBR021W:789	-0.0689564	-0.297509	-0.22393	-0.525267	-0.651238	-0.780001	-0.0730334	-0.0772819	0.0659481	-0.108393	-0.00826694	0.0278229
A_75_P01050626	YBR021W:995	-0.204762	-0.368487	-0.337065	-0.723093	-0.662749	-1.13403	-0.269594	-0.234739	-0.176377	-0.248083	-0.0387187	0.0579982
A_75_P01050654	YBR021W:1262	0.33237	0.258257	0.339467	0.321028	-0.188035	-0.566691	-0.130903	0.0518329	-0.0459779	-0.0510354	0.0382653	0.257463
A_75_P01050680	YBR021W:1515	0.884207	0.768676	0.700396	0.19863	0.245182	-0.155079	0.422693	0.506823	0.444755	0.426254	0.603744	0.722801
A_75_P01050697	YBR021W:1711	-0.442822	-0.574146	-0.611819	-0.879299	-0.656032	-1.26889	-0.0287061	-0.0391411	-0.0383627	0.120461	0.311863	0.330466
A_75_P01050716	YBR022W:-386	2.04048	2.08275	1.83802	0.870314	0.860562	0.423238	0.968129	0.955999	0.770396	0.911568	1.01618	1.18908
A_75_P01050759	YBR022W:37	-0.18282	-0.363278	-0.40517	-0.347301	-0.134074	-0.600252	1.17948	1.25999	1.06451	1.00557	1.26045	1.2833
A_75_P01050780	YBR022W:244	-0.432109	-0.650207	-0.624346	-0.923546	-0.612899	-0.686777	0.56895	0.672815	0.266534	0.560394	0.628272	0.619445
A_75_P01050803	YBR022W:498	-0.269315	-0.490437	-0.49878	-0.639263	-0.80548	-0.110553	0.332743	0.0240161	0.153518	0.343502	0.509503	0.457327
A_75_P01050822	YBR023C:3487	0.456979	0.538235	0.44971	0.449036	0.549429	0.404804	-0.144872	-0.109543	-0.233806	-0.152253	0.0399263	0.0815723
A_75_P01050843	YBR023C:3278	0.626343	0.355273	0.37035	-0.193958	0.190307	0.556785	-0.444702	-0.646378	-0.404152	-0.330244	-0.0761144	-0.180707
A_75_P01050870	YBR023C:3028	1.09838	0.860829	1.00634	0.747926	0.964847	0.867416	-0.540155	-0.654711	-0.46054	-0.42306	-0.282135	-0.389009
A_75_P01050897	YBR023C:2738	0.704654	0.477201	0.431954	0.0571719	0.284581	0.560393	-1.03216	-1.08962	-0.771003	-0.855053	-0.506741	-0.75852
A_75_P01050920	YBR023C:2505	0.352517	0.307923	0.271845	0.0674154	0.168273	0.525939	-1.04327	-1.09152	-0.980728	-0.856253	-0.670729	-0.961207
A_75_P01050949	YBR023C:2224	0.709147	0.572984	0.638192	0.319321	0.629703	0.578342	-1.01973	-0.933019	-0.81313	-0.859245	-0.704314	-1.04243
A_75_P01050965	YBR023C:2051	2.46161	2.47117	2.40563	2.27845	2.07842	2.18853	-0.403791	-0.0460504	-0.0509488	-0.235234	-0.258025	-0.351933
A_75_P01050995	YBR023C:1723	0.682657	0.319879	0.711573	0.557171	0.533637	0.656082	-0.959327	-0.769585	-0.868382	-0.856454	-0.94105	-1.25403
A_75_P01051024	YBR023C:1458	1.23366	1.04461	1.13931	1.08405	0.95401	1.24954	-0.792048	-0.6445	-0.420795	-0.642998	-0.56429	-0.800806
A_75_P01051059	YBR023C:1121	0.918187	0.858961	0.888245	0.539071	0.78522	0.857395	-0.470102	-0.386316	-0.254594	-0.448417	-0.425595	-0.620995
A_75_P01051081	YBR023C:903	0.73182	0.494194	0.48835	0.17299	0.352573	0.588225	-0.290552	-0.251547	-0.278631	-0.208898	-0.281569	-0.592668
A_75_P01051120	YBR023C:505	2.22203	2.28882	2.05685	2.22924	1.99636	2.29337	1.01493	1.08949	1.38896	0.747832	0.724085	0.8447
A_75_P01051156	YBR023C:161	0.838276	0.836995	0.88736	1.02861	0.429366	0.613665	0.669786	0.826014	0.672122	0.44553	0.336745	0.459262
A_75_P01051181	YBR023C:-73	0.0415521	0.0493702	0.14243	-0.0939736	0.126902	0.0255469	0.651726	0.629128	0.455431	0.447294	0.442273	0.525319
A_75_P01051208	YBR023C:-362	-1.61072	-1.64135	-1.82722	-1.66554	-1.53457	-1.73422	0.690098	0.620944	0.517226	0.537017	0.673122	0.828467
A_75_P01051230	YBR023C:-574	-1.9252	-1.81847	-1.90796	-1.65994	-1.75717	-0.856693	0.494428	0.448053	0.461901	0.432079	0.469312	0.573001
A_75_P01051243	YBR023C:-749	-2.9763	-2.89285	-2.79685	-2.29626	-2.27013	-2.73687	-0.0443548	0.00479113	-0.0987902	-0.0318682	0.143204	0.0657656
A_75_P01051285	YBR024W:-382	-1.26585	-0.970692	-1.20846	-0.822135	-1.06115	-0.979541	0.679598	0.621188	0.702581	0.736949	0.634266	0.676616
A_75_P01051320	YBR024W:-38	-0.484466	-0.585052	-0.642127	-0.935039	-0.560146	-0.517126	0.952675	0.614263	0.727532	0.8151	0.946929	0.883538
A_75_P01051339	YBR024W:175	0.541212	0.213569	0.242555	0.288957	0.337839	0.151282	1.40724	1.38513	1.38958	1.21171	1.24161	1.32111
A_75_P01051391	YBR024W:679	-0.636011	-0.491867	-0.447287	-0.314301	-0.468385	-0.329073	0.687458	0.686688	0.654239	0.664349	0.705663	0.664493
A_75_P01051415	YBR024W:940	-2.06613	-0.664459	-0.493072	-0.190776	-0.598621	-0.562874	-0.0302607	-0.0330085	-0.132553	-0.0625047	-0.0238542	-0.0842081
A_75_P01051452	YBR025C:1127	0.29334	0.0991572	0.026091	0.0538392	0.0339736	-0.0341461	0.0738127	0.0554329	-0.0111768	-0.0306103	0.0471514	-0.0439222
A_75_P01051482	YBR025C:813	2.54078	2.07192	2.11461	1.94989		2.03767	0.967137	1.12199	0.796521	0.68309	0.705471	0.805134
A_75_P01051509	YBR025C:540	0.403775	0.132341	0.267066	0.21461	-0.0226934	-0.259887	0.637121	0.767219	0.46065	0.250047	0.221003	0.366319
A_75_P01051529	YBR025C:348	0.387232	0.0816223	0.0983138	-0.143919	0.00648192	1.73059	0.657292	0.591142	0.690116	0.246217	0.641071	0.631343
A_75_P01051556	YBR025C:40	0.385487	0.265724	0.388773	0.555065	0.471822	-0.191487	0.573814	0.486661	0.664149	0.413353	0.623848	0.811536
A_75_P01051600	YBR025C:-436	-2.14325	-2.2019	-2.39365	-1.98583	-2.02131	-2.39008	-0.473697	-0.513204	-0.464977	-0.530195	-0.580077	-0.215895
A_75_P01051621	YBR025C:-653	-1.37735	-1.619	-1.74966	-1.43684	-1.09962	0.304908	0.294575	0.368558	0.0378576	0.166669	0.083286	0.274286
A_75_P01051644	YBR025C:-895	-1.29745	-1.32041	-1.31684	-0.824682	-0.530717	-0.598576	0.0944083	0.0681402	0.0952662	0.0572611	0.152182	0.00283007
A_75_P01051665	YBR026C:1045	-0.563846	-0.585421	-0.316776	-0.18174	-0.303075	0.048992	0.0630762	0.328463	0.0242208	0.195108	-0.145207	-0.040372
A_75_P01051682	YBR026C:869	0.182849	0.0426565	0.0396301	-0.0823317	0.363425	0.705406	0.442618	0.432913	0.215584	0.253674	0.11063	0.169309
A_75_P01051709	YBR026C:607	0.47687	0.392487	0.201614	0.346205	0.653352	0.771185	0.652219	0.601339	0.906996	0.49621	0.663937	0.628243
A_75_P01051753	YBR026C:176	-1.0889	-1.32096	-1.40557	-1.21179	-1.06834	-0.889094	0.715029	0.686005	0.46785	0.570333	0.647108	0.531068
A_75_P01051777	YBR026C:-64	-1.10733	-1.23713	-1.31093	-0.922741	-1.00415	-1.0944	0.564661	0.532763	0.456852	0.427557	0.59162	0.640909
A_75_P01051813	YBR028C:1545	-0.143468	-0.448275	-0.240704	-0.46111	-0.466526	-0.432545	-0.355445	-0.280422	-0.147158	-0.101865	0.199333	-0.0539645
A_75_P01051831	YBR028C:1362	0.00474487	-0.229235	-0.160738	-0.377974	-0.321567	-0.440767	-0.535452	-0.429284	-0.411289	-0.295376	-0.0552473	-0.513361
A_75_P01051881	YBR028C:890	1.08192	0.972519	0.855393	0.758758	0.590768	0.808862	0.156336	0.164041	0.239534	0.16379	0.251093	0.360413
A_75_P01051923	YBR028C:443	-0.151265	-0.146666	-0.235008	0.140208	-0.240941	-0.418777	0.569029	0.644976	0.576675	0.380224	0.512777	0.550477
A_75_P01051942	YBR028C:250	0.0843567	0.108637	-0.00842754	0.399871	0.0493745	-0.100638	0.937305	0.963484	0.856682	0.757077	0.745572	0.832371
A_75_P01051966	YBR028C:11	-1.4154	-1.38797	-1.48712	-1.43201	-0.805475	-1.73076	0.387125	0.215484	0.304313	0.233925	0.616999	0.476108
A_75_P01051988	YBR028C:-203	1.54878	1.41275	1.45259	1.20677	1.15551	1.12599	0.329485	0.208888	-0.220239	0.50681	0.293496	0.340072
A_75_P01052005	YBR029C:1355	1.43911	1.56472	1.57191	1.30391	1.12274	2.11602	0.306043	0.412422	-0.0331075	0.238714	0.0626826	0.180881
A_75_P01052027	YBR029C:1148	0.788622	0.675722	0.631686	0.285716	0.559691	2.9825	0.306877	0.380476	0.148177	0.241989	0.0574918	0.0704013
A_75_P01052054	YBR029C:874	0.315203	0.145743	0.295941	0.203632	0.328902	0.219407	0.159539	0.173349	0.384871	0.160863	0.0114286	-0.0992647
A_75_P01052082	YBR029C:591	0.692272	0.472105	0.482884	-0.204192	0.424568	0.707999	0.696213	0.55368	0.668274	0.564458	0.508253	0.509965
A_75_P01052102	YBR029C:386	0.339003	0.270048	0.148285	-0.095167	0.644259	0.810274	1.0012	0.94844	1.00599	0.694083	0.696113	0.654693
A_75_P01052121	YBR029C:197	1.24498	1.16505	1.16039	0.834876	0.582927	0.818959	1.36395	1.38259	1.1042	1.00244	0.838516	1.05264
A_75_P01052140	YBR029C:-9	-1.29503	-1.39094	-1.36915	-1.26752	-1.1305	-1.35138	0.481172	0.527717	0.18447	0.274629	0.316509	0.375833
A_75_P01052170	YBR030W:-234	-2.7947	-2.61824	-2.63079	-2.01456	-1.90572	-2.52282	-0.277909	-0.176241	-0.359508	-0.207924	-0.209455	-0.108849
A_75_P01052202	YBR030W:36	0.487788	0.323738	0.454057	0.658157	0.121563	-0.123604	0.87658	0.867875	0.602854	0.543075	0.365245	0.658519
A_75_P01052219	YBR030W:198	-0.111729	-0.312145	-0.363276	-0.0442899	-0.371158	-0.458239	0.74023	0.824116	0.634272	0.389384	0.365954	0.479534
A_75_P01052239	YBR030W:404	0.0609662	-0.258386	-0.247967	-0.41504	-0.667404	-0.291423	0.170822	0.352359	0.273942	0.00136453	0.0956183	0.061989
A_75_P01052259	YBR030W:604	0.57132	0.315784	0.280262	-0.145743	0.0231733	0.132362	0.179916	0.20597	0.208162	0.0485671	0.197169	0.106883
A_75_P01052300	YBR030W:1009	1.56922	1.34107	1.37712	1.24035	1.15048	1.10144	0.18364	0.244537	0.151319	0.134428	0.196604	0.157627
A_75_P01052322	YBR030W:1236	0.662874	0.634902	0.552239	0.445246	-0.00763913	0.302943	0.268782	0.304697	0.174553	0.311089	0.181698	0.162228
A_75_P01052361	YBR030W:1621	2.18128	2.20074	2.004	1.54164	1.11074	1.09426	0.735772	0.604993	0.747967	0.74238	0.698822	1.17346
A_75_P01052382	YBR031W:-19	-0.690996	-1.06147	-1.42464	-1.19209	-1.34938	-2.00678	0.0708801	0.0610252	-0.321612	0.102616	-0.0316912	0.083068
A_75_P01052485	YBR031W:1082	1.43113	1.31249	1.43843	1.39814	0.710631	1.11335	-0.214342	0.384252	0.501776	0.571546	0.560726	0.513097
A_75_P01052504	YBR033W:-508	-0.180707	-0.138369	-0.343081	-0.249537	-0.723846	0.605933	-0.563822	-0.2932	-0.046496	0.107698	0.260862	0.0890572
A_75_P01052538	YBR033W:-163	-0.17841	-0.0482352	-0.0661884	-0.440199	-0.519107	-0.693789	-0.694746	-0.403582	0.107295	0.0768823	0.305441	0.360734
A_75_P01052585	YBR033W:321	-0.422112	-0.107421	-0.351478	-0.288624	-0.467944	0.767283	-0.279041	-0.177946	0.190056	0.19033	0.165907	0.126312
A_75_P01052614	YBR033W:574	-0.423346	-0.373337	-0.561998	-0.698709	-0.751393	-0.805303	-0.479034	-0.415145	-0.18495	0.0399638	-0.0045262	0.0167137
A_75_P01052649	YBR033W:932	0.58608	0.392882	0.400032	-0.214958	-0.00327362	-0.0876464	-0.145391	-0.151915	-0.0431194	0.164884	0.11709	0.104714
A_75_P01052692	YBR033W:1363	-0.216313	-0.162449	-0.204986	-0.440127	-0.361705	-0.486915	-0.651945	-0.670706	-0.617051	-0.360771	-0.282722	-0.422597
A_75_P01052719	YBR033W:1663	-0.719214	-0.770121	-0.811322	-0.894671	-0.818358	-0.797598	-0.579924	-0.536624	-0.591313	-0.470438	-0.42174	-0.551726
A_75_P01052746	YBR033W:1910	0.0332081	0.0582177	0.0471809	-0.438829	0.0271133	-0.288207	0.227255	0.0565177	0.193883	0.149855	0.122552	0.0751445
A_75_P01052761	YBR033W:2076	0.0437747	0.202675	0.295825	-0.161665	-0.102107	-0.412756	0.5293	0.468249	0.405677	0.454354	0.344469	0.289392
A_75_P01052780	YBR033W:2272	-0.960024	-1.05389	-0.882982	-1.40967	-1.09679	-1.12489	0.326497	0.360499	0.211221	0.313073	0.146968	0.131182
A_75_P01052811	YBR033W:2612	-0.382469	-0.288381	-0.51038	-0.4917	-0.618286	-0.466373	0.0250399	0.0504888	0.0952025	0.232614	0.198285	0.155537
A_75_P01052837	YBR033W:2855	2.51731	2.20002	2.27566	1.85637	1.27278	0.794083	0.534508	0.305924	0.405708	0.765323	0.689859	0.591317
A_75_P01052853	YBR034C:1015	0.692388	0.639621	0.495342	0.100704	-0.421485	0.0831281	0.116204	0.269653	-0.034515	0.292182	-0.0328853	0.0432907
A_75_P01052880	YBR034C:750	0.575385	0.476112	0.523674	0.481555	0.151893	1.85782	0.165899	0.340676	0.473976	0.218133	0.260646	0.265465
A_75_P01052914	YBR034C:403	1.47233	1.50129	1.43954	1.4385	1.10781	0.890476	0.970726	1.04672	1.06865	0.710906	0.704504	1.04461
A_75_P01052948	YBR034C:46	-2	-1.73333	-1.758	-1.04414	-1.33078	-2.10577	-0.187111	-0.0955676	-0.219455	-0.568616	-0.446803	-0.380422
A_75_P01052968	YBR034C:-141	-0.904597	-0.721607	-0.148935	0.355263	-0.580672	-0.137896	-0.796498	-0.763648	-1.10912	-0.855835	-0.965985	-1.43403
A_75_P01052988	YBR035C:640	-1.99681	-2.00058	-2.03018	-1.41602	-1.76158	-1.74211	0.219085	0.443812	0.207662	0.0409458	0.110918	0.123745
A_75_P01053018	YBR035C:380	-1.70695	-1.73501	-1.86865	-1.69442	-1.5783	-1.37051	0.258642	0.399882	0.213265	0.186445	0.287516	0.261359
A_75_P01053058	YBR035C:-37	-1.46532	-1.11241	-1.1598	-0.786376	-1.28318	-1.09566	0.472503	0.551745	0.328188	0.500581	0.413552	0.38342
A_75_P01053079	YBR035C:-268	-1.4308	-1.32751	-1.85254	-1.38478	-1.41545	-1.63851	0.911997	0.882852	0.949131	0.802131	0.99844	1.02346
A_75_P01053107	YBR035C:-564	1.14873	1.21009	1.0423	1.17592	0.535893		-0.187525	-0.486013	-0.187113	-0.0387892	-0.113563	-0.464782
A_75_P01053138	YBR035C:-844	-2.32856	-2.38794	-2.38809	-1.75619	-1.92164	-2.25617	0.309363	0.336422	0.255643	0.221271	0.0973306	0.220943
A_75_P01053158	YBR035C:-1022	-1.45971	-1.58277	-1.58274	-1.33923	-1.50335	-1.87295	0.372905	0.2968	0.263975	0.16741	0.0246279	0.186239
A_75_P01053181	YBR035C:-1232	-0.0761838	0.224866	0.13704	0.609217	0.203168	1.20542	0.244262	0.213498	0.210742	-0.0360132	-0.108034	-0.0506393
A_75_P01053204	YBR035C:-1450	-0.40974	-0.154672	-0.179851	-0.110288	-0.204809	-0.804083	0.124805	-0.00654495	0.11431	-0.0702494	-0.0137677	-0.0105369
A_75_P01053226	YBR035C:-1680	0.39023	0.25788	0.306416	0.504598	0.64615	0.239756	0.0147841	0.0802508	0.107199	-0.0930614	0.00109866	-0.0534068
A_75_P01053245	YBR035C:-1860	0.595805	0.627034	0.692031	0.78326	0.183164		-0.408332	-0.435787	-0.584906	0.0422151	-0.156302	-0.294719
A_75_P01053261	YBR035C:-2022	3.36556	2.90031	3.09055	3.01925	2.40531	1.28983	0.246897	-0.0521567	0.342233	0.220949	0.187069	-0.0729378
A_75_P01053277	YBR036C:1157	0.698606	0.493871	0.453327	0.379204	0.454226	0.773738	0.040835	0.113185	0.201641	0.175096	0.147559	0.140326
A_75_P01053301	YBR036C:898	0.896246	0.878232	0.942281	0.635915	0.802836	1.09797	0.402711	0.426021	0.506812	0.481473	0.36469	0.436853
A_75_P01053319	YBR036C:721	0.489672	0.345673	0.366454	0.194122	0.360762	0.793856	0.321534	0.565485	0.472524	0.28238	0.250131	0.22718
A_75_P01053351	YBR036C:402	-0.016921	-0.0559373	-0.22222	0.0153543	-0.0720536	0.104432	0.579714	0.584427	0.628819	0.457318	0.329621	0.442617
A_75_P01053373	YBR036C:167	-1.51767	-1.34677	-1.60088	-1.07827	-0.653439	-0.74698	0.441735	0.519381	0.52789	0.408901	0.403896	0.436043
A_75_P01053390	YBR036C:-5	-2.42679	-2.40158	-2.37225	-2.02164	-1.68476	-2.09152	0.16072	0.136496	-0.058899	0.00106746	0.108469	-0.000187724
A_75_P01053416	YBR037C:887	0.152045	0.0328522	-0.0952779	-0.410295	-0.112543	0.432455	0.299528	0.146893	0.450644	0.250605	0.369754	0.534101
A_75_P01053437	YBR037C:656	-2.70514	-2.69991	-2.51896	-2.10734	-2.14063	-2.3879	0.029199	0.197515	-0.0142087	-0.0135484	-0.0012502	-0.0565993
A_75_P01053457	YBR037C:476	-0.925974	-0.887593	-1.10989	-1.05637	-0.976397	-0.88994	0.979075	0.907567	0.835644	0.775877	0.752464	0.949938
A_75_P01053476	YBR037C:285	-3.18388	-2.9275	-2.96708	-2.38276	-2.41617	-2.40892	0.0569061	0.268326	0.112082	0.107379	0.12819	0.0457243
A_75_P01053505	YBR037C:-25	-2.92574	-3.12197	-3.16872	-2.57709	-2.76599	-2.84471	-0.228228	-0.219326	-0.295774	-0.310334	-0.253141	-0.282038
A_75_P01053536	YBR038W:-88	-0.770448	-0.929282	-1.06659	-1.2045	-1.09145	-1.23659	-0.295382	-0.263518	-0.39118	-0.295477	-0.311575	-0.188026
A_75_P01053560	YBR038W:149	-1.35317	-1.25017	-1.25212	-0.874907	-0.853625	0.506495	0.263366	0.266672	0.404379	0.0867699	0.220768	0.175383
A_75_P01053595	YBR038W:553	0.323786	0.136628	0.0831283	-0.150442	-0.0837552	-0.247635	0.364421	0.385817	0.478633	0.189583	0.332339	0.268238
A_75_P01053611	YBR038W:721	0.614725	0.363231	0.393339	0.223625	0.170419	0.27164	0.342641	0.41301	0.627695	0.221639	0.401632	0.495412
A_75_P01053644	YBR038W:1030	1.20459	1.08852	1.13512	0.9201	0.983034	0.827566	0.08098	0.241553	0.158364	0.0858114	4.68021e-05	0.0417185
A_75_P01053679	YBR038W:1367	1.19758	1.13699	1.21447	0.948737	1.12072	0.77572	-0.371536	-0.227051	-0.138671	-0.332619	-0.164559	-0.289232
A_75_P01053710	YBR038W:1673	1.21471	1.09038	1.26585	1.12077	0.987948	0.865693	-0.443527	-0.245244	-0.289828	-0.428874	-0.372266	-0.36334
A_75_P01053733	YBR038W:1891	2.08244	1.84858	1.95736	2.11458	1.31693	1.76594	-0.553729	-0.264022	-0.326664	-0.40631	-0.465183	-0.363856
A_75_P01053764	YBR038W:2241	0.136636	-0.0382477	-0.0873181	0.0319919	-8.98143e-05	0.088816	-1.00482	-0.948131	-0.760146	-0.620981	-0.699342	-0.868574
A_75_P01053791	YBR038W:2521	1.66791	1.71354	1.81147	1.43225	1.34909	1.30761	-0.483716	-0.496462	-0.588808	-0.411087	-0.473722	-0.473748
A_75_P01053812	YBR038W:2709	2.25147	2.39091	2.10462	1.87054	1.69366	1.74813	-0.124009	-0.168735	0.0115414	-0.163312	0.102492	0.0827532
A_75_P01053831	YBR039W:-768	1.11053	1.16661	1.22204	1.11664	0.897406	0.771145	-0.215145	-0.182198	-0.435791	-0.369993	-0.422161	-0.383446
A_75_P01053848	YBR039W:-594	1.34869	1.29626	1.36345	1.24464	0.858025	0.494884	0.290041	0.285959	0.144863	-0.059807	0.0491709	0.163861
A_75_P01053870	YBR039W:-373	-0.319493	-0.0695917	-0.0387169	-0.0661522	-0.127063	-0.489364	0.103736	0.0666555	0.0638812	0.163148	0.00262522	0.352107
A_75_P01053903	YBR039W:-70	0.410301	0.311626	0.430123	-0.494436	0.0835816	-0.142075	0.404335	-0.0446817	0.15596	0.372143	0.424923	0.609971
A_75_P01053937	YBR039W:300	-0.133014	-0.0734171	-0.00574107	0.0448042	-0.230316	-0.0620581	0.587934	0.696367	0.517102	0.558688	0.307444	0.389143
A_75_P01053971	YBR039W:608	0.379059	0.0209589	0.0529668	-0.208654	0.134307	0.281425	0.363733	0.37809	0.318517	0.218803	0.166186	0.234118
A_75_P01054004	YBR040W:-426	0.420479	0.307043	0.372199	0.518708	0.38323	-0.0263863	0.0768426	-0.152487	0.00606583	0.018081	-0.0367748	-0.105917
A_75_P01054032	YBR040W:-166	0.654672	0.859197	0.998046	0.942098	0.41133	0.723968	0.00339529	-0.342292	-0.19429	-0.078945	-0.0721252	-0.25222
A_75_P01054047	YBR040W:16	-0.334833	-0.222202	-0.147728	-0.168794	-0.547451	-0.562305	-0.0306956	-0.034571	-0.135761	-0.0927905	-0.0327512	-0.112275
A_75_P01054077	YBR040W:300	-0.132088	-0.00163253	-0.121081	-0.0908453	-0.119914	-0.145815	0.857597	0.9524	0.836822	0.836928	0.843716	1.09522
A_75_P01054098	YBR040W:522	-2.06158	-2.09787	-2.2362	-1.91753	-1.85376	-2.1529	-0.134189	-0.00783278	-0.0945809	-0.167345	0.0138328	-0.0260702
A_75_P01054116	YBR040W:684	-0.45266	-0.518944	-0.603368	-0.760428	-0.417612	-0.959005	0.234254	0.0174761	0.0733814	-0.00344512	0.193982	0.369205
A_75_P01054132	YBR040W:867	-0.159627	0.129581	-0.111374	0.228314	-0.00454153	0.094032	-0.17169	-0.0232419	-0.0448213	-0.327576	-0.0748839	-0.119107
A_75_P01054156	YBR041W:-206	0.0432917	0.0872681	0.214504	-0.533629	-0.213073	-0.806934	-0.520312	-0.488744	-0.758843	-0.338828	-0.0128949	-0.0324121
A_75_P01054174	YBR041W:-14	-1.12094	-1.36809	-1.42618	-1.89003	-1.09583	-1.28682	0.594843	0.0686725	0.171857	0.366546	0.508093	0.538501
A_75_P01054213	YBR041W:384	-0.820421	-0.60206	-0.617071	-0.698842	-0.652734	-0.651026	0.601805	0.571397	0.449975	0.632687	0.413995	0.481264
A_75_P01054232	YBR041W:569	1.34479	1.32576	1.24078	1.17364	0.97893	1.1425	0.918836	0.874407	0.855359	0.8094	0.686066	0.803115
A_75_P01054250	YBR041W:754	0.203483	0.155165	0.0720987	-0.0665561	-0.175293	0.468945	0.394617	0.439896	0.405464	0.331179	0.276419	0.311001
A_75_P01054279	YBR041W:1048	0.0774661	-0.143657	-0.153951	-0.187875	-0.255056	0.339259	-0.343623	-0.291197	-0.309838	-0.291686	-0.319109	-0.360786
A_75_P01054306	YBR041W:1324	0.0383667	-0.131509	-0.0246784	0.0712048	-0.0323764	0.0188523	-0.495516	-0.561328	-0.4614	-0.358746	-0.387446	-0.475359
A_75_P01054329	YBR041W:1560	0.245617	0.0363936	0.279878	0.392252	0.895902	0.883546	-0.764267	-0.782861	-0.571725	-0.742256	-0.406847	-0.642465
A_75_P01054351	YBR041W:1764	-0.471243	-0.556542	-0.522153	-0.601229	-0.322272	-0.405022	-1.06153	-1.13701	-1.03597	-0.946679	-0.663436	-0.934856
A_75_P01054368	YBR041W:1930	-0.502612	-0.939997	-0.735668	-0.976204	-0.658476	-0.247825	-1.09076	-1.22341	-1.21795	-1.00245	-0.683363	-0.918721
A_75_P01054411	YBR042C:993	0.429019	0.197334	0.175649	0.0800703	0.243929	0.233928	-0.302262	-0.359298	-0.321421	-0.269776	0.020457	-0.0945452
A_75_P01054439	YBR042C:699	-1.12093	-1.0322	-0.93516	-1.12391	-0.82064	-1.11625	-0.108374	-0.173926	-0.0933383	-0.131741	-0.0541142	-0.236973
A_75_P01054466	YBR042C:419	-0.870058	-0.81729	-0.759061	-1.01092	-0.95835	-0.79754	0.519078	0.402024	0.322924	0.477026	0.472906	0.532915
A_75_P01054483	YBR042C:240	-0.794021	-0.416905	-0.460168	-0.866178	-0.699807	-1.16099	0.719236	0.486457	0.501504	0.653016	0.67502	0.689253
A_75_P01054514	YBR042C:-61	-0.0113849	-0.277079	-0.257198	0.282155	-0.0976375	-0.37801	0.73182	0.738551	0.46606	0.605435	0.53399	0.793631
A_75_P01054560	YBR043C:1802	0.142004	0.177037	0.140973	-0.0175285	0.191122	0.238787	-0.275419	-0.285907	-0.234273	-0.291696	-0.0834787	-0.178543
A_75_P01054576	YBR043C:1626	-0.115286	-0.334519	-0.270716	-0.618047	0.688785	-0.142026	-0.739922	-0.797418	-0.689142	-0.590705	-0.274781	-0.563812
A_75_P01054600	YBR043C:1404	0.678766	0.358803	0.462182	0.228706	0.257117	0.412101	-0.38652	-0.289678	-0.356461	-0.170564	-0.022976	-0.341884
A_75_P01054619	YBR043C:1219	-0.212691	-0.245216	-0.352068	-0.442029		-0.171035	-0.605857	-0.453395	-0.287007	-0.213462	-0.124992	-0.544187
A_75_P01054647	YBR043C:925	0.0760982	-0.167223	-0.128002	-0.376215	-0.223093	-0.168056	-0.199513	-0.177792	-0.142529	-0.0421831	-0.0315297	-0.247106
A_75_P01054695	YBR043C:446	1.47542	1.27837	1.01579	0.985374	0.911511	0.841966	1.12281	0.906559	1.10976	0.942672	0.898812	1.02695
A_75_P01054724	YBR043C:158	-0.118022	0.134867	0.0499842	0.378866	-0.036036	0.44143	1.02727	1.16769	1.05703	0.808331	0.792071	0.8862
A_75_P01054745	YBR043C:-50	-1.26716	-1.05325	-1.13678	-0.997765	-0.79608	-1.11644	0.617308	0.766405	0.552233	0.504903	0.62498	0.776005
A_75_P01054771	YBR043C:-304	0.989562	0.782696	0.640856	0.972885	0.765083	0.763801	0.687974	0.61667	0.664761	0.855313	0.947685	0.898473
A_75_P01054788	YBR044C:1636	-0.946908	-1.09338	-1.08693	-0.843496	-1.02806	-0.543476	0.148279	0.0816755	0.24903	0.27042	0.515066	0.383696
A_75_P01054812	YBR044C:1403	-0.375037	-0.656033	-0.564034	-0.446902	-0.210736	-0.2166	-0.0525177	0.10398	0.0222694	-0.0531613	0.260532	0.112051
A_75_P01054845	YBR044C:1065	-0.0620633	-0.327194	-0.2873	-0.586451	-0.246822	0.0648031	0.180637	0.12861	0.0715213	0.136031	0.289164	0.232139
A_75_P01054868	YBR044C:828	-0.314947	-0.520928	-0.545413	-0.529816	-0.32546	-0.197414	0.100683	0.159152	0.146093	0.0533013	0.318322	0.248567
A_75_P01054891	YBR044C:580	1.50099	1.21076	1.32113	0.982591	1.0904	0.868878	0.777262	0.748371	0.709155	0.68374	0.756527	0.72425
A_75_P01054911	YBR044C:359	-2.56916	-2.57037	-2.47067	-2.00805	-2.14969	-2.01891	0.173563	0.209833	0.0754682	0.0224564	0.135599	0.0868276
A_75_P01054946	YBR044C:9	-2.56904	-2.568	-2.75659	-2.39668	-1.85186	-1.99601	-0.150846	-0.156707	-0.0494241	-0.262049	0.099352	-0.042905
A_75_P01054969	YBR044C:-239	-2.21806	-1.82396	-1.92892	-1.71226	-1.9532	-1.22849	0.248852	0.234838	0.353837	0.393046	0.476293	0.52958
A_75_P01054990	YBR044C:-433	-1.89531	-1.72141	-1.66925	-1.69776	-1.83122	-1.92885	0.624424	0.698819	0.663386	0.608149	0.550446	0.681587
A_75_P01055015	YBR044C:-671	-2.19518	-0.978749	-0.365752	-0.178994	-1.15942	-1.3746	0.0931158	0.371117	0.301008	0.311859	0.298857	0.30729
A_75_P01055041	YBR044C:-947	-2.66237	-2.51451	-2.49518	-3.02799	-2.44703	-2.53467	-0.0889163	-0.177367	-0.321588	-0.0785655	-0.150498	0.0342151
A_75_P01055091	YBR044C:-1446	-2.02607	-1.55574	-1.09848	-1.65608	-1.43005	-1.21887	0.521199	0.300253	0.247623	0.511524	0.510323	0.423253
A_75_P01055133	YBR044C:-1879	-1.68024	-1.65307	-1.42113	-1.87006	-1.32307	-1.13713	0.692888	0.479348	0.677065	0.619411	0.759246	0.749308
A_75_P01055160	YBR044C:-2145	-2.40751	-2.23999	-2.29006	-1.93469	-2.12318	-1.42071	-0.239214	-0.345461	-0.18563	-0.280531	-0.214213	-0.435807
A_75_P01055177	YBR045C:1719	-2.12456	-2.23093	-2.11511	-1.83309	-1.35947	1.08657	-0.0148038	0.0857263	-0.170612	-0.216432	-0.42208	-0.581082
A_75_P01055203	YBR045C:1438	-0.505901	-0.258767	-0.261812	0.0895133	0.403789	0.67549	0.349883	0.495881	0.126101	0.100117	-0.0721875	-0.0730561
A_75_P01055223	YBR045C:1248	-1.27275	-1.28843	-1.17157	-0.723482	-0.492659	1.35819	-0.446654	-0.573202	-0.483637	-0.448129	-0.418466	-0.534295
A_75_P01055242	YBR045C:1081	-2.2748	-2.19915	-2.20115	-1.64879	-1.1263	-0.829619	-0.518571	-0.476376	-0.487181	-0.582385	-0.583252	-0.792394
A_75_P01055271	YBR045C:775	-2.0145	-1.98271	-1.87244	-1.41857	-0.903562	-0.499728	-0.472255	-0.306534	-0.458805	-0.465358	-0.490824	-0.567453
A_75_P01055296	YBR045C:535	-0.584556	-0.502093	-0.555727	-0.332998	0.116228	0.247641	-0.175719	-0.158632	-0.219239	-0.0431419	-0.220067	-0.209235
A_75_P01055310	YBR045C:373	-1.8226	-1.67236	-1.76845	-1.26075	-1.78255	-0.640206	-0.435845	-0.0961501	-0.406483	-0.341487	-0.501644	-0.477667
A_75_P01055326	YBR045C:210	-2.42663	-2.34012	-2.33273	-2.16995	-1.55115	-1.47407	-1.04976	-1.0675	-0.841203	-0.789101	-0.730377	-0.882184
A_75_P01055350	YBR045C:-46	-1.53081	-1.33881	-1.34481	-1.0712	-1.20858	0.504561	-0.767733	-0.811861	-0.851142	-0.477101	-0.656838	-0.731817
A_75_P01055368	YBR045C:-259	-0.946665	-0.691867	-0.468758	0.151561	-0.0263131	0.26805	-1.29815	-1.19174	-1.27497	-0.265695	-0.484795	-0.647093
A_75_P01055387	YBR046C:951	-1.81332	-1.79263	-1.66068	-0.993623	-0.588599	-0.193899	-0.831437	-0.768421	-0.561982	-0.52412	-0.42281	-0.455147
A_75_P01055412	YBR046C:708	-1.45725	-1.52424	-1.29566	-0.927127	-0.291124	0.181876	-0.32039	-0.408773	-0.242783	-0.289098	-0.161408	-0.0156994
A_75_P01055432	YBR046C:504	-2.21543	-2.16656	-1.82833	-1.21048	-0.983031	-0.853365	-0.257083	-0.172306	-0.046244	-0.0285063	-0.0332741	-0.112688
A_75_P01055471	YBR046C:111	-1.88112	-1.72339	-1.76744	-1.51326	-1.04888	-0.802997	0.291801	0.372851	0.625785	0.461552	0.554694	0.57551
A_75_P01055518	YBR047W:11	-1.48159	-1.37379	-1.51295	-1.69475	-1.71347	-0.194249	0.322238	0.0618584	0.255246	0.305828	0.552607	0.333823
A_75_P01055551	YBR047W:334	-0.175724	-0.203855	-0.390546	-0.607104	-0.412146	0.138048	1.15888	1.08298	1.19431	1.01422	1.15233	1.26263
A_75_P01055595	YBR048W:-254	-2.85897			-2.31782	-2.55771	-2.6183	-3.82173	-3.73544	-3.31164	-2.47274	-2.26197	-3.43469
A_75_P01055629	YBR048W:90	1.62795	1.75882	1.78305	0.997947	1.21039	0.92751	0.706246	0.777055	0.381078	0.58209	0.322255	0.664763
A_75_P01055670	YBR048W:480	0.318521	0.0676094	0.0191175	0.003363	0.106769	0.321805	0.0566608	0.127166	0.0773287	-0.0257277	0.00774951	-0.0320009
A_75_P01055725	YBR048W:1054	1.95787	1.97371	2.40073	2.44549	1.84288	1.78192	0.274153	0.390982	0.529534	0.292231	0.303674	0.49194
A_75_P01055762	YBR049C:2547	1.66406	1.20767	1.55501	1.01453	1.35415	0.840207	0.190845	-0.141639	-0.0788851	0.0485923	0.0742294	0.113505
A_75_P01055782	YBR049C:2320	-0.00469265	-0.0436793	-0.0809306	0.0400834	0.00835909	0.156184	-0.447914	-0.345603	-0.309451	-0.075246	-0.219681	-0.323178
A_75_P01055821	YBR049C:1935	0.740713	0.260384	0.307022	0.0920938	0.422087	0.835604	-0.34648	-0.132399	-0.294849	-0.26662	-0.35237	-0.563491
A_75_P01055846	YBR049C:1680	0.638377	0.248304	0.391699	0.262526	0.586442	0.805351	-0.355267	-0.270644	-0.322761	-0.459316	-0.615932	-0.626291
A_75_P01055867	YBR049C:1481	-0.0102863	0.00377547	-0.0365162	-0.0729585	0.00882807	0.321564	-0.262766	-0.295426	-0.384954	-0.1196	-0.37209	-0.627226
A_75_P01055889	YBR049C:1261	0.548151	0.355627	0.123211	0.00306303	0.170317	0.562916	-0.522063	-0.316219	-0.508154	-0.336981	-0.633926	-0.695913
A_75_P01055930	YBR049C:857	0.184997	-0.0305039	-0.0700929	-0.0858692	0.0338368	0.304004	-0.385792	-0.241296	-0.287034	-0.254839	-0.491138	-0.613031
A_75_P01055957	YBR049C:592	1.37252	1.40773	1.42542	1.50184	1.79274	1.62939	0.310198	0.362511	0.655346	-0.0170966	-0.12702	-0.127087
A_75_P01055986	YBR049C:331	-0.630048	-0.51462	-0.626776	-0.937173	-0.241414	-0.427169	0.336752	0.351169	0.129086	0.108283	-0.192505	-0.143824
A_75_P01056016	YBR049C:36	-0.579316	-0.468671	-0.851438	-0.749615	-0.261778	-0.676749	0.46279	0.442419	0.324909	0.3385	0.386198	0.475946
A_75_P01056061	YBR050C:968	-3.19039	-3.09411	-3.08749	-2.56512	-2.53847	-2.41512	-0.32016	-0.128095	-0.286112	-0.268717	-0.176371	-0.218472
A_75_P01056079	YBR050C:805	-2.87207	-2.88484	-2.70559	-2.29574	-2.1429	-2.47534	0.00278774	-0.00572216	-0.021237	-0.0498971	-0.00527564	-0.0530529
A_75_P01056117	YBR050C:411	-1.96462	-1.95688	-1.92397	-1.68264	-1.74996	-1.5058	0.600522	0.809451	0.568659	0.664216	0.58994	0.521343
A_75_P01056142	YBR050C:158	-2.92797	-2.83221	-2.49881	-2.49838	-2.46681	-2.43121	0.0183502	0.214943	0.22232	0.0572016	0.12506	0.34199
A_75_P01056185	YBR050C:-298	-0.750549	-1.15633	-1.13704	-0.449513	-0.53137	-0.886282	0.210574	0.207431	0.0974638	0.254448	0.407904	0.295038
A_75_P01056205	YBR050C:-488	-0.374827	-0.49348	-0.223735	0.577395	0.64406	0.765229	0.573527	0.841215	0.965554	0.866587	0.999474	1.07463
A_75_P01056232	YBR052C:422	-0.345292	-0.363933	-0.819391	-0.357661	-0.377244	0.00455595	0.816886	0.852794	0.846133	0.832711	0.772961	0.939247
A_75_P01056250	YBR052C:236	-1.00034	-1.08406	-1.28269	-0.715903	-0.592162	0.80442	0.542814	0.781567	0.571087	0.623305	0.671966	0.674254
A_75_P01056272	YBR052C:18	-1.28839	-1.44195	-1.60023	-1.49222	-0.935249	-0.257268	0.650027	0.647891	0.538079	0.62469	0.653956	0.674407
A_75_P01056298	YBR052C:-213	-0.604439	-0.690626	-0.578011	-0.178837	-0.173645	0.305963	0.367976	0.386551	0.306014	0.311711	0.5498	0.406108
A_75_P01056317	YBR053C:987	-1.85845	-2.0579	-1.88992	-1.27439	-0.915061	-0.817315	0.194883	0.528978	0.223619	0.0114743	0.207013	0.0916645
A_75_P01056339	YBR053C:782	-1.09167	-1.04884	-1.0619	-0.708248	-0.359775	0.0225629	0.453311	0.676599	0.455386	0.472658	0.474113	0.351174
A_75_P01056377	YBR053C:427	0.082838	0.00674679	-0.0504463	0.199911	0.583684	0.873559	1.17238	1.31421	1.22245	1.18154	1.1724	1.19857
A_75_P01056404	YBR053C:166	-3.14462	-2.83369	-2.66745	-2.07713	-2.00102	-2.72472	0.0164552	-0.00564624	0.110334	-0.0207389	0.139584	-0.0638511
A_75_P01056423	YBR053C:-9	-1.69182	-1.98022	-2.5057	-2.0621	-1.64335	-1.35824	0.327264	0.316985	0.30373	0.45264	0.689671	0.440684
A_75_P01056452	YBR053C:-275	-1.79356	-2.10759	-2.1526	-1.90431	-2.02281	-1.96877	0.431248	0.358587	0.441988	0.308028	0.833641	0.695256
A_75_P01056479	YBR053C:-549	-1.08318	-1.20127	-1.29264	-0.825771	-1.53198	-1.73412	0.668821	0.681964	0.403655	0.768872	0.833454	0.779596
A_75_P01056502	YBR053C:-751	-1.20018	-0.691557	-0.518751	-0.664824	-1.02528	-0.916441	0.336565	0.112636	0.209337	0.182413	0.411357	0.396495
A_75_P01056521	YBR053C:-928	-2.15774	-2.11419	-1.99735	-1.43962	-1.88748	-1.74418	0.0660043	0.0195213	0.723657	-0.496521	0.240292	0.403413
A_75_P01056539	YBR053C:-1128	-1.51619	-1.64336	-1.89827	-1.88793	-1.53614	-1.9446	-0.181306	0.17094	0.234863	-0.0761702	0.10414	0.171056
A_75_P01056557	YBR054W:-1010	-2.53225	-2.49908	-2.63647	-2.34355	-2.63831	-2.89022	-0.122661	-0.152997	0.129218	-0.0169101	0.37591	0.281376
A_75_P01056575	YBR054W:-813	-0.511018	-0.0738948	0.190149	-0.439941	-0.888395	-0.400731	-0.0975136	-0.319258	-0.106408	-0.196184	-0.0723145	-0.0106556
A_75_P01056593	YBR054W:-630	-2.99279	-0.573991	-0.320985	-0.177622	-0.741377	-0.56287	-0.0674285	-0.0584401	-0.166668	-0.108655	-0.02991	-0.130539
A_75_P01056617	YBR054W:-401	-2.83454	-2.97266	-2.53881	-2.45034	-2.46193	-2.66973	-0.46172	-0.504443	-0.165578	-0.369979	-0.264071	-0.110032
A_75_P01056647	YBR054W:-116	-1.07444	-1.02597	-1.12026	-0.692392	-1.01996	-1.95607	0.310286	0.222901	0.0793571	0.161082	0.372212	0.315326
A_75_P01056671	YBR054W:110	-2.28512	-2.53933	-2.58115	-1.97323	-2.16537	-2.28543	-0.215497	-0.208914	-0.143247	-0.206652	-0.0920578	-0.0839895
A_75_P01056704	YBR054W:446	-2.41562	-2.40726	-2.1953	-1.50582	-1.45928	-1.75957	0.384801	0.493083	0.245937	0.198446	0.315627	0.335983
A_75_P01056721	YBR054W:623	-2.25871	-2.25651	-2.24939	-1.36437	-1.51736	-1.72033	0.270579	0.437326	0.251742	0.142175	0.442536	0.323405
A_75_P01056744	YBR054W:896	-1.21859	-1.10635	-0.959387	-0.293886	-0.473269	-0.722887	0.91681	0.97894	0.640063	0.713156	0.701019	0.899812
A_75_P01056762	YBR054W:1134	-0.608351	-0.501359	-0.438377	0.267302	0.00575436	-0.0481725	0.0477154	-0.0791062	-0.235885	0.173457	0.0950905	0.0343921
A_75_P01056780	YBR055C:2888	1.45139	1.08766	0.876768	0.925679	1.19083	0.499242	0.727387	0.91852	0.735149	0.502875	0.697755	0.987274
A_75_P01056811	YBR055C:2578	1.0457	0.777792	0.794509	0.695316	0.745595	0.843573	0.149254	0.076337	0.0890374	-0.0101508	0.133008	0.224666
A_75_P01056837	YBR055C:2350	-0.0390056	-0.149015	-0.168646	-0.0429412	-0.20533	-0.310246	-0.784749	-0.731776	-0.589435	-0.729274	-0.434067	-0.43227
A_75_P01056876	YBR055C:1956	1.34773	1.20599	1.07599	0.975939	1.05258	0.73108	-0.474365	-0.418235	-0.487872	-0.493069	-0.303899	-0.310969
A_75_P01056921	YBR055C:1527	0.629494	0.426563	0.5799	0.338481	0.282927	0.17153	-0.263487	-0.179954	-0.14708	-0.264088	-0.112074	-0.156805
A_75_P01056947	YBR055C:1256	2.28034	2.09429	2.09489	2.14724	1.53952	1.94474	0.45266	0.633429	0.454679	0.298071	0.343224	0.309341
A_75_P01056974	YBR055C:974	0.47479	0.423806	0.49155	0.454817	0.325793	0.373659	0.0316871	0.205943	0.148027	-0.0844917	-0.0779235	-0.170026
A_75_P01057005	YBR055C:680	-0.315844	-0.658505	-0.503113	-0.685954	-0.879197	-0.755616	-0.168029	-0.180391	-0.129442	-0.205956	-0.121187	-0.34685
A_75_P01057045	YBR055C:282	0.212144	0.223394	0.387222	0.378694	0.0513379	0.182019	1.04992	1.24517	0.694769	0.830119	0.690246	0.739003
A_75_P01057074	YBR055C:-11	-2.38329	-1.91095	-1.96984	-1.1639	-1.59898	0.587522	-0.0457458	-0.126191	-0.0900668	-0.0179932	0.141044	0.0843651
A_75_P01057091	YBR055C:-194	-1.74943	-1.49803	-1.58222	-1.09035	-1.53575	-1.12383	-0.298994	-0.433754	-0.176964	-0.329825	-0.0110778	0.0852646
A_75_P01057117	YBR056W:-130	-0.06755	0.830769	1.19582	1.29182	0.652623	0.832031	-0.100814	-0.437023	-0.160473	-0.0896526	-0.0863251	-0.145203
A_75_P01057142	YBR056W:128	-0.934573	-0.927041	-0.95894	-0.548484	-0.237307	0.459736	0.929291	1.24557	0.886113	0.790556	0.821618	0.890815
A_75_P01057163	YBR056W:353	-1.72164	-1.80741	-1.67115	-1.20038	-1.02529	0.0379025	0.561101	0.577854	0.604885	0.558471	0.496839	0.365503
A_75_P01057180	YBR056W:519	-0.479046	-0.464453	-0.319589	0.143412	0.0819532	0.650402	0.697914	0.812692	0.683944	0.740457	0.489223	0.597999
A_75_P01057198	YBR056W:706	-0.240698	-0.0934175	0.0591245	0.261475	0.432732	0.727756	0.584734	0.505748	0.480013	0.565553	0.405756	0.532378
A_75_P01057215	YBR056W:888	-0.186311	-0.15612	-0.125212	0.0156224	0.511153	0.609122	0.148454	0.160621	-0.144952	0.0671221	-0.128704	-0.124526
A_75_P01057234	YBR056W:1093	-0.132387	-0.192392	-0.201198	0.344023	0.428767	0.534856	-0.0667807	-0.0856704	-0.192266	-0.265823	-0.34365	-0.301118
A_75_P01057269	YBR056W:1438	-1.31288	-1.08577	-0.907916	-1.01724	-0.33055	-0.267977	-0.318795	-0.545143	-0.765876	-0.580134	-0.507414	-0.584011
A_75_P01057327	YBR056W-A:-1379	-1.92192	-1.97858	-1.73243	-1.68241	-1.26182	-1.45192	0.754784	0.654585	0.462513	0.583196	0.703791	0.659946
A_75_P01057354	YBR056W-A:-1103	-0.797503	-0.740347	-1.01487	-0.79412	-0.725948	-0.593262	1.1033	0.822446	0.927855	0.964245	1.05759	1.24623
A_75_P01057379	YBR056W-A:-852	-1.59891	-1.47448	-1.36974	-1.18085	-1.05197	-1.25044	0.887447	1.05896	0.687287	0.655982	0.749102	0.992575
A_75_P01057404	YBR056W-A:-604	-2.36664	-2.15569	-2.09089	-1.96082	-2.00256	-1.97569	-0.00453405	0.259311	-0.000924439	-0.00437966	0.0947331	0.298684
A_75_P01057432	YBR056W-A:-317	0	-0.335719	-0.413256		-1.18729	-0.756705	-1.03306	-0.692259		-0.231634		-0.0885796
A_75_P01057465	YBR056W-A:7	-1.5726	-1.74577	-1.66655	-1.81073	-1.79434	-1.0868	0.0235697	-0.00842058	-0.00944768	-0.01397	-0.0137938	-0.045765
A_75_P01057494	YBR056W-A:285	-1.66582	-1.57531	-1.70478	-1.38744	-1.68673	-1.85591	0.549643	0.414082	0.355227	0.524855	0.589979	0.486237
A_75_P01057520	YBR056W-A:522	-0.495285	-0.314456	-0.329932	0.225171	-0.551553	-0.446233	0.391539	0.102879	0.34416	0.5077	0.571988	0.534529
A_75_P01057563	YBR057C:1108	0.162126	-0.138694	-0.00410792	-0.131546	-0.127624	-0.0721417	-0.14633	0.00185056	-0.355845	-0.22043	-0.0918494	-0.109639
A_75_P01057585	YBR057C:868	0.454474	0.223278	0.356399	0.166789	0.179817	0.122468	0.0570587	0.101125	0.226403	0.0274619	0.279829	0.0823417
A_75_P01057627	YBR057C:446	-0.0355476	-0.305636	-0.176036	-0.360933	-0.0614887	-0.0575103	0.416612	0.523741	0.546662	0.392875	0.470076	0.345477
A_75_P01057648	YBR057C:256	0.0326085	-0.122685	-0.205152	0.154634	-0.031592	-0.243324	0.637171	0.5565	0.847513	0.601386	0.687747	0.650207
A_75_P01057682	YBR057C:-97	1.08138	0.797288	1.08317	1.32023	0.661694	0.240639	0.477651	0.564873	0.399578	0.378568	0.611741	0.620854
A_75_P01057722	YBR058C:2193	1.34429	1.00639	1.286	1.28161	1.08589	0.702494	0.308635	0.130713	0.352796	0.254495	0.330537	0.316343
A_75_P01057751	YBR058C:1946	-0.0445188	-0.227506	-0.224679	-0.500997	-0.600684	-0.103685	-0.579049	-0.656332	-0.743795	-0.591239	-0.543989	-0.705575
A_75_P01057781	YBR058C:1645	2.50413	2.76046	2.63891	2.44571	2.04645	2.15117	0.171613	0.116268	0.142918	0.14665	0.161147	0.115015
A_75_P01057816	YBR058C:1264	1.3017	1.1009	1.17397	1.0145	0.726857	0.927161	-0.154813	-0.228899	0.0132982	-0.0931085	0.0165619	-0.251737
A_75_P01057844	YBR058C:976	0.972021	0.843473	0.849328	0.555026	0.643732	0.645836	0.0186382	-0.0995934	0.224781	0.0432565	0.202725	0.0922378
A_75_P01057882	YBR058C:604	1.1908	1.22371	1.03577	1.17676	1.04618	1.31409	0.910424	0.947319	1.12242	0.858749	0.919523	0.980222
A_75_P01057898	YBR058C:440	0.489285	0.557709	0.532533	0.888685	0.552321	0.349385	0.584292	0.655831	0.67651	0.325312	0.436267	0.388521
A_75_P01057936	YBR058C:63	0.288644	0.122334	0.13357	0.277346	0.179932	-0.145761	1.08375	0.904996	1.01143	0.908731	1.10516	1.11902
A_75_P01057967	YBR058C:-231	-2.43042	-2.29359	-2.53752	-2.21805	-1.97738	-2.56008	-0.173428	-0.394598	-0.272162	-0.369297	-0.231516	-0.195909
A_75_P01057988	YBR058C-A:85	-1.06765	-1.07395	-1.01114	-1.04348	-0.962825	-1.03167	1.30296	1.35288	0.955553	0.985531	0.851536	1.08688
[truncated: 39,481 more rows]
