# Supplementary material for: Systematic Dissection of Roles for Chromatin Regulators in a Yeast Stress Response
Source: PLoS Biol. 2012 Jul 31;10(7):e1001369. doi: 10.1371/journal.pbio.1001369 (PMC3416867; doi:10.1371/journal.pbio.1001369)
Supplement: Table S5 — Modification mapping data part II. Agilent tiling microarray data for H3K4me3 and H3S10P at 6 time points during a diamide stress. These data and data for H3R2me2 also available at at GEO, accession# GSE39080. (XLSX) [file pbio.1001369.s012.xlsx]

## Sheet: Sheet1
UID	NAME	H3K4me3_0	H3K4me3_4	H3K4me3_8	H3K4me3_15	H3K4me3_30	H3K4me3_60	H3S10p_0	H3S10p_4	H3S10p_8	H3S10p_15	H3S10p_30	H3S10p_60
A_75_P01000003	YAL068C:2099	-2.45804	-3.13257	-2.90518	-3.12352	-3.0155	-3.27142	-1.60805	-1.11286	-2.22219	-1.29386	-1.41482	-1.52538
A_75_P01000016	YAL068C:1953	-2.36877	-2.70629	-2.49308	-2.63569	-2.80305	-2.83662	0.180679	0.0700258	-0.264633	-0.191797	-0.107979	-0.277808
A_75_P01000071	YAL068C:1374	-3.75954	-0.946586	-2.01398	-1.10866	-2.46715	-1.87071	1.40381	0.120046	1.03022	0.520431	0.510504	-0.335181
A_75_P01000148	YAL068C:626	-2.4719	-2.67876	-2.4635	-2.62091	-2.59181	-2.62568	-0.190858	-0.175309	-0.0561578	-0.240747	-0.358252	-0.620096
A_75_P01000219	YAL068C:-147	-2.51807	-2.8515	-2.59834	-2.74193	-2.58328	-2.62172	-0.438165	-0.345757	-0.435505	-0.599802	-0.513381	-0.396467
A_75_P01000274	YAL067W-A:384	-2.7198	-2.70587	-2.76262	-2.70571	-2.7236	-2.79247	-0.0423318	-0.24231	-0.322402	-0.0715026	-0.262165	-0.462099
A_75_P01000289	YAL067W-A:547	-2.30818	-2.6305	-2.72026	-2.73426	-2.54823	-2.67246	-0.495285	-0.15861	-0.348314	-0.297345	-0.35259	-0.393709
A_75_P01000310	YAL067W-A:744	-2.12516	-2.25004	-1.87964	-1.84137	-2.28648	-2.12248	0.115989	0.245513	-0.203061	-0.143713	-0.298512	-0.386713
A_75_P01000338	YAL067W-A:1055	-2.32938	-2.43305	-2.57354	-2.50744	-2.43246	-2.4458	-0.165112	-0.0774691	-0.247254	-0.263076	-0.34674	-0.632874
A_75_P01000360	YAL067W-A:1286	-0.601187	-0.698597	-0.133855	-0.406374	-0.853882	-0.689823	0.612771	0.487094	0.184577	0.482682	0.22109	0.397707
A_75_P01000376	YAL067W-A:1441	-2.12374	-1.82034	-2.49133	-2.60373	-2.01202	-2.06737	-0.154187	-0.317908	-0.107963	-0.285361	-0.203842	-0.331383
A_75_P01000394	YAL067W-A:1625	-1.16039	-1.13014	-0.436477	-0.570121	-1.36704	-1.1915	0.335984	0.537936	0.619319	0.398761	0.258723	0.193277
A_75_P01000410	YAL067W-A:1779	-1.44341	-1.61934	-0.999603	-1.10888	-1.55823	-1.49366	-0.140097	-0.223269	0.407525	0.0040768	-0.101467	-0.044168
A_75_P01000426	YAL067W-A:1922	-1.97244	-2.22561	-1.97673		-2.18037	-1.82256	-0.0263937	-0.618994	-0.230129	-0.212582	-0.256646	-0.199481
A_75_P01000446	YAL067W-A:2130	-0.763247	-0.85	0.118167	-0.167653	-0.596046	-0.25107	0.292781	0.513286	0.900814	0.316849	0.100511	0.246322
A_75_P01000473	YAL067W-A:2407	-2.0004	-2.21083	-2.21803	-2.21807	-1.89547	-2.19333	-0.639551	-0.285309	-0.523651	-0.455265	-0.397553	-0.560686
A_75_P01000507	YAL067C:3819	-0.863675	-1.26535	-1.14882	-1.16779	-1.08975	-1.27927	-0.233935	0.00570792	-0.0446025	-0.0208822	-0.187999	-0.356609
A_75_P01000523	YAL067C:3639	-0.434126	-0.421732	-0.516929	-0.438333	-0.619934	-0.614826	-0.076772	0.130746	-0.319478	-0.0922795	-0.184509	-0.684254
A_75_P01000549	YAL067C:3362	-0.194004	0.0599131	0.0175	-0.0563757	-0.572551	-0.407154	0.11078	-0.0159848	0.108254	-0.272268	-0.381244	-0.0329848
A_75_P01000563	YAL067C:3225	-0.867715	-0.789739	-0.923014	-0.856402	-0.795239	-1.09389	-0.647746	-0.450789	-0.803031	-0.684639	-0.675459	-0.892781
A_75_P01000586	YAL067C:3001	0.342819	0.630977	0.624868	0.358335	0.07911	0.167312	-0.098528	-0.086866	-0.0550311	-0.256684	-0.222519	-0.390464
A_75_P01000600	YAL067C:2842	0.216625	0.271383	0.167808	0.13775	0.197774	0.0405115	-0.32903	-0.274883	-0.381934	-0.471825	-0.543611	-0.601297
A_75_P01000617	YAL067C:2668	-0.500143	-0.522275	-0.607419	-0.512672	-0.52077	-0.715149	-0.61271	-0.38912	-0.943825	-0.71555	-0.773554	-1.02468
A_75_P01000661	YAL067C:2238	-1.68359	-1.55412	-1.11817	-1.39508	-1.62455	-1.63026	0.0169837	-0.283311	-0.468423	-0.276738	-0.436885	-0.372658
A_75_P01000684	YAL067C:2015	-1.02758	-1.1514	-0.577846	-0.956263	-0.896559	-1.03109	-0.0442507	0.126136	-0.283518	-0.139791	-0.200914	-0.0400816
A_75_P01000702	YAL067C:1826	-1.48186	-1.92338	-1.45611	-1.48383	-1.73102	-1.51586	-0.135848	-0.409902	-0.473001	-0.158418	-0.34089	-0.236905
A_75_P01000718	YAL067C:1666	-2.11521	-2.3586	-2.27241	-2.25266	-2.14151	-2.26509	-0.334237	-0.371397	-0.303573	-0.55193	-0.465906	-0.599771
A_75_P01000762	YAL067C:1240	-2.33456	-2.06798	-2.31207	-2.26863	-2.23856	-2.32533	-0.381123	-0.352805	-0.57431	-0.562806	-0.632127	-0.634755
A_75_P01000799	YAL067C:872	-1.63213	-1.42602	-1.56275	-1.53029	-1.67654	-1.63217	-0.146644	0.105868	-0.191598	-0.127927	-0.204086	-0.478938
A_75_P01000819	YAL067C:691	-2.04131	-1.80872	-1.83207	-1.95697	-1.86843	-1.9116	-0.515317	-0.604465	-0.698906	-0.689668	-0.689725	-0.65692
A_75_P01000835	YAL067C:517	-1.34112	-1.02055	-1.14772	-1.33122	-1.32535	-1.25461	-0.176132	-0.154121	-0.202174	-0.281868	-0.468046	-0.235947
A_75_P01000854	YAL067C:342	-0.765834	-0.890857	-0.862659	-1.06667	-0.806821	-0.91355	-0.578576	-0.554919	-0.41126	-0.722158	-0.427743	-0.523563
A_75_P01000874	YAL067C:143	-0.352695	-0.855805	-0.536136	-0.822932	-0.613404	-0.70254	-0.296303	-0.21212	-0.136565	-0.206399	-0.142341	-0.349658
A_75_P01000898	YAL067C:-77	-0.682662	-0.688933	-0.661604	-0.637789	-0.835994	-0.586664	-0.0336895	-0.521036	0.20008	-0.295985	-0.235963	0.0156754
A_75_P01000916	YAL067C:-262	-0.977384	-1.0418	-1.10667	-1.10865	-1.07398	-1.18316	-0.672471	-0.446713	-0.647426	-0.703591	-0.670621	-0.964237
A_75_P01000936	YAL067C:-450	-0.262979	-0.317354	-0.328295	-0.57072	-0.66442	-0.645037	-0.230475	-0.258666	-0.364143	-0.413872	-0.412516	-0.489817
A_75_P01000951	YAL067C:-594	0.101233	0.318834	0.449464	0.132037	-0.3091	0.023832	0.579916	0.390309	0.335867	0.3297	0.0140639	0.246673
A_75_P01000967	YAL067C:-749	-0.0193357	-0.621958	-0.0348868	-0.365298	-0.358201	-0.331187	0.0245507	-0.0967201	0.243249	-0.123402	-0.255562	-0.116509
A_75_P01000992	YAL067C:-1001	-1.79708	-1.70958	-2.04793	-1.68346	-1.80345	-1.98778	-0.239774	0.0672427	-0.842769	-0.574257	-0.592004	-1.28486
A_75_P01001017	YAL067C:-1253	-2.36706	-2.4998	-2.69867	-2.78303	-2.53093	-2.66982	-0.707779	-0.740395	-0.893476	-0.875106	-0.813087	-0.937816
A_75_P01001046	YAL067C:-1509	-1.96193	-1.94249	-1.95648	-2.06473	-1.81773	-2.06523	-0.295358	-0.00399528	-0.294804	-0.233256	-0.266675	-0.397294
A_75_P01001075	YAL064W-B:-1248	-2.07719	-2.31092	-2.20753	-2.04976	-1.99046	-2.10714	-0.248573	-0.56499	-0.310511	-0.433602	-0.46321	-0.587181
A_75_P01001106	YAL064W-B:-938	0.191976	0.484537	0.28578	0.268094	-0.0381373	-0.0367044	0.518779	0.233496	0.304174	0.100311	-0.257411	0.326845
A_75_P01001122	YAL064W-B:-790	0.740095	1.07195	0.936363	0.842112	0.514184	0.503491	-0.253586	-0.00994589	-1.13271	-0.767179	-0.686685	-1.05791
A_75_P01001136	YAL064W-B:-653	1.63473	2.0028	2.20687	2.0367	1.25263	1.49374	0.822727	0.725179	0.704827	0.485439	0.242653	0.225215
A_75_P01001161	YAL064W-B:-420	1.34911	1.37791	1.27083	1.23733	0.999574	1.38598	0.204388	0.105228	0.18453	-0.00841286	-0.0339047	0.0176411
A_75_P01001222	YAL064W-B:214	-0.833732	-1.03117	-1.15074	-1.25829	-0.960827	-0.909576	-0.326578	-0.140195	-0.686041	-0.459245	-0.368164	-0.512661
A_75_P01001315	YAL064C-A:472	-1.37501	-1.46166	-1.73621	-1.91069	-1.66936	-1.5797	-0.231386	-0.496172	0.125692	-0.0268026	-0.0799842	0.0133155
A_75_P01001343	YAL064C-A:235	-2.12794	-2.02571	-2.36587	-2.17823	-2.02793	-2.06072	-0.207811	-0.197751	-0.19624	-0.165548	-0.198174	-0.05038
A_75_P01001394	YAL064C-A:-288	-2.20145	-2.12887	-2.3508	-2.41216	-2.30191	-2.40617	-0.373518	-0.193592	-0.0306841	-0.185644	-0.233892	-0.22806
A_75_P01001421	YAL064C-A:-556	-1.82442	-2.15283	-2.16845	-2.35963	-2.3457	-2.54867	0.0145038	0.205285	-0.162847	-0.170276	0.123092	-0.220473
A_75_P01001457	YAL064C-A:-917	-1.32306	-0.584339	-0.427787	-0.800241	-1.17411	-0.978979	0.345481	0.226441	0.486637	0.31012	0.0936403	0.196101
A_75_P01001533	YAL064C-A:-1695	-1.4678	-1.48084	-1.67039	-1.71837	-1.40239	-1.45116	0.359751	0.457204	0.578437	0.535788	0.337771	0.577552
A_75_P01001609	YAL064C-A:-2423	0.628467	0.0211442	0.407	-0.0312563	-0.0187632	0.23707	0.246931	-0.0357569	0.764197	0.373157	0.408222	-0.233615
A_75_P01001643	YAL064C-A:-2739	0.645083	0.696144	1.09679	1.05628	0.317488	0.671912	0.549788	0.527026	0.509195	0.765422	0.178972	0.308127
A_75_P01001681	YAL064C-A:-3110	-0.349875	-0.428088	-0.465445	-0.912158	-0.766444	-0.709516	-0.0037868	-0.400035	0.15066	0.0442473	0.0668892	-0.276809
A_75_P01001723	YAL064C-A:-3539	-0.714327	-0.178941	-0.331665	-0.397701	-0.534339	-0.743138	-0.121269	0.0517194	-0.438558	-0.306536	-0.330657	-0.458186
A_75_P01001747	YAL064C-A:-3803	-0.623578	-0.535691	-0.42523	-0.57001	-1.05138	-0.928423	0.176207	0.073677	0.530241	0.232532	0.188006	0.225443
A_75_P01001772	YAL064W:-3737	-2.15219	-2.06039	-2.36495	-2.20006	-2.36959	-2.47463	0.0939794	-0.192784	-0.625781	-0.405566	-0.357739	-0.726152
A_75_P01001849	YAL064W:-2990	-1.40508	-1.26064	-1.23369	-1.26528	-1.45244	-1.38212	-0.117924	-0.143651	0.531134	-0.0224067	-0.135639	-0.230352
A_75_P01001967	YAL064W:-1731	-2.14163	-1.19222	-1.89079	-1.24851	-2.12098	-2.01295	0.33953	-0.276625	-0.0871309	-0.337409	-0.319965	-0.355254
A_75_P01002122	YAL064W:-90	-1.12311	-1.81426	-1.05945	-1.08398	-1.30415	-0.993194	0.205691	0.113661	0.505197	0.172079	-0.0110274	0.363485
A_75_P01002229	YAL063C-A:156	-2.6328	-2.4029	-2.61057	-2.55707	-2.64463	-2.79607	-0.212524	-0.221652	-0.602481	-0.667125	-0.487734	-0.668858
A_75_P01002230	YAL063C-A:142	-2.42844	-2.16722	-2.52158	-2.23808	-2.46447	-2.65998	-0.176668	-0.219951	-0.70281	-0.53161	-0.524434	-0.612343
A_75_P01002295	YAL063C-A:-548	-0.469081	-0.720128	-0.470872	-0.727118	-0.858164	-0.903297	-0.0497454	0.135802	0.416265	-0.00898723	-0.0690454	-0.269215
A_75_P01002510	YAL063C:2529	-0.557559	-1.09577	-0.908523	-1.01202	-0.844319	-0.479166	-0.0694715	-0.116359	0.275854	0.121366	-0.00523557	0.0316245
A_75_P01002684	YAL063C:775	-1.48351	-1.69881	-1.72625	-1.79321	-1.54297	-1.43611	0.0277697	0.0554624	0.130162	0.184062	0.0332236	0.256064
A_75_P01002710	YAL063C:493	-1.87128	-1.93027	-2.01484	-1.96109	-2.04279	-1.75189	0.285099	-0.04838	0.585042	0.31302	0.206496	0.289443
A_75_P01002727	YAL063C:325	-1.98918	-1.43919	-2.09989	-2.01238	-2.08035	-2.07149	0.221977	-0.0260226	0.169024	0.0190771	0.0138774	-0.132245
A_75_P01002757	YAL063C:5	-1.24688	-1.59132	-1.82508	-2.09739	-1.85414	-1.56346	0.408264	-0.0276091	0.167825	0.379842	0.218418	0.311301
A_75_P01002784	YAL063C:-250	-2.0579	-1.8253	-2.08426	-2.2157	-1.79463	-1.59683	0.248426	0.233919	-0.128378	0.369868	0.214036	0.187525
A_75_P01002818	YAL063C:-585	-1.03963	-1.39347	-0.727203	-0.978812	-1.20877	-1.56885	0.134038	0.488829	0.130877	0.320061	0.147322	0.0408891
A_75_P01002834	YAL063C:-746	0.336751	-0.0533395	0.71521	0.494347	0.137935	0.446365	1.02202	0.655964	0.829308	0.689773	0.405586	0.741121
A_75_P01002852	YAL063C:-914	-1.67882	-1.82074	-1.85633	-1.98528	-1.86971	-1.89562	0.0774648	0.125503	0.278453	0.243031	0.143092	0.192062
A_75_P01002877	YAL063C:-1154	-1.88312	-1.98603	-1.97327	-1.7759	-1.68369	-1.79436	-0.198849	-0.0456205	0.317755	-0.0552601	-0.0380346	0.144734
A_75_P01002903	YAL063C:-1411	-0.893886	-1.10326	-1.14752	-1.01825	-1.21298	-1.0387	0.0856778	-0.0634508	0.142556	-0.044014	-0.0994592	-0.156968
A_75_P01002934	YAL063C:-1735	0.0507319	-0.00304963	0.173364	-0.0390372	-0.283326	-0.0962444	0.17243	0.0261759	0.558373	0.120888	0.0872038	0.34551
A_75_P01002947	YAL062W:-1712	-0.920627	-0.845864	-0.501064	-0.922335	-0.549979	-1.02839	-1.38985	-0.861297	-1.32931	-0.965079	-0.955238	-1.2568
A_75_P01002980	YAL062W:-1372	-0.159019	0.35992	0.261728	0.251556	0.00680187	-0.146175	-0.447595	-0.281861	-0.571999	-0.523405	-0.5432	-0.52065
A_75_P01003001	YAL062W:-1163	0.136877	0.292571	0.0232695	0.0791338	0.121953	-0.105384	-0.214454	-0.199696	-0.0630181	-0.142971	-0.136604	-0.209726
A_75_P01003027	YAL062W:-900	-0.142818	0.0491323	0.150797	0.0440822	-0.0162864	-0.0177485	-0.212593	-0.286195	0.0595321	-0.190813	-0.179803	0.0574191
A_75_P01003050	YAL062W:-665	0.199072	0.167794	0.440447	0.347709	0.0103699	-0.277995	0.418593	0.442787	0.71072	0.398003	0.189594	0.301816
A_75_P01003066	YAL062W:-519	0.937032	0.524766	0.992468	1.0539	0.871643	0.750752	0.752639	1.39014	1.26545	1.1312	0.76461	1.04274
A_75_P01003080	YAL062W:-358	-0.776691	-0.853665	-0.827093	-0.825663	-0.795333	-0.970389	-0.45863	0.111901	-0.455174	-0.3245	-0.249298	-0.238545
A_75_P01003094	YAL062W:-211	-0.834915	-0.736262	-0.721962	-0.734254	-0.552193	-0.645514	-0.0647975	0.0480447	-0.305833	-0.424908	-0.29178	-0.0446034
A_75_P01003115	YAL062W:-5	-0.271707	-0.229309	-0.0893718	-0.103264	-0.274131	-0.0357563	0.650264	0.570869	0.830712	0.459794	0.0984936	0.563013
A_75_P01003138	YAL062W:265	-0.546776	-0.500366	-0.517863	-0.584464	-0.243493	-0.138303	-0.28275	0.0572795	0.0298219	-0.209168	-0.263959	-0.289169
A_75_P01003172	YAL062W:623	0.5088	0.664583	0.364513	0.463468	0.673846	0.940599	0.0419342	0.0497633	0.182267	-0.123072	-0.212995	-0.10594
A_75_P01003195	YAL062W:856	-0.687446	-0.561809	-0.700566	-0.519959	-0.158445	0.0678527	-0.339148	-0.139072	-0.0614691	-0.411134	-0.415565	-0.244363
A_75_P01003221	YAL062W:1164	-0.566914	-0.555478	-0.521599	-0.559848	-0.0458813	0.0191392	-0.254444	-0.10306	-0.154316	-0.554816	-0.409756	-0.235176
A_75_P01003241	YAL061W:-490	0.100133	0.0640682	-0.383521	-0.179266	0.14269	0.536754	0.0850947	-0.167412	0.227926	-0.077478	0.0908804	-0.448869
A_75_P01003257	YAL061W:-324	-0.32847	0.204703	-0.253079	0.154155	0.409364	0.385801	-0.397513	-0.000962486	-0.881028	-0.786901	-0.601875	-1.6868
A_75_P01003272	YAL061W:-167	0.986507	0.671955	0.550444	0.875959	1.09774	1.26918	0.0998949	-0.123844	-0.270773	-0.32376	-0.331342	-0.523701
A_75_P01003291	YAL061W:38	-0.0285195	-0.00117401	-0.0506776	0.220306	0.39006	0.650804	-0.0205664	-0.121701	-0.248802	-0.463706	-0.47904	-0.545154
A_75_P01003321	YAL061W:388	0.313015	0.500957	0.506345	0.538706	0.821637	0.841675	-0.337892	-0.402402	-0.383924	-0.365244	-0.353348	-0.320486
A_75_P01003338	YAL061W:562	0.316164	0.566727	0.134148	0.391457	0.843187	0.634576	-0.46657	-0.224261	-0.397825	-0.501053	-0.401072	-0.373297
A_75_P01003372	YAL061W:918	0.480789	0.598895	0.356981	0.454891	0.527481	0.526758	-0.432039	-0.170327	-0.727746	-0.685417	-0.559627	-0.700077
A_75_P01003392	YAL061W:1108	1.01553	1.15788	1.17779	1.45649	1.48602	1.519	0.214893	-0.0557854	-0.719762	-0.711601	-0.381728	-0.234546
A_75_P01003412	YAL060W:-390	0.0267654	-0.140117	-0.0911302	0.0514125	0.329976	0.359724	-0.832894	-0.850686	-0.829055	-1.23122	-0.933622	-0.711142
A_75_P01003435	YAL060W:-134	-0.500545	0.0105741	-0.177492	-0.0739898	0.0984622	-0.00929175	-0.0908977	-0.261706	0.17051	-0.0215031	-0.259594	0.0284713
A_75_P01003449	YAL060W:30	1.10292	1.18202	1.05507	1.10107	1.17768	1.11099	-0.349477	-0.758981	-0.5884	-0.763499	-0.447334	-0.587515
A_75_P01003463	YAL060W:177	0.955206	0.9006	0.79089	0.962241	0.956007	1.07991	-0.264115	-0.127026	-0.21552	-0.256218	-0.225006	-0.0616791
A_75_P01003488	YAL060W:466	0.518095	0.855483	0.557435	0.688111	1.11476	1.06613	-0.471633	-0.185602	-0.118733	-0.356046	-0.321752	-0.161985
A_75_P01003506	YAL060W:653	0.818362	0.813007	0.888285	1.0851	1.3038	1.09852	-0.319206	-0.358547	-0.312913	-0.161607	-0.204347	0.00992894
A_75_P01003520	YAL060W:798	0.768811	0.787278	1.07377	1.06005	1.15765	1.13821	-0.354308	-0.215263	0.123205	-0.0579889	-0.0447172	0.0583534
A_75_P01003548	YAL060W:1092	1.50157	1.59292	1.72708	1.64637	1.57271	1.60472	-0.139235	-0.348693	-0.0897235	0.0113061	0.0428114	0.0847202
A_75_P01003591	YAL059W:177	1.11733	1.6146	1.48139	1.49608	1.07178	1.11898	0.111505	0.246196	-0.149353	0.109127	0.0708664	0.20928
A_75_P01003635	YAL059W:575	2.26158	2.21071	2.00052	1.84695	1.87281	1.76222	-0.206816	-0.142105	0.116198	0.0791327	0.0934534	0.0155357
A_75_P01003648	YAL058W:-228	2.6047	2.14202	2.26207	2.04241	1.87732	1.78917	0.624189	0.0467607	1.08584	0.557587	0.996112	0
A_75_P01003669	YAL058W:-27	1.05719	1.07986	1.09156	1.18296	1.05137	0.791463	-0.244791	0.0964191	-0.449708	-0.0299289	-0.137487	-0.228548
A_75_P01003686	YAL058W:133	0.792652	0.95966	0.920644	0.962143	0.863092	0.886416	-0.16805	-0.645798	-0.282569	-0.432088	-0.330526	-0.540765
A_75_P01003714	YAL058W:422	0.729992	0.738997	0.864871	0.80924	0.816676	0.67291	-0.361746	-0.0598245	-0.184985	-0.111481	-0.150726	-0.424235
A_75_P01003730	YAL058W:595	-0.578619	-0.381022	-0.432959	-0.236531	-0.0989306	-0.353755	-0.44804	-0.273933	-0.2632	-0.369071	-0.294484	-0.399017
A_75_P01003756	YAL058W:835	-0.982591	-1.0405	-1.14081	-1.00263	-0.866689	-1.01762	-0.436068	-0.487672	-0.222642	-0.318003	-0.208015	-0.286781
A_75_P01003776	YAL058W:1061	0.0351988	0.136245	0.111692	0.121724	0.180916	0.133169	0.283774	0.441979	0.182424	0.260538	0.180068	0.345824
A_75_P01003793	YAL058W:1267	-0.361771	-0.100595	-0.147082	-0.0412996	-0.167381	-0.201367	-0.0369015	0.319708	-0.00973368	0.120554	0.0750551	0.297435
A_75_P01003807	YAL058W:1410	-0.19439	-0.104879	-0.120938	-0.0205633	-0.163097	-0.131612	0.0876195	0.227742	0.0753128	0.143691	0.072652	-0.0346712
A_75_P01003833	YAL056W:-134	0.787241	1.05331	1.14184	1.2284	0.982444	0.828666	-0.207318	0.104451	-0.478387	-0.151291	-0.0898936	0.256629
A_75_P01003865	YAL056W:179	1.88063	1.8743	1.82772	1.68232	1.84119	1.63662	-0.15557	-0.110395	-0.251167	-0.176515	-0.038689	-0.431473
A_75_P01003882	YAL056W:350	1.91658	2.16429	2.01657	1.91568	1.73043	1.83973	0.0328591	0.000241567	0.141956	-0.0981559	0.00304636	0.115307
A_75_P01003908	YAL056W:614	0.672145	0.707543	0.900768	0.731164	0.608309	0.894066	-0.111898	-0.338766	-0.259853	-0.144375	-0.247223	-0.0679202
A_75_P01003928	YAL056W:805	-0.685941	-0.584615	-0.720537	-0.54881	-0.421128	-0.621586	-0.233302	-0.0976237	-0.0740519	-0.171655	-0.279652	-0.356623
A_75_P01003943	YAL056W:963	-0.568889	0.0355181	-0.200908	-0.155519	-0.293147	-0.248692	0.0364081	0.0161228	0.0927157	0.123466	0.210617	0.0576475
A_75_P01003958	YAL056W:1128	-0.735777	-0.758023	-0.79954	-0.710957	-0.559224	-0.84508	-0.132453	0.00889169	0.264191	0.150649	0.0898956	0.0229829
A_75_P01003992	YAL056W:1487	-0.653669	-0.618478	-0.81323	-0.685881	-0.733078	-0.650192	0.145581	0.0355222	0.638296	0.237507	0.238018	0.453054
A_75_P01004024	YAL056W:1801	-0.92317	-0.821639	-1.07305	-0.988297	-0.876175	-0.791905	0.0527647	0.192346	0.385113	0.25962	0.229742	0.335188
A_75_P01004042	YAL056W:1999	-0.7262	-0.6637	-0.835339	-0.622791	-0.771039	-0.759164	0.381709	0.403733	0.378495	0.436738	0.334452	0.508617
A_75_P01004080	YAL056W:2372	-1.01371	-1.11602	-1.38411	-1.38537	-1.21003	-1.41607	-0.0514876	0.18673	-0.175789	-0.0255721	-0.053474	0.0471965
A_75_P01004103	YAL055W:-297	-0.821581	-0.683812	-0.670786	-0.823989	-0.768011	-0.759915	0.431172	-0.000801961	0.518964	0.135354	0.110784	0.407596
A_75_P01004134	YAL055W:33	1.46827	1.45952	1.8551	1.68359	1.34512	1.46786	0.523583	0.361462	0.568136	0.235966	0.0126789	0.403592
A_75_P01004149	YAL055W:185	0.745986	1.02089	0.896527	0.890872	0.714881	0.779786	0.152887	0.0319035	0.154911	0.071186	0.0405093	0.132391
A_75_P01004165	YAL055W:360	0.367565	0.79617	0.501827	0.577977	0.581913	0.558438	0.0522653	-0.175153	-0.278649	-0.259004	-0.192509	-0.175481
A_75_P01004182	YAL055W:531	1.4246	1.34865	1.37566	1.18478	1.13346	1.01057	-0.0376774	-0.421067	-0.102895	-0.20298	-0.234	0.0629271
A_75_P01004199	YAL054C:2129	0.107664	0.752739	0.44394	0.652279	0.434004	0.646692	0.0839163	-0.46503	-0.184195	-0.310313	-0.132682	0.0137287
A_75_P01004218	YAL054C:1938	-0.225144	-0.117913	-0.140855	-0.0493493	0.25101	0.100578	-0.590061	-0.401387	-0.440633	-0.503503	-0.364047	-0.513131
A_75_P01004232	YAL054C:1793	-0.350168	-0.0782765	-0.48164	-0.455765	-0.14909	-0.201477	-0.591859	-0.365245	-0.423877	-0.527309	-0.418949	-0.53226
A_75_P01004248	YAL054C:1637	1.06607	0.949043	1.16434	1.10803	0.927398	1.06845	-0.250838	0.00603401	-0.203497	-0.267611	-0.0998958	-0.0433962
A_75_P01004279	YAL054C:1286	0.402441	0.831025	0.693386	0.516995	0.384921	0.653171	-0.0758504	0.219272	-0.156247	-0.201159	-0.171458	-0.0378499
A_75_P01004303	YAL054C:1063	-0.811417	-0.724061	-0.887621	-0.898748	-0.516646	-0.306723	-0.210521	-0.0854511	-0.133072	-0.435502	-0.339479	-0.30347
A_75_P01004318	YAL054C:892	-0.724296	-0.640913	-0.765657	-0.684385	-0.270979	-0.159813	-0.189356	0.0834728	0.114301	0.0565127	-0.0517636	0.0681065
A_75_P01004353	YAL054C:506	0.00813167	-0.0477412	-0.431634	-0.571004	0.0684327	0.519811	0.470744	0.347971	1.00714	0.660064	0.454936	0.674248
A_75_P01004374	YAL054C:296	-0.29117	-0.430609	-0.552574	-0.660008	-0.0876766	0.538983	0.650297	0.877417	0.937999	0.925543	0.487352	0.831975
A_75_P01004396	YAL054C:52	-1.38222	-1.76331	-2.00947	-2.13272	-1.49588	-1.47535	-0.265903	-0.0278788	-0.334876	-0.34937	-0.385536	-0.339339
A_75_P01004409	YAL054C:-99	-1.1472	-0.844095	-1.3332	-1.10325	-0.991812	-0.412114	0.63416	0.305824	-0.197579	0.131032	-0.0923188	-0.0248858
A_75_P01004422	YAL054C:-251	-1.04977	-0.936326	-0.826083	-0.6578	-1.32264	-0.271615	-0.168559	0.601638	-0.0509536	0.105341	-0.284114	-2.68671
A_75_P01004446	YAL053W:-369	-1.6747		-1.3515		-2.20381	-3.00583	-1.1004	-0.958099	-0.926455	-1.08431	-1.44655	0
A_75_P01004472	YAL053W:-102	0.56922	1.13139	0.89296	0.952224	0.71788	0.667667	0.373506	0.0915653	-0.600637	-0.123804	-0.336521	-0.275503
A_75_P01004507	YAL053W:281	0.387053	0.685318	0.623449	0.622918	0.424055	0.612459	-0.0212183	0.182747	-0.0411046	0.0836802	-0.19491	-0.355862
A_75_P01004529	YAL053W:518	-0.589503	-0.33328	-0.608944	-0.468119	-0.33378	-0.0362929	-0.0526768	-0.125805	-0.0427028	-0.231667	-0.282689	-0.152115
A_75_P01004539	YAL053W:668	0.609851	0.447623	0.534416	0.460506	0.657658	0.974673	0.0899287	-0.0313993	0.459867	0.386836	0.166201	0.478099
A_75_P01004559	YAL053W:904	-0.717451	-0.766149	-0.966603	-0.913881	-0.734138	-0.67914	-0.185484	-0.185092	0.0302301	-0.173669	-0.324818	-0.257686
A_75_P01004588	YAL053W:1198	-1.10062	-1.23202	-1.3051	-1.25101	-1.03646	-1.06761	-0.109626	-0.111776	0.297004	0.0155794	-0.0644503	0.064249
A_75_P01004609	YAL053W:1405	-0.107208	-0.456837	-0.536555	-0.727934	-0.411351	-0.132631	0.245313	-0.28061	0.63072	0.34734	0.206027	0.282439
A_75_P01004639	YAL053W:1698	-1.04803	-1.07462	-1.32377	-1.45758	-1.32088	-1.23456	-0.319565	-0.202176	0.158877	-0.154868	-0.216553	-0.00701301
A_75_P01004657	YAL053W:1882	-0.972506	-0.924859	-1.18258	-1.14296	-1.12826	-1.01809	0.0912873	0.170442	-0.0732564	-0.123117	-0.130509	-0.137873
A_75_P01004675	YAL053W:2042	-1.17835	-1.06027	-1.14773	-1.29631	-1.30292	-1.19923	-0.0157811	0.113829	0.233427	0.0819092	-0.260813	0.263801
A_75_P01004694	YAL053W:2277	-1.01209	-0.80262	-0.851256	-0.699544	-0.744637	-0.80932	-0.238162	-0.0656519	-0.631197	-0.203532	-0.39713	-0.406793
A_75_P01004713	YAL051W:-197	0.45098	0.263188	0.822647	0.667048	0.0774659	0.0020546	0.491774	0.859735	0.810684	0.816119	0.423184	0.848454
A_75_P01004731	YAL051W:-26	-0.364838	0.0566981	-0.228041	-0.111886	0.0502554	-0.198691	-0.660678	-0.452527	-0.964054	-0.897279	-0.636547	-1.01836
A_75_P01004751	YAL051W:176	1.1482	1.28212	1.33361	1.29055	1.18301	1.27352	0.296019	0.365188	0.066552	0.165153	0.025207	0.0858695
A_75_P01004773	YAL051W:396	1.05783	1.23554	1.08437	1.02255	0.83717	0.821608	0.37708	0.294478	-0.11686	0.0945968	-0.0084382	-0.120419
A_75_P01004802	YAL051W:670	-0.394375	-0.372561	-0.671669	-0.703006	-0.444895	-0.608077	-0.425103	-0.141091	-0.363528	-0.458776	-0.320329	-0.378199
A_75_P01004826	YAL051W:912	0.0246832	0.136827	-0.135195	0.0982732	0.0256476	0.167957	0.310621	0.213233	0.371411	0.307839	0.176836	0.37672
A_75_P01004840	YAL051W:1060	-0.730377	-0.442167	-0.569482	-0.343677	-0.500567	-0.378461	0.115335	0.342863	0.28568	0.218057	0.211056	0.334831
A_75_P01004890	YAL051W:1596	-0.178254	-0.392215	-0.333832	-0.323531	-0.334999	-0.427186	0.280987	0.493422	0.513248	0.504848	0.348473	0.630521
A_75_P01004925	YAL051W:1941	-0.775517	-0.827904	-0.657112	-0.75773	-0.733877	-0.712774	0.355207	0.160386	0.317843	0.228347	0.253001	0.403771
A_75_P01004946	YAL051W:2139	-1.1792	-1.12741	-1.38534	-1.22635	-1.10303	-1.11993	0.181125	0.0636451	0.115407	0.0987619	0.159387	0.342966
A_75_P01004979	YAL051W:2485	-1.76687	-1.72824	-1.91091	-1.80584	-1.69477	-1.77711	-0.275942	0.0797784	0.161098	-0.00186936	-0.0032301	0.0844371
A_75_P01004994	YAL051W:2641	-1.31827	-1.08153	-1.19897	-1.14856	-1.09464	-1.03643	0.664293	0.458106	0.4265	0.60143	0.568296	0.72789
A_75_P01005012	YAL051W:2837	-1.32855	-1.34753	-1.39395	-1.28227	-1.08159	-1.16082	0.192913	0.39566	0.463574	0.42019	0.459888	0.68534
A_75_P01005028	YAL051W:3019	-0.671247	-0.846735	-0.779088	-0.779657	-0.566209	-0.637703	0.747143	0.680257	0.858107	0.902722	0.890067	0.899598
A_75_P01005043	YAL051W:3157	-1.58031	-1.16393	-1.27038	-1.24269	-1.2747	-1.37715	-0.518884	-0.0242769	-0.536185	-0.280735	0.0102513	0.0505397
A_75_P01005070	YAL049C:580	0.571969	0.178114	0.324963	0.224613	0.318495	0.343499	0.335042	0.728086	0.613066	0.785408	0.719536	0.923371
A_75_P01005090	YAL049C:353	-0.302606	-0.0534798	-0.164483	-0.126382	-0.233122	-0.152605	0.00202396	0.256168	0.741975	0.174584	0.288666	0.343072
A_75_P01005106	YAL049C:192	-0.424082	-0.175398	-0.298217	-0.21777	-0.277942	-0.0974077	-0.204151	-0.0410172	0.244475	0.102721	0.00632874	0.103181
A_75_P01005133	YAL049C:-50	1.16796	0.91709	1.0281	0.814273	0.86442	1.10801	0.16929	0.210657	0.127234	0.433871	0.515724	0.480341
A_75_P01005176	YAL048C:1670	-0.176021	-0.248828	-0.205673	-0.476994	-0.185251	-0.111397	0.145587	0.317718	0.409368	0.382939	0.4341	0.576668
A_75_P01005194	YAL048C:1509	-1.39626	-1.37695	-1.57387	-1.36539	-1.2285	-1.3684	-0.23931	-0.00107929	0.0350882	0.107601	-0.117777	0.0379535
A_75_P01005224	YAL048C:1209	-0.653924	-0.907429	-0.779613	-0.918332	-0.599757	-0.738353	0.0780884	0.120702	0.530242	0.388311	0.328178	0.520381
A_75_P01005239	YAL048C:1062	-0.812275	-1.00529	-0.950384	-0.770124	-0.728783	-0.973518	0.150031	0.295376	0.243147	0.191973	0.233342	0.0114097
A_75_P01005256	YAL048C:891	-1.41956	-1.3524	-1.43678	-1.37644	-1.27678	-1.33782	-0.462672	-0.324242	-0.197968	-0.370938	-0.282243	-0.410276
A_75_P01005273	YAL048C:705	-0.630632	-0.803822	-0.703978	-0.718843	-0.480779	-0.647055	-0.352115	-0.391365	-0.260811	-0.372282	-0.202713	-0.43152
A_75_P01005289	YAL048C:540	1.61633	1.607	1.63957	1.43761	1.27249	1.4855	0.154576	0.0597935	0.0375385	0.225211	0.282293	0.292986
A_75_P01005307	YAL048C:335	-0.37998	0.239836	-0.336392	-0.205024	-0.0654992	-0.105516	-0.729224	-0.593899	-0.901916	-0.878186	-0.629574	-0.786505
A_75_P01005320	YAL048C:189	0.864553	0.984622	0.660331	0.745389	0.69027	0.724766	-0.409201	-0.349445	-0.545269	-0.444949	-0.258547	-0.381462
A_75_P01005363	YAL047C:1814	0.524876	0.183839	0.255939	0.00975548	0.233728	0.0546731	-0.132183	0.142576	0.517479	0.21963	0.0985923	0.136654
A_75_P01005387	YAL047C:1563	-1.06248	-1.17739	-1.17541	-1.12121	-0.872019	-1.34423	-0.544968	-0.43057	-0.194768	-0.391569	-0.298303	-0.554412
A_75_P01005435	YAL047C:1075	-1.42128	-1.33633	-1.43557	-1.52623	-1.0432	-1.50911	-0.640966	-0.747729	-0.319628	-0.549133	-0.391831	-0.649451
A_75_P01005457	YAL047C:877	-1.30168	-1.08088	-1.54556	-1.30756	-0.991007	-1.37567	-0.733364	-0.503991	-0.901917	-0.748187	-0.738541	-0.916425
A_75_P01005482	YAL047C:599	-0.240628	-0.221908	-0.0854764	-0.0675675	-0.0595919	-0.0788758	-0.606795	-0.231106	-0.293048	-0.375138	-0.327377	-0.323198
A_75_P01005497	YAL047C:456	1.77912	1.79636	1.87278	1.75583	1.54587	1.60542	0.558107	0.412154	0.852702	0.607974	0.445311	0.209981
A_75_P01005518	YAL047C:249	1.0086	0.93865	1.05854	1.00414	1.0409	0.936947	-0.37193	-0.288468	0.168019	-0.103529	0.0227685	-0.401182
A_75_P01005558	YAL047C:-155	-0.529761	0.0954575	-0.532445	-0.428662	-0.192302	-0.318092	-0.755836	-0.889614	-1.11714	-0.960538	-0.724247	-0.796676
A_75_P01005572	YAL046C:220	-0.019036	-0.1213	-0.225874	-0.353213	-0.0758705	-0.219726	-0.758516	-0.552344	-0.853868	-0.803989	-0.536917	-0.667095
A_75_P01005601	YAL044W-A:-48	1.45529	1.59716	1.5496	1.48399	1.27598	1.33509	-0.0427166	0.289561	0.0180146	0.0638837	-0.2065	-0.0605846
A_75_P01005623	YAL044W-A:174	0.937202	0.892208	0.881299	0.57787	0.845927	0.835687	-0.606971	-0.184652	-0.639716	-0.495291	-0.374074	-0.640195
A_75_P01005639	YAL044W-A:325	0.875787	1.3679	1.18896	1.19356	0.886964	1.0841	-0.205649	-0.33709	-0.422772	-0.186352	-0.358234	-0.424386
A_75_P01005665	YAL044C:362	0.415608	0.806656	0.595679	0.737461	0.797903	0.794542	-0.502624	-0.151401	-0.125762	-0.230081	-0.196253	-0.648839
A_75_P01005701	YAL044C:-22	2.19723	1.7318	1.96242	1.69192	1.57449	1.62195	-0.0978047	-0.120301	-0.00581893	-0.000944273	-0.145281	-0.336028
A_75_P01005724	YAL044C:-221	-0.474343	-0.616922	-0.602121	-0.71748	-0.572645	-0.621883	-0.258425	-0.722061	0.132581	-0.154608	-0.0349767	-0.137586
A_75_P01005746	YAL043C:2123	-0.222939	-0.4929	-0.436569	-0.590154	-0.0899568	-0.384007	-0.430538	-0.107195	-0.251072	-0.0735743	0.0656376	-0.147691
A_75_P01005779	YAL043C:1772	-0.333048	-0.530685	-0.574387	-0.453906	-0.070926	-0.199982	-0.0575607	0.119606	0.292499	0.172008	0.0130873	0.296914
A_75_P01005807	YAL043C:1458	-0.179528	-0.377502	-0.329466	-0.0908236	0.212925	-0.00608647	0.260569	0.268976	0.427104	0.404582	0.276042	0.373341
A_75_P01005845	YAL043C:1077	1.29616	0.973831	1.02876	1.08989	0.992763	1.19759	0.253627	0.250537	0.341743	0.333593	0.0949116	0.392495
A_75_P01005867	YAL043C:840	-0.100344	0.182103	0.0117815	0.1027	0.401843	0.330979	-0.442038	0.0436755	0.0314766	-0.105192	-0.0862604	-0.212014
A_75_P01005880	YAL043C:686	0.626336	0.807649	0.526389	0.692148	0.732006	0.842661	-0.0287795	-0.125256	0.144257	-0.00998589	-0.0848762	0.06184
A_75_P01005897	YAL043C:500	-0.00326636	0.437877	0.0589631	0.0336864	0.604852	0.576984	-0.513453	-0.290269	-0.315878	-0.505439	-0.472784	-0.244508
A_75_P01005908	YAL043C:352	-0.0386906	0.106494	-0.156275	-0.132701	0.0919812	0.301457	-0.651944	-0.301526	-0.452452	-0.581466	-0.505177	-0.515546
A_75_P01005944	YAL043C:-52	2.46167	2.0144	2.26016	1.92863	2.01916	2.0265	0.389367	0.508122	0.190891	0.186287	0.323758	0.0849902
A_75_P01005967	YAL042W:-12	1.34835	1.7733	1.52621	1.70333	1.34888	1.65775	-0.159879	-0.435048	-0.793974	-0.706565	-0.447131	-0.433193
A_75_P01005989	YAL042W:217	2.40966	2.08318	2.41777	2.19163	2.13775	2.28031	-0.301312	-0.308533	-0.344614	-0.270298	-0.215985	-0.281046
A_75_P01006014	YAL042W:463	1.2347	1.33839	1.17152	1.08193	1.27539	1.09527	-0.463041	-0.00147578	-0.261038	-0.391777	-0.386179	-0.405905
A_75_P01006036	YAL042W:708	0.342025	0.788843	0.452664	0.407072	0.431387	0.667052	-0.405767	-0.366312	-0.415054	-0.543599	-0.628366	-0.049696
A_75_P01006058	YAL042W:934	-0.32876	0.0102918	-0.307397	-0.329904	0.00943799	0.0323063	-0.305022	-0.253854	-0.419661	-0.625598	-0.475266	-0.531412
A_75_P01006074	YAL042W:1091	-0.0093046	-0.0331837	-0.212287	-0.173693	0.110347	0.270247	-0.777495	-0.568734	-0.470413	-0.698834	-0.594131	-0.32845
A_75_P01006090	YAL041W:-246	1.32899	1.25269	0.994793	1.07451	1.19679	1.02617	0.608295	-1.54829	0.43414	0.100169	0.303734	0
A_75_P01006106	YAL041W:-93	1.43544	1.70809	1.74115	1.6299	1.42737	1.59947	-0.770894	-0.462453	-0.992367	-0.70351	-0.622193	-0.643534
A_75_P01006136	YAL041W:181	1.52764	1.60549	1.55993	1.4668	1.55003	1.57314	-0.239382	-0.0687449	-0.345195	-0.237895	-0.167252	-0.4777
A_75_P01006154	YAL041W:357	0.911127	1.33742	1.1543	1.14231	1.0531	1.25584	-0.0719668	0.240917	0.0393399	-0.0132195	0.00689925	-0.109785
A_75_P01006194	YAL041W:751	-0.178047	0.0168691	-0.177801	-0.0837067	0.334469	0.106237	-0.28657	-0.0609644	-0.278282	-0.346614	-0.365897	-0.295799
A_75_P01006224	YAL041W:1073	-0.442017	-0.486394	-0.558409	-0.446508	0.0732262	-0.227435	-0.299619	-0.281932	-0.0229715	-0.319445	-0.203852	-0.0174402
A_75_P01006237	YAL041W:1210	-0.147525	-0.0205134	-0.417544	-0.225701	-0.011599	-0.245967	0.00682326	0.165234	0.0451805	0.0775248	0.0228254	0.101171
A_75_P01006253	YAL041W:1393	-0.103083	-0.186674	-0.146069	-0.113267	-0.133734	-0.102901	0.314271	0.0508409	0.278327	0.286943	0.0746343	0.342852
A_75_P01006272	YAL041W:1593	-1.39825	-1.32961	-1.37579	-1.21266	-1.23017	-1.32866	-0.143086	0.035674	0.182223	-0.159841	-0.0206532	-0.252317
A_75_P01006296	YAL041W:1839	-1.58538	-1.5255	-1.61907	-1.41724	-1.10288	-1.41816	-0.349461	-0.158337	-0.229793	-0.186477	-0.179751	0.0201958
A_75_P01006312	YAL041W:2001	-1.38747	-1.43165	-1.67738	-1.59346	-1.26388	-1.55934	-0.320982	-0.10404	-0.0361458	-0.278311	-0.142133	0.0198133
A_75_P01006326	YAL041W:2161	0.0717535	0.368216	-0.346379	-0.0843606	0.036294	-0.00881545	0.544685	0.213271	0.994185	0.834193	0.672077	0.785831
A_75_P01006352	YAL041W:2440	-0.8372	-0.132378	-0.850572	-0.386267	-0.647495	-0.557611	0.252841	0.0280418	0.111371	0.247419	0.26755	0.286279
A_75_P01006370	YAL041W:2635	-0.488125	-0.337981	-0.021969	-0.144265	-0.379413	-0.273561	0.37628	0.134091	0.115982	0.246137	0.149033	0.38978
A_75_P01006401	YAL040C:1696	-0.687323	-0.740342	-0.856848	-0.712999	-0.644265	-0.870737	-0.0721577	0.33768	0.251613	0.259631	0.163928	0.386678
A_75_P01006422	YAL040C:1503	-0.517322	-0.620495	-0.602338	-0.481899	-0.280124	-0.343219	0.0852535	0.285452	0.201886	0.30988	0.283587	0.622115
A_75_P01006455	YAL040C:1188	0.700497	0.605688	0.537945	0.650379	0.715353	0.816745	0.401372	0.230892	0.628281	0.637887	0.505478	0.763832
A_75_P01006476	YAL040C:987	0.61197	0.626642	0.694734	0.846317	0.585208	0.794189	0.223308	0.369534	0.342519	0.327666	0.296168	0.364815
A_75_P01006503	YAL040C:751	-0.279267	0.15274	-0.175425	-0.00463271	0.00794897	0.216307	-0.118162	-0.0370232	0.0454364	-0.134787	-0.216474	-0.0623591
A_75_P01006520	YAL040C:594	1.44124	1.53871	1.37951	1.49598	1.43777	1.49184	0.368956	0.404001	0.510629	0.42646	0.281611	0.510859
A_75_P01006542	YAL040C:360	0.856314	1.17929	0.927051	1.06288	1.13677	1.28648	0.19067	0.276947	0.377225	0.278219	0.170858	0.365258
A_75_P01006562	YAL040C:168	0.347641	0.527813	0.649264	0.786457	0.869955	0.934867	-0.285214	-0.102448	0.250637	-0.0354991	-0.0892143	0.0779962
A_75_P01006590	YAL040C:-112	1.11159	1.15654	1.02608	1.09545	1.15945	1.00094	-0.0559892	-0.00569723	-0.156844	-0.148762	-0.0966565	-0.0586868
A_75_P01006611	YAL040C:-322	0.705739	0.900117	0.861568	0.986482	1.08431	0.828828	-0.447843	-0.155875	-0.554621	-0.446822	-0.320773	-0.0859564
A_75_P01006632	YAL040C:-532	0.0569742	0.87683	0.499673	0.985254	0.78411	0.474315	0.30887	-0.0138992	-0.44825	-0.188204	-0.237545	0.120355
A_75_P01006657	YAL040C:-798	-1.7178	-0.92947	-1.55341	-1.8804	-2.20889	-1.34616	-1.38318	-1.07733	-1.47293	-1.35537	-1.91092	-0.625452
A_75_P01006674	YAL040C:-966	-1.61385	0			-3.36882	-3.41551	-1.76202	-2.49355	-1.37835	-2.53933	-2.31377	0
A_75_P01006695	YAL040C:-1176	-0.718993	0.622425	0.110165	0.286969	-0.0544667	-0.0226177	-0.30358	-0.544889	-0.995472	-0.740832	-1.01854	-0.650323
A_75_P01006713	YAL039C:639	0.0162251	0.429182	0.451399	0.770135	0.619802	0.587519	-0.286176	-0.0765962	-0.428743	-0.535371	-0.825784	-0.07537
A_75_P01006726	YAL039C:463	-0.0510945	0.194754	-0.174606	0.0652355	0.288333	0.449081	-0.439704	-0.0774649	-0.11015	-0.368491	-0.499395	-0.0213374
A_75_P01006740	YAL039C:303	0.0292684	0.299286	0.113012	0.335986	0.391802	0.568411	-0.294062	-0.153201	0.063974	-0.325797	-0.377848	0.0556956
A_75_P01006754	YAL039C:155	-0.117797	0.407142	-0.15762	-0.0255556	0.355851	0.100642	-0.345931	-0.399755	-0.344206	-0.469405	-0.594074	-0.425239
A_75_P01006768	YAL039C:-17	1.63199	1.61078	1.36104	1.45084	1.51794	1.7863	-0.156683	-0.638786	-0.360781	-0.13952	-0.363895	0.114807
A_75_P01006784	YAL039C:-184	1.27396	0.898831	1.02355	1.05707	0.629083	1.00611	0.836787	1.22896	0.83354	0.490831	0.116633	0.90568
A_75_P01006814	YAL039C:-489	-1.28539	-1.36182	-1.53539	-1.54421	-1.32251	-0.946548	-0.248316	-0.0736844	0.129641	-0.381773	-0.488337	-0.154852
A_75_P01006833	YAL039C:-725	-1.23009	-1.26785	-1.17826	-1.23449	-0.994716	-0.347942	-0.164292	-0.214023	0.0994896	-0.334471	-0.396559	-0.328905
A_75_P01006853	YAL039C:-911	0.43265	0.120376	0.686948	0.465444	-0.0349535	0.426598	0.288438	0.738387	1.19955	0.605458	0.154263	0.626221
A_75_P01006869	YAL039C:-1066	-0.710427	-0.948117	-0.963265	-1.13832	-0.841801	-0.185412	0.109782	0.307003	0.309267	0.18237	0.0126536	0.436703
A_75_P01006887	YAL038W:-1012	-0.387349	-0.899382	-0.846191	-1.24696	-0.925355	-0.257168	-0.0662459	-0.232919	0.114018	-0.0890266	-0.196402	0.231662
A_75_P01006912	YAL038W:-756	-0.0682572	-0.364334	0.673814	0.70192	-0.232153	-0.172956	-0.779051	0.330235	0.354932	0.638018	-0.159821	0.588487
A_75_P01006941	YAL038W:-472	-1.93148	-2.39524	-1.4805	-1.31355	-1.0439	-1.49247	-2.7053	-2.24045	-2.76944	-2.25122	-2.09669	-3.43213
A_75_P01006959	YAL038W:-293	0.997034	-0.6529	0.849874	0.82988	0.687956	0.370481	-1.75938	-1.14652	-1.15502	-1.01427	-0.869761	-1.07724
A_75_P01006976	YAL038W:-140	1.32965	0.312962	0.748645	0.74366	0.584441	0.614812	-1.04553	-0.314683	-0.786889	-0.842663	-0.721104	-0.93381
A_75_P01006992	YAL038W:16	0.915206	1.39575	1.21159	1.37502	0.927311	1.17079	-0.12616	-0.0421647	0.25295	-0.0637045	-0.115413	-0.0172339
A_75_P01007007	YAL038W:165	0.0786025	0.258227	0.0411815	0.212049	0.378412	0.587597	-0.597644	-0.285789	0.177032	-0.310589	-0.28056	-0.181446
A_75_P01007026	YAL038W:385	0.561784	0.435875	0.729871	0.772889	0.829628	0.996392	-0.000652396	-0.00988952	0.877952	0.387921	0.198712	0.384328
A_75_P01007061	YAL038W:721	1.2102	0.774121	1.08931	1.11811	1.01068	1.07988	-0.0254889	0.483339	0.787452	0.591121	0.350777	0.575376
A_75_P01007079	YAL038W:899	0.198751	-0.187687	-0.0418979	0.152051	0.335984	0.35561	-0.387411	0.180332	0.303825	0.271189	0.00833625	0.123288
A_75_P01007098	YAL038W:1099	-0.426786	-0.589268	-0.522684	-0.424668	-0.226844	-0.198502	-0.253653	0.0862462	0.0962101	-0.118602	-0.0125308	-0.0321537
A_75_P01007136	YAL038W:1495	1.25558	0.186051	1.21651	0.984954	1.07772	1.02259	0.269781	0.726007	0.910127	0.777256	0.733126	0.835446
A_75_P01007155	YAL037C-A:59	0.548429	-0.442262	0.352315	0.201152	0.262108	0.124857	-0.397452	-0.232704	0.024021	-0.20891	0.0112952	-0.216168
A_75_P01007177	YAL037C-A:-168	-0.210883	-0.315511	-0.274722	-0.369259	-0.395783	-0.503045	-0.399945	-0.136926	-0.477022	-0.400306	-0.174873	-0.447163
A_75_P01007193	YAL037W:-181	-0.368329	-0.176873	-0.128899	-0.543008	-0.381874	-0.537185	-0.347426	-0.352531	-0.297857	-0.391157	-0.20946	-0.501319
A_75_P01007211	YAL037W:5	-0.764088	-0.369034	-0.411805	-0.40781	-0.579921	-0.551618	-0.0159971	-0.186648	-0.277775	-0.206008	-0.277178	-0.374292
A_75_P01007232	YAL037W:187	-0.779907	-0.695945	-0.847038	-0.756745	-0.595889	-0.91728	-0.580221	-0.278597	-0.594018	-0.416397	-0.266569	-0.597791
A_75_P01007246	YAL037W:330	-1.22429	-0.808989	-0.967011	-0.875856	-0.917714	-0.887848	-0.182782	-0.218139	-0.304487	-0.255434	-0.362037	-0.329565
A_75_P01007273	YAL037W:610	-0.0123244	-0.218713	-0.0798732	-0.122262	-0.165183	-0.311068	-0.257696	-0.203022	-0.150299	-0.147338	-0.053379	-0.0231794
A_75_P01007286	YAL037W:753	-0.176714	-0.278466	-0.163352	-0.303555	-0.123313	-0.428141	-0.101302	-0.166731	-0.315354	0.10196	0.22559	-0.115899
A_75_P01007303	YAL036C:1194	0.71286	0.620189	0.797949	0.849935	0.410147	0.597708	0.446518	0.663611	0.693573	0.607492	0.302851	0.678698
A_75_P01007326	YAL036C:975	-0.384884	-0.281219	-0.342724	-0.246448	-0.170078	-0.493287	-0.238648	-0.142468	0.19111	-0.107315	-0.163232	-0.250155
A_75_P01007352	YAL036C:726	0.60047	0.856405	0.574301	0.447691	0.35067	0.277475	0.145497	0.207059	0.245436	0.0372387	-0.045992	0.0302586
A_75_P01007380	YAL036C:448	1.06991	1.19022	1.36666	1.3342	1.29956	1.23647	-0.0622779	0.0940404	0.280961	0.115934	0.120977	0.19481
A_75_P01007411	YAL036C:121	1.96357	1.76473	1.97064	1.90086	1.70512	1.62235	-0.395146	0.338545	0.177244	0.348992	0.287963	0.404373
A_75_P01007433	YAL036C:-98	1.98847	2.02044	2.32489	2.31921	1.98253	1.68287	0.272343	0.595492	0.462196	0.480973	0.60896	1.19689
A_75_P01007453	YAL035W:20	0.858309	1.0839	1.20335	1.08642	1.23895	1.1063	-0.160364	0.00688641	-0.270193	-0.00130549	-0.0149487	-0.0692024
A_75_P01007475	YAL035W:255	2.37854	2.55565	2.72556	2.69394	2.44345	2.66306	0.179824	0.640704	0.160726	0.390747	0.223238	0.504211
A_75_P01007499	YAL035W:466	0.997712	1.09371	0.785136	0.833585	0.978514	1.06209	-0.000818547	0.178399	0.291919	0.330072	0.173645	0.503463
A_75_P01007517	YAL035W:637	1.13666	1.04941	1.21482	1.15807	1.17809	1.32292	0.514689	0.684123	0.375835	0.452034	0.282408	0.719577
A_75_P01007550	YAL035W:958	-0.108736	-0.014649	-0.507034	-0.478851	-0.174659	-0.281121	-0.190021	0.119054	0.172818	-0.138584	-0.145479	0.0198809
A_75_P01007570	YAL035W:1214	-0.5291	-0.407083	-0.563582	-0.366069	0.00124735	-0.0243599	-0.00745641	0.18513	0.331806	0.00917652	0.119909	0.365982
A_75_P01007598	YAL035W:1487	-0.149009	-0.589156	-0.298895	-0.223897	-0.179119	-0.194838	0.0799623	-0.107811	0.690165	0.364905	0.288735	0.251266
A_75_P01007615	YAL035W:1659	0.373684	0.188422	0.366933	0.344486	0.294387	0.274609	0.474915	0.246539	0.634277	0.508898	0.300766	0.632971
A_75_P01007650	YAL035W:2024	-1.19518	-1.08202	-1.1645	-0.944835	-0.937139	-1.00482	-0.162659	0.0362591	0.309113	-0.0769462	0.0300965	0.16708
A_75_P01007681	YAL035W:2324	-0.582081	-0.963217	-0.710049	-0.760207	-0.46161	-0.605852	0.103717	0.19974	0.458761	0.572061	0.352178	0.422471
A_75_P01007705	YAL035W:2584	-0.589968	-0.7426	-0.710682	-0.65759	-0.720964	-0.786877	0.0945879	0.0688021	0.269108	0.261592	0.194064	0.47382
A_75_P01007722	YAL035W:2752	-0.369325	-0.374084	-0.449566	-0.436284	-0.57281	-0.61016	0.318682	0.440719	0.411242	0.522858	0.540191	0.664438
A_75_P01007739	YAL035W:2938	-0.0488355	-0.363882	-0.374048	-0.329467	-0.300963	-0.204378	0.187458	0.0492797	0.165606	0.375907	0.456073	0.484369
A_75_P01007771	YAL034W-A:-20	-0.24507	0.354903	-0.105361	0.0798889	-0.0603333	-0.226384	0.141328	-0.0333066	-0.212856	0.149587	0.251977	-0.175363
A_75_P01007808	YAL034W-A:326	-0.0593229	0.146735	0.125154	0.00810788	0.126588	0.127703	-0.0912272	-0.103164	0.209337	0.233511	0.18356	0.339882
A_75_P01007826	YAL034W-A:483	1.1734	1.51816	1.37477	1.23261	0.928298	1.05933	0.831488	0.669599	0.650419	0.660765	0.687131	0.6304
A_75_P01007847	YAL034W-A:693	-0.195015	0.125315	0.214279	0.288337	0.0301465	0.174334	0.747452	0.703033	0.308847	0.604366	0.557024	0.536297
A_75_P01007878	YAL034C:1234	-1.0678	-0.628964	-0.923101	-0.688729	-0.688309	-0.779666	0.488776	0.309314	0.075146	0.320445	0.13934	0.406019
A_75_P01007896	YAL034C:1058	-0.339158	-0.475426	-0.237457	-0.203452	-0.243222	0.0187012	0.658596	0.647041	0.920526	0.779203	0.702864	0.895876
A_75_P01007916	YAL034C:862	-0.329556	-0.478335	-0.407519	-0.484708	-0.206087	0.199161	0.354126	0.497532	0.543547	0.452868	0.467674	0.807208
A_75_P01007935	YAL034C:651	-0.849201	-1.24656	-0.855754	-1.06732	-0.615815	-0.392446	0.0935232	0.152692	-0.0573936	-0.0164116	-0.0666	0.0870339
A_75_P01007975	YAL034C:211	0.0448146	0.135974	-0.0748901	0.0975974	0.26028	0.663883	0.106519	0.480971	0.0799614	0.126145	-0.0483831	0.0786538
A_75_P01007995	YAL034C:3	-0.734078	-0.322284	-0.690665	-0.58368	-0.424238	-0.0555642	-0.379323	-0.297191	-0.649837	-0.767374	-0.684651	-0.619078
A_75_P01008022	YAL034C:-289	0.605649	0.825393	0.481175	0.386261	0.72594	0.715489	-0.578382	-0.746097	-0.811182	-0.843939	-0.562385	-0.586987
A_75_P01008053	YAL033W:-127	0.813019	0.907469	0.79249	0.752955	1.06588	0.98226	-0.759814	-0.409993	-0.870238	-0.754616	-0.47573	-0.573594
A_75_P01008067	YAL033W:48	0.81386	1.2491	1.18379	1.1744	0.699932	0.93005	-0.122775	-0.297229	-0.818471	-0.23157	0.0734292	-0.0888589
A_75_P01008086	YAL033W:229	0.640452	0.615059	0.646326	0.582261	0.787894	0.510412	-0.426138	-0.128379	-0.0841166	-0.0904162	0.186179	-0.271994
A_75_P01008107	YAL033W:435	0.887728	0.816031	1.08506	1.11048	0.854925	0.775455	-0.0304858	-0.126303	0.0237779	0.0265673	0.0553169	-0.204937
A_75_P01008121	YAL032C:1171	0.840511	0.587011	0.79013	0.971491	1.00025	0.974937	0.148978	0.0221981	0.301078	0.237114	0.361388	0.20346
A_75_P01008137	YAL032C:1009	0.178192	-0.148534	0.560662	0.310941	0.479422	0.341076	-0.272252	-0.0960686	0.211987	0.141158	0.102961	0.176485
A_75_P01008163	YAL032C:709	-0.293317	-0.320461	-0.441648	-0.419925	0.139584	-0.132157	-0.51023	-0.218023	-0.0134524	-0.445605	-0.337153	-0.3164
A_75_P01008202	YAL032C:331	1.56095	1.78047	1.65108	1.66679	1.56198	1.78081	-0.239163	-0.079507	-0.310946	-0.0590062	-0.0190991	-0.0397044
A_75_P01008234	YAL032C:19	1.78107	1.65834	1.85287	1.44339	1.48925	1.64019	-0.48212	-0.446156	-0.601967	-0.303781	-0.139931	-0.574329
A_75_P01008264	YAL031C:2267	-0.477096	-0.454743	-0.538205	-0.464546	-0.448936	-0.494708	-0.219245	0.0503052	-0.0819168	-0.0561961	0.00451062	0.00263367
A_75_P01008276	YAL031C:2126	-0.380627	-0.766684	-0.707144	-0.763148	-0.483817	-0.61607	-0.226532	-0.107059	-0.138034	0.0908178	0.117712	-0.0134722
A_75_P01008298	YAL031C:1888	-0.0376416	-0.438982	-0.321344	-0.391561	-0.345541	-0.327774	0.15974	0.432729	0.221543	0.323068	0.198435	0.285548
A_75_P01008324	YAL031C:1621	-0.890154	-1.01513	-1.154	-0.926947	-0.449873	-0.93361	-0.184034	0.180797	-0.0258365	0.0265118	0.0241599	-0.124639
A_75_P01008357	YAL031C:1293	-1.27603	-1.38102	-1.39105	-1.16618	-0.861871	-1.01407	-0.319927	0.0117132	0.654051	0.135069	-0.00289164	0.174723
A_75_P01008390	YAL031C:955	0.638943	0.596914	0.319664	0.43643	0.447357	0.489294	0.178082	0.277298	0.0235994	0.226331	0.136961	0.0829283
A_75_P01008405	YAL031C:817	0.835624	0.627868	0.588113	0.584589	0.698187	0.834104	-0.03734	-0.209691	0.286294	0.0831426	0.152508	0.0704201
A_75_P01008421	YAL031C:637	-0.3106	-0.216493	-0.467938	-0.326388	-0.0775322	-0.183336	-0.366468	-0.439495	-0.290179	-0.395308	-0.200205	-0.355189
A_75_P01008451	YAL031C:354	0.21146	0.744799	0.447674	0.331036	0.476595	0.538851	-0.39871	-0.403791	0.0045874	-0.37264	-0.25612	-0.402557
A_75_P01008487	YAL031C:-42	1.77141	1.35852	1.4764	1.38606	1.40238	1.7102	-0.355887	-1.03499	-0.207592	-0.468941	-0.253839	-0.198391
A_75_P01008501	YAL030W:-63	1.68336	1.50521	1.67636	1.60604	1.38524	1.66061	0.275622	0.506698	-0.227782	0.0760991	0.310362	-0.714697
A_75_P01008522	YAL030W:142	1.79222	2.15213	1.99842	2.21856	1.18039	1.77793	0.270338	-0.0917442	0.326477	-0.220247	-0.0519045	-0.388214
A_75_P01008548	YAL030W:413	0.392046	0.476822	0.323125	0.464166	0.581772	0.384524	-0.560739	-0.349379	-0.831941	-0.639531	-0.412128	-0.497608
A_75_P01008580	YAL029C:4267	-0.601189	-0.846867	-0.595287	-0.726385	-0.503994	-0.631101	-0.633962	-0.619471	-0.431534	-0.497535	-0.251382	-0.32655
A_75_P01008594	YAL029C:4118	-0.988392	-0.939031	-0.759484	-0.812859	-0.77203	-0.833893	-0.486112	-0.0158059	-0.274874	-0.247635	-0.192653	-0.140345
A_75_P01008616	YAL029C:3909	-1.04643	-1.00765	-1.01659	-1.06495	-0.798071	-1.02992	-0.358457	-0.270369	-0.324302	-0.539195	-0.286011	-0.390167
A_75_P01008642	YAL029C:3654	-1.44503	-1.35798	-1.43122	-1.29031	-1.24014	-1.47026	-0.512487	-0.158491	-0.640086	-0.654851	-0.512467	-0.508034
A_75_P01008662	YAL029C:3440	-1.67993	-1.71468	-1.70555	-1.50564	-1.51722	-1.65518	-0.230665	-0.142428	-0.323207	-0.194471	-0.178897	-0.323709
A_75_P01008692	YAL029C:3138	-1.47139	-1.48758	-1.50098	-1.32979	-1.21913	-1.39294	-0.344961	0.0869424	-0.174557	-0.185274	-0.0456074	-0.246113
A_75_P01008710	YAL029C:2968	-1.46518	-1.59277	-1.37089	-1.38463	-1.14496	-1.25555	-0.198972	-0.156134	0.208474	-0.16641	-0.175876	-0.10434
A_75_P01008723	YAL029C:2825	-1.58917	-1.54711	-1.74871	-1.69442	-1.41378	-1.85367	-0.416622	-0.239843	-0.233888	-0.296048	-0.293871	-0.147678
A_75_P01008737	YAL029C:2677	-1.26476	-1.32001	-1.42064	-1.40926	-1.14774	-1.36125	-0.204012	-0.0948631	-0.479391	-0.219653	-0.262307	-0.188146
A_75_P01008762	YAL029C:2420	-1.26783	-1.62302	-1.46264	-1.63461	-1.42432	-1.70982	-0.229697	-0.160916	-0.150352	-0.202239	-0.229751	-0.3253
A_75_P01008790	YAL029C:2157	-1.10381	-1.15765	-1.2276	-1.19938	-1.08366	-1.18156	-0.0598223	0.0491709	-0.0547495	-0.11425	-0.0858812	0.0433523
A_75_P01008821	YAL029C:1864	-0.71242	-1.07533	-0.993156	-0.826687	-0.640753	-0.66866	-0.0787499	-0.223145	0.302506	0.00073413	-0.0948875	-0.0232576
A_75_P01008846	YAL029C:1607	-0.777515	-0.762955	-0.896497	-0.874371	-0.869497	-0.914906	-0.0176697	-0.0531417	0.274121	0.204283	0.0380117	0.024576
A_75_P01008880	YAL029C:1276	-1.15602	-1.37674	-1.41526	-1.4641	-1.3802	-1.74333	-0.310335	-0.206094	-0.266265	-0.420842	-0.294091	-0.205376
A_75_P01008902	YAL029C:1040	-0.607107	-0.506798	-0.469245	-0.368179	-0.301068	-0.338892	-0.174253	-0.234913	0.222805	0.0811777	-0.0498147	0.283729
A_75_P01008934	YAL029C:708	0.677158	0.623798	0.76903	0.774348	0.705275	0.780229	0.162959	0.173412	0.640907	0.375247	0.176157	0.553676
A_75_P01008951	YAL029C:534	0.108944	0.24879	0.210174	0.197751	0.11509	0.17888	-0.208175	-0.0523839	0.28915	0.0353729	-0.0494188	0.0592633
A_75_P01008977	YAL029C:285	1.07502	1.25843	1.19312	1.16156	1.03049	1.1501	-0.134405	-0.202429	0.0986318	-0.162426	-0.00621818	-0.0687916
A_75_P01009004	YAL029C:1	0.841032	1.32622	1.20759	1.19737	0.902142	0.923173	-0.395257	-0.23699	-0.342814	-0.355361	-0.216194	-0.368892
A_75_P01009022	YAL029C:-192	1.31629	1.35189	1.55269	1.39836	1.28437	1.29386	0.00314142	-0.317784	-0.182706	-0.088651	-0.0634659	0.0754414
A_75_P01009040	YAL028W:-243	-0.450257	0.737975	0.220467		-0.443556	-0.608211	-1.20333		-1.48205		-1.51532	-2.00487
A_75_P01009063	YAL028W:-17	-0.619088	-0.0649268	-0.464692	-0.212737	-0.19779	0.0482451	-0.549635	-0.43977	-0.597188	-0.651965	-0.581979	-0.583496
A_75_P01009084	YAL028W:207	0.590443	0.655519	0.573485	0.695419	0.750494	0.959189	0.0476784	0.273788	0.142588	-0.0421164	0.0194599	-0.0165974
A_75_P01009120	YAL028W:546	-0.288406	-0.111964	-0.183029	-0.274242	-0.208743	0.107151	0.186816	0.47462	0.719424	0.326992	-0.0290495	0.405138
A_75_P01009144	YAL028W:793	-1.32622	-1.27655	-1.43727	-1.33587	-0.994754	-1.08912	-0.208903	-0.273004	-0.460564	-0.364679	-0.297333	-0.452826
A_75_P01009182	YAL028W:1206	-0.68213	-0.538172	-0.82148	-0.609158	-0.548616	-0.551596	0.0426417	0.140579	0.0323288	0.0585517	0.0616718	-0.00295702
A_75_P01009207	YAL028W:1485	-0.667045	-0.525945	-0.615388	-0.596872	-0.46848	-0.634003	-0.360738	-0.30012	-0.050423	-0.249789	-0.228824	-0.19049
A_75_P01009237	YAL027W:-25	0.490431	1.0581	0.821483	0.758405	0.602482	0.624399	-0.019242	-0.366748	-0.999877	-0.559009	-0.192872	-0.28695
A_75_P01009273	YAL027W:327	0.0255738	0.0820539	-0.179732	-0.154539	0.178196	0.0946639	-0.5889	-0.409719	-0.513581	-0.491737	-0.151507	-0.347034
A_75_P01009287	YAL027W:468	0.410375	0.599956	0.430764	0.411242	0.291243	0.280187	0.0138971	0.0189592	-0.202264	-0.134233	0.0469586	0.0173065
A_75_P01009316	YAL027W:736	-0.141957	0.0988736	-0.0771202	-0.131147	-0.124205	-0.199835	0.096883	0.313926	-0.176999	0.0712637	0.253221	0.136629
A_75_P01009357	YAL026C:3896	-1.04369	-1.20724	-0.895942	-0.940837	-0.804511	-1.00889	-0.0816246	0.477091	0.334947	0.269418	0.229651	0.26465
A_75_P01009385	YAL026C:3615	-1.56451	-1.39879	-1.33326	-1.26794	-1.31386	-1.43583	0.0903433	0.060217	0.258868	0.169611	0.127391	0.142406
A_75_P01009416	YAL026C:3277	-1.34105	-1.14939	-0.976052	-1.00451	-1.20835	-1.32441	-0.0415655	0.0354538	-0.0377045	-0.011415	-0.0544051	0.153851
A_75_P01009434	YAL026C:3123	-1.21307	-1.03436	-1.18034	-1.22958	-1.02436	-0.980196	0.261437	0.284579	0.11361	0.286878	0.243513	0.342086
A_75_P01009463	YAL026C:2826	-1.79201	-1.94458	-1.8214	-1.76525	-1.56492	-1.72968	-0.233205	-0.193118	-0.0913602	-0.116639	0.0566869	-0.092192
A_75_P01009497	YAL026C:2473	-1.63885	-1.7007	-1.80441	-1.74428	-1.55555	-1.75093	-0.294246	-0.433476	-0.249314	-0.227737	-0.0866607	0.0195876
A_75_P01009527	YAL026C:2193	-1.93693	-1.78845	-1.84974	-1.83324	-1.76126	-1.96499	-0.273659	-0.140024	-0.32716	-0.369603	-0.436093	-0.322499
A_75_P01009557	YAL026C:1924	-1.04846	-0.977902	-1.34049	-1.25514	-1.04712	-1.33837	0.0802033	-0.155558	0.0478607	0.113036	0.121528	0.0889722
A_75_P01009590	YAL026C:1592	-1.23761	-0.848348	-1.21283	-1.2064	-1.00048	-1.22889	-0.221489	-0.561095	-0.113482	-0.280455	-0.187063	-0.154529
A_75_P01009617	YAL026C:1342	-0.783915	-0.588288	-0.685821	-0.555017	-0.726395	-0.724448	0.23186	-0.111626	0.135408	0.208905	0.245963	0.225458
A_75_P01009643	YAL026C:1043	-1.0798	-1.32341	-1.19383	-1.0285	-0.71817	-1.02192	-0.391333	-0.0272535	0.111506	-0.190904	-0.201836	-0.0787044
A_75_P01009658	YAL026C:873	0.891601	0.601602	0.513359	0.711774	0.591699	0.795799	0.292907	0.357044	0.875862	0.504861	0.347385	0.422978
A_75_P01009685	YAL026C:609	-0.191166	0.113948	0.0504807	0.135649	0.302861	0.0817355	-0.0949032	-0.153187	0.14009	-0.00907299	0.00567913	0.129208
A_75_P01009709	YAL026C:357	1.46477	1.40393	1.38118	1.16637	1.1414	1.16887	0.0581265	0.107853	0.112917	0.243601	0.15798	0.310875
A_75_P01009725	YAL026C:180	1.69585	1.79958	1.36334	1.20041	0.988472	1.08399	-0.296312	-0.533825	-0.0727103	-0.186653	-0.125285	-0.206328
A_75_P01009748	YAL026C:-33	0.905792	0.898649	0.865554	0.670873	0.864494	0.733535	-0.342693	-0.425083	-0.00511294	-0.202392	0.0105131	0.0327117
A_75_P01009766	YAL026C:-210	0.207333	0.306413	0.534662	0.444634	0.360322	-0.150335	-0.20443	0.413561	0.169198	0.128029	0.260695	0.180155
A_75_P01009792	YAL026C:-480	0.570515	0.92236	1.19255	1.4196	1.07895	1.04984	0.181244	0.063226	0.657934	0.717396	0.625705	0.885455
A_75_P01009819	YAL025C:703	-0.080549	-0.178042	-0.0200912	-0.158228	-0.183486	-0.171139	-0.269131	0.172495	0.251853	-0.0189022	0.195102	-0.20241
A_75_P01009850	YAL025C:361	0.641765	0.773285	0.968941	0.75765	1.02367	0.596849	0.0101344	0.0699683	0.416666	0.373676	0.449404	0.269417
A_75_P01009878	YAL025C:82	1.33297	2.03087	2.33332	2.26478	1.85012	1.63783	-0.395108	0.0445985	0.277529	0.539924	0.529462	0.387587
A_75_P01009904	YAL025C:-175	-0.655254	-0.0895131	-0.16117	-0.405837	-0.47437	-0.241574	0.506561	0.115021	1.26071	0.473811	0.415022	0.55038
A_75_P01009938	YAL024C:4189	-0.196207	-0.344819	-0.100852	-0.199269	-0.40757	-0.443709	0.36504	0.604424	0.379857	0.501555	0.417602	0.464583
A_75_P01009954	YAL024C:4027	-0.587214	-0.63262	-0.695431	-0.71063	-0.649658	-0.870503	0.199756	0.181706	0.678055	0.601243	0.56012	0.731915
A_75_P01009967	YAL024C:3883	-0.513032	-0.171501	-0.876694	-0.883559	-0.683661	-0.718771	0.0919415	0.350637	0.440809	0.417512	0.471656	0.333985
A_75_P01010006	YAL024C:3512	-1.61965	-1.56659	-1.79675	-1.68882	-1.54381	-1.8611	-0.262216	-0.285639	-0.257657	-0.171816	-0.0376686	0.00988292
A_75_P01010026	YAL024C:3270	-0.856502	-1.27381	-1.09204	-1.18815	-1.05986	-1.31266	-0.130951	0.0444736	0.275364	0.365282	0.294735	0.135103
A_75_P01010052	YAL024C:3003	-0.950323	-1.08165	-0.937424	-1.19792	-0.966839	-1.11741	0.0518129	0.0793155	0.459629	0.348681	0.292039	0.541518
A_75_P01010101	YAL024C:2539	-0.792995	-1.18183	-1.15944	-1.21322	-1.0639	-1.11729	0.0681314	-0.0404617	-0.213262	0.14595	0.161468	0.240995
A_75_P01010135	YAL024C:2207	-1.27386	-1.42709	-1.47739	-1.44746	-1.20239	-1.45909	-0.167278	0.094841	0.23601	0.115577	0.0310949	0.00754745
A_75_P01010162	YAL024C:1951	-0.57254	-1.18686	-0.882824	-0.996869	-0.882739	-0.831325	0.138761	0.162465	0.256072	0.289396	0.269997	-0.0767104
A_75_P01010184	YAL024C:1741	-1.80313	-1.71225	-1.72543	-1.73471	-1.54162	-1.97239	-0.291129	-0.24992	0.09648	-0.181606	-0.271201	-0.344338
A_75_P01010224	YAL024C:1344	-0.152651	-0.361903	-0.36023	-0.322191	-0.290455	-0.441179	0.158735	-0.259065	0.288006	0.135901	0.093002	0.0160986
A_75_P01010256	YAL024C:1052	0.237473	-0.00890416	0.0673207	-0.104664	-0.0598473	-0.0797476	0.306054	-0.0886677	0.233576	0.369612	0.295108	0.252567
A_75_P01010278	YAL024C:827	0.519763	0.372994	0.301045	0.220149	0.139196	0.212271	0.0103298	-0.159772	0.229212	0.0180138	0.0958719	-0.144141
A_75_P01010295	YAL024C:645	0.0932973	0.0385557	-0.166084	-0.200953	-0.141914	-0.0537991	-0.0618769	-0.252809	0.30249	0.0619829	0.0503885	-0.00459843
A_75_P01010320	YAL024C:394	0.862481	1.15069	1.19116	1.18185	0.998818	1.13845	-0.185109	-0.030832	-0.0010572	-0.0820127	-0.0239447	0.040905
A_75_P01010336	YAL024C:224	2.0505	1.91229	2.32189	2.08046	1.86051	2.10179	0.19671	-0.249372	0.269022	0.350568	0.331087	0.454656
A_75_P01010354	YAL024C:60	1.7654	1.8388	1.75597	1.65921	1.42082	1.64239	-0.0296337	0.0136795	-0.00193085	0.00537173	0.11848	-0.21068
A_75_P01010380	YAL024C:-236	0.886946	0.606949	0.967451	0.707535	0.317773	0.498124	0.802082	0.919318	0.756833	0.673405	0.40032	0.815692
A_75_P01010404	YAL023C:2216	-1.64007	-1.59041	-1.62609	-1.50241	-1.21153	-1.31832	-0.487316	-0.272197	-0.184225	-0.366042	-0.170066	-0.23966
A_75_P01010421	YAL023C:2023	-1.22317	-0.903572	-1.24919	-1.08485	-0.803641	-0.968493	0.0012138	0.0720062	-0.0820318	0.0545278	-0.00172139	0.04856
A_75_P01010462	YAL023C:1634	0.447948	-0.083484	-0.0107727	-0.0304127	0.308041	0.320806	0.220514	0.237099	-0.386168	0.36323	0.264571	0.506965
A_75_P01010487	YAL023C:1377	-0.736476	-0.863351	-0.876944	-0.768041	-0.300647	-0.486249	-0.261999	0.133876	0.55756	-0.00591466	0.0577532	0.341471
A_75_P01010500	YAL023C:1239	0.752017	0.613289	0.617845	0.511317	0.603651	0.679716	0.329617	0.525784	0.67492	0.595095	0.437454	0.695542
A_75_P01010515	YAL023C:1087	-0.18911	-0.166785	-0.375442	-0.273938	-0.113915	-0.135373	-0.230564	0.180915	0.215652	-0.0165315	-0.105954	0.211624
A_75_P01010528	YAL023C:947	0.565285	0.809716	0.791484	0.604958	0.548817	0.739576	0.357916	0.382827	0.244792	0.286343	0.18084	0.357831
A_75_P01010544	YAL023C:785	-0.21437	0.290166	0.112551	0.0741731	-0.0724528	0.277459	-0.102709	0.158151	0.265471	-0.175964	-0.157456	-0.124939
A_75_P01010564	YAL023C:577	0.867647	1.13042	0.930634	0.95743	0.984165	1.06894	0.282282	0.407725	0.462194	0.432349	0.312006	0.428169
A_75_P01010577	YAL023C:439	0.255858	0.298181	0.395533	0.495925	0.579309	0.629562	-0.197471	0.143718	0.138491	-0.052187	-0.0547064	0.0196574
A_75_P01010596	YAL023C:234	0.10137	0.359045	0.291472	0.419942	0.653061	0.616692	-0.377696	-0.227441	-0.0601796	-0.43117	-0.275316	-0.357129
A_75_P01010612	YAL023C:69	1.84103	1.47262	1.63066	1.47872	1.55903	1.28977	-0.474587	0.078089	-0.401981	-0.241947	-0.184874	-0.69548
A_75_P01010628	YAL023C:-92	1.69559	1.62877	1.36266	1.31254	1.33828	1.31499	-0.591917	-0.128471	-0.758263	-0.580045	-0.397822	-0.168812
A_75_P01010646	YAL023C:-262	0.0771874	0	-1.22336		-0.940519	-1.68447	0.662229	0	1.38848	0.00214904	0	0.606698
A_75_P01010672	YAL022C:1347	-0.767487	-0.585295	-0.765991	-0.71699	-0.657681	-0.813246	0.137042	0.0708351	0.393821	0.350783	0.298114	0.252272
A_75_P01010695	YAL022C:1044	-0.300411	-0.163948	-0.333606	-0.362166	-0.39288	-0.251789	0.290809	0.204583	0.625843	0.425189	0.391618	0.569488
A_75_P01010714	YAL022C:826	-0.633316	-0.665753	-0.896887	-0.976121	-0.721918	-0.978888	-0.621913	-0.268265	-0.133704	-0.334637	-0.238088	-0.142375
A_75_P01010749	YAL022C:482	0.641132	0.80601	0.959013	0.962112	0.526045	0.639528	0.67791	0.59953	0.665003	0.535874	0.519914	0.232216
A_75_P01010777	YAL022C:199	0.797572	0.93696	0.779178	0.630807	0.636307	0.698886	-0.0868288	-0.0488513	0.320928	0.102303	0.30466	0.0392638
A_75_P01010796	YAL022C:-4	0.387798	0.574617	0.360502	0.425837	0.688042	0.600139	-0.770506	-0.556642	-0.24741	-0.444082	0.0302856	-0.49129
A_75_P01010819	YAL022C:-247	0.30589	0.388651	0.471422	0.355691	0.160503	0.127061	0.722706	0.796746	0.320467	0.758918	0.694633	0.650637
A_75_P01010837	YAL021C:2496	-0.352717	-0.515779	-0.500528	-0.584546	-0.318011	-0.416185	-0.286705	0.0590763	-0.067944	-0.0121029	0.218389	0.340136
A_75_P01010851	YAL021C:2342	-0.318991	-0.186843	-0.258293	-0.209768	-0.226333	-0.241579	0.38581	0.4438	0.54411	0.543654	0.451172	0.693805
A_75_P01010884	YAL021C:2039	-0.788521	-0.923628	-0.93964	-0.824369	-0.613721	-0.613117	0.0473819	0.127064	0.592914	0.305833	0.300744	0.448614
A_75_P01010899	YAL021C:1887	-1.43182	-1.64362	-1.65012	-1.5352	-1.08191	-1.53715	-0.334699	-0.0962699	0.187026	-0.13881	-0.198343	0.0287735
A_75_P01010918	YAL021C:1671	-0.840365	-0.822184	-0.942089	-0.801092	-0.804983	-0.847283	-0.0670278	0.233483	0.364058	0.2063	0.0634165	0.369704
A_75_P01010934	YAL021C:1523	-0.501653	-0.648705	-0.60895	-0.661493	-0.310948	-0.395352	0.197982	0.160246	0.592217	0.420022	0.504443	0.589513
A_75_P01010953	YAL021C:1331	0.00310758	-0.431068	-0.330073	-0.455028	-0.155219	-0.168452	0.137999	0.249023	0.52923	0.326131	0.365463	0.582195
A_75_P01010977	YAL021C:1085	0.280356	0.138533	0.0500405	0.148449	0.47467	0.315322	0.0800419	0.270928	0.217429	0.340874	0.301385	0.357966
A_75_P01011002	YAL021C:851	0.658446	0.756714	0.610882	0.485545	0.915847	0.890089	0.19048	0.311629	0.364445	0.396557	0.408446	0.771635
A_75_P01011016	YAL021C:700	1.43974	1.25185	1.3617	1.20665	1.3092	1.39467	0.18971	0.55244	0.0513372	0.455022	0.428674	0.612573
A_75_P01011032	YAL021C:544	0.406707	0.671423	0.35839	0.347869	0.507073	0.476456	-0.334553	-0.0202337	0.062352	-0.12369	0.039355	-0.160142
A_75_P01011065	YAL021C:245	1.66128	1.82095	1.60228	1.43556	1.37514	1.46868	-0.352805	0.121992	-0.203062	-0.200533	-0.117896	-0.249308
A_75_P01011086	YAL021C:10	1.59643	1.49314	1.41098	1.37087	1.32668	1.48912	-0.256282	-0.0589906	-0.174946	-0.140977	-0.0126107	0.00566849
A_75_P01011104	YAL021C:-188	0.764193	0.858622	0.76331	0.801347	0.707612	0.830882	-0.0430668	-0.00380125	-0.29837	-0.28566	-0.00114016	-0.348631
A_75_P01011126	YAL020C:849	-0.566621	-0.402151	-0.904992	-0.768433	-0.339502	-0.437921	-0.594385	-0.494715	-0.0241726	-0.455702	-0.297994	-0.280893
A_75_P01011144	YAL020C:659	-0.104439	-0.119632	-0.266939	-0.211798	0.0657124	0.184969	-0.43331	-0.0478639	-0.0175424	-0.0478065	-0.0109001	0.208965
A_75_P01011170	YAL020C:365	-0.268211	-0.263874	-0.196762	-0.185802	-0.236534	-0.281837	-0.445317	-0.134252	-0.116817	-0.285633	0.0223133	-0.487991
A_75_P01011186	YAL020C:169	-0.0603686	0.0544558	0.0348749	0.081491	0.223257	0.323484	-0.729737	-0.447645	-0.165634	-0.412686	-0.290864	-0.0873064
A_75_P01011203	YAL020C:-9	1.01978	1.37605	1.29335	1.33861	1.08206	1.39573	-0.0909303	-0.136287	-0.0846024	-0.0281742	0.0733744	0.192201
A_75_P01011227	YAL019W:-37	2.17927	2.06225	1.98294	1.97317	1.71927	1.83624	0.405818	0.481716	1.23258	0.791928	0.611852	0.740088
A_75_P01011243	YAL019W:142	0.75286	0.91984	0.710281	0.780009	0.950121	0.94148	-0.402967	-0.0104498	0.0899839	0.00486118	0.0856905	-0.0959801
A_75_P01011255	YAL019W:306	1.20625	1.35736	1.13621	1.0876	1.00689	0.926758	-0.126752	0.173093	-0.171578	-0.14259	-0.035597	-0.223218
A_75_P01011279	YAL019W:528	0.470557	0.888355	0.902336	1.11412	0.968456	0.975784	0.0557227	0.232511	0.149894	0.271415	0.230813	0.0214475
A_75_P01011291	YAL019W:681	0.789486	0.869856	1.03212	1.14392	0.931717	1.06213	0.183131	0.28248	0.173931	0.277106	0.24783	-0.0270249
A_75_P01011306	YAL019W:842	0.187341	0.341161	0.481951	0.816642	0.846417	0.829975	0.127289	0.25831	0.309841	0.29902	0.304512	0.380051
A_75_P01011334	YAL019W:1105	0.421063	0.35861	0.310993	0.258296	0.0496414	0.0799673	0.23878	0.611329	0.406855	0.347829	0.290499	0.386659
A_75_P01011365	YAL019W:1420	0.460539	0.221141	0.479525	0.374807	-0.0293969	0.0393838	0.704911	0.850636	0.614772	0.677223	0.482038	0.708125
A_75_P01011384	YAL019W:1610	-1.36346	-1.29544	-1.39317	-1.33596	-1.21037	-1.52902	-0.293579	-0.0940741	0.0533685	-0.174534	-0.137128	-0.12748
A_75_P01011399	YAL019W:1759	-0.417915	-0.411788	-0.565389	-0.619393	-0.704433	-0.679071	0.297684	0.355553	0.364223	0.272123	0.273021	0.160973
A_75_P01011426	YAL019W:2047	-0.981424	-0.852211	-1.04282	-1.02008	-0.904415	-1.07414	0.204292	-0.0225967	0.115143	0.103469	0.00171447	0.187343
A_75_P01011460	YAL019W:2383	-1.61433	-1.26526	-1.46805	-1.49554	-1.65181	-1.88317	0.0569931	0.130685	-0.306077	-0.0447626	-0.172217	-0.246932
A_75_P01011501	YAL019W:2745	-1.28918	-0.759013	-1.36226	-1.35197	-1.36144	-1.37043	0.523019	-0.127628	-0.0167547	0.0864919	0.064762	0.0682833
A_75_P01011521	YAL019W:2923	-1.47884	-1.40249	-1.76864	-1.71316	-1.52094	-1.6296	-0.194906	-0.176841	-0.275926	-0.246333	-0.153137	-0.0533344
A_75_P01011539	YAL019W:3104	-1.92706	-2.05682	-2.02366	-2.01314	-2.04549	-2.16111	-0.208573	-0.389911	-0.406378	-0.374054	-0.324475	-0.360399
A_75_P01011555	YAL019W:3271	-0.150214	-0.359389	-0.00998013	-0.138998	-0.430579	-0.46877	0.409551	0.397384	0.397147	0.466384	0.36151	0.403122
A_75_P01011576	YAL019W:3507	-0.897415	-1.18985	0.116023	-0.241749	-0.911403	-0.933575	0.541914	0.545198	0.0834001	0.316251	0.11118	0.144066
A_75_P01011595	YAL018C:915	-1.57134	-1.58051	-1.72951	-1.93189	-1.60505	-1.9485	-0.150775	0.0780215	0.0846306	-0.0372684	0.103413	-0.00922277
A_75_P01011609	YAL018C:755	-0.903418	-1.00956	-1.39552	-1.34527	-1.02453	-1.20204	0.522865	0.712138	0.573241	0.710641	0.655398	0.695791
A_75_P01011641	YAL018C:473	-1.32463	-0.762995	-1.1919	-1.3379	-1.51657	-1.45718	0.275051	0.257651	0.489095	0.333325	0.442434	0.371665
A_75_P01011666	YAL018C:249	-0.877487	-0.887775	-0.913089	-1.12771	-0.998683	-0.981236	0.636138	0.652388	0.677259	0.735383	0.664153	0.714041
A_75_P01011696	YAL018C:-46	-1.45574	-1.11977	-1.27461	-1.31065	-1.31349	-1.31073	-0.355265	-0.55036	-0.0252812	-0.227975	-0.0933735	-0.560733
A_75_P01011727	YAL017W:-337	1.31076	1.60109	1.44935	1.27338	1.31526	1.67484	-0.181153	-0.292616	-0.126049	-0.617633	-0.363889	-0.277596
A_75_P01011748	YAL017W:-138	0.845325	0.933727	0.85831	0.880714	0.940612	1.20993	0.0370713	-0.117146	0.380376	-0.370818	-0.153029	-0.121706
A_75_P01011769	YAL017W:75	0.529501	0.887681	0.545929	0.564422	0.639152	0.855507	0.0789137	0.200101	-0.0679545	-0.0253065	0.0191393	-0.0837601
A_75_P01011792	YAL017W:300	-0.00141005	0.0660905	-0.441006	-0.135823	0.192243	0.160557	-0.0774497	0.00830753	-0.329347	-0.117296	-0.0597767	-0.0442526
A_75_P01011809	YAL017W:474	-0.763114	-0.446199	-0.669878	-0.39863	-0.151473	-0.0624036	-0.131263	0.0318119	0.224604	0.165274	0.171597	0.249541
A_75_P01011835	YAL017W:740	0.0477962	0.122473	-0.136684	0.0158317	0.103321	0.335655	0.422313	0.464769	0.379255	0.489849	0.574928	0.678694
A_75_P01011847	YAL017W:878	-0.759948	-0.756714	-0.852124	-0.767737	-0.627517	-0.579719	0.292129	0.481335	0.338442	0.371408	0.368263	0.327174
A_75_P01011863	YAL017W:1045	0.313557	0.138902	0.43622	0.321066	0.140672	0.437063	0.840013	0.706667	1.06418	0.773991	0.719757	0.827288
A_75_P01011885	YAL017W:1262	-1.60526	-1.14707	-1.49675	-1.37337	-1.28011	-1.21634	0.0268581	0.177869	0.384886	0.0569665	-0.0459688	0.250074
A_75_P01011920	YAL017W:1586	-1.41121	-1.60703	-1.4473	-1.48927	-1.2572	-1.20818	0.0866761	0.0211188	0.215562	0.212924	0.220101	0.490755
A_75_P01011938	YAL017W:1758	-0.489566	-0.799049	-1.10392	-1.10054	-0.640577	-0.573223	0.283984	0.0609761	0.475533	0.469992	0.605063	0.767194
A_75_P01011965	YAL017W:2040	-1.86441	-1.71121	-1.83788	-1.81502	-1.67215	-1.76171	-0.326867	-0.0729042	-0.205592	-0.0983919	-0.133742	-0.117426
A_75_P01011984	YAL017W:2232	-2.02335	-1.79841	-2.10083	-1.7308	-1.68226	-1.65102	-0.190828	-0.200777	-0.212624	-0.126458	-0.00577478	0.0801167
A_75_P01011999	YAL017W:2389	-1.47636	-1.4721	-1.37283	-1.42078	-1.44722	-1.38384	-0.0598893	-0.0472415	0.00726534	-0.0101267	0.167777	0.223379
A_75_P01012039	YAL017W:2760	-1.49052	-1.40938	-1.42362	-1.31734	-1.47567	-1.38171	-0.13213	0.203831	-0.0115911	0.0545446	0.0344335	0.133157
A_75_P01012058	YAL017W:2960	-1.43991	-1.39067	-1.59917	-1.46569	-1.27205	-1.24836	0.130448	0.14559	0.125105	0.199901	0.232108	0.278218
A_75_P01012099	YAL017W:3340	-0.955986	0.134871	-1.09593	-0.978667	-0.886543	-0.74127	0.253932	0.0539002	0.364329	0.358588	0.286876	0.457262
A_75_P01012121	YAL017W:3550	-0.758935	-0.77621	-1.37717	-1.07958	-0.943974	-0.7601	0.273858	0.114026	0.10999	0.191286	0.341207	0.466161
A_75_P01012146	YAL017W:3838	-0.68725	-0.954255	-1.01999	-0.995495	-0.898494	-0.734339	0.0932806	-0.0971512	-0.365522	0.133407	0.173468	0.398792
A_75_P01012160	YAL017W:3985	-1.63149	-1.59017	-1.78246	-1.52331	-1.4864	-1.50544	-0.213743	-0.173354	-0.672627	-0.405282	-0.185678	-0.186055
A_75_P01012177	YAL016C-B:112	-0.42002	-0.950273	-0.803381	-0.868456	-0.388128	-0.667744	0.501428	0.550986	0.434192	0.422659	0.550687	0.206092
A_75_P01012208	YAL016C-B:-177	-0.176406	0.495254	-0.19411	0.238974	-0.0206802	-0.375928	0.544611	0.657224	-0.371467	-0.218986	-0.0446653	0.0761013
A_75_P01012229	YAL016W:-12	0.614764	1.22915	0.531692	0.701713	0.78315	0.802103	-0.0422198	0.0378754	-0.313591	-0.201129	-0.0394321	0.0418391
A_75_P01012244	YAL016W:169	1.19214	1.36444	1.03567	1.06925	1.01991	1.23708	0.233653	0.250407	0.331732	0.302987	0.337873	0.450184
A_75_P01012290	YAL016W:597	0.145452	0.580516	0.312706	0.363198	0.471425	0.516833	0.208405	0.298949	0.531117	0.383289	0.457452	0.559525
A_75_P01012314	YAL016W:843	-0.642363	-0.440305	-0.322241	-0.266021	-0.19364	-0.207337	-0.0636814	0.152161	0.709242	0.210322	0.267988	0.338491
A_75_P01012335	YAL016W:1066	-0.0621263	-0.0460474	-0.193284	-0.125976	0.0653117	0.32525	0.390414	0.106545	0.580242	0.640096	0.670844	0.725565
A_75_P01012367	YAL016W:1372	-0.487835	-0.427768	-0.508992	-0.344109	-0.25803	-0.208582	0.563884	0.472323	0.666987	0.629565	0.619848	0.794166
A_75_P01012393	YAL016W:1673	-0.706238	-0.837394	-0.898524	-0.913728	-0.458692	-0.654101	0.343114	0.238547	0.842383	0.610051	0.751001	0.874335
A_75_P01012446	YAL015C:1043	0.0603687	-0.105388	-0.132816	-0.14227	0.207177	0.179232	0.373867	0.460174	0.745303	0.479604	0.743173	0.889491
A_75_P01012475	YAL015C:754	-0.869706	-0.765599	-1.18765	-0.847247	-0.701533	-0.746883	-0.452779	-0.191057	-0.307634	-0.364285	0.0311767	-0.293683
A_75_P01012490	YAL015C:567	-0.629568	-0.508949	-0.728159	-0.82919	-0.357915	-0.391321	-0.317643	-0.113417	-0.556618	-0.527389	-0.0693569	-0.264636
A_75_P01012518	YAL015C:294	0.586571	0.580236	0.94581	0.800529	0.641779	0.566629	-0.0126931	0.140608	-0.0701985	0.102146	0.43961	0.199816
A_75_P01012541	YAL015C:33	2.05287	1.49066	1.83338	1.53417	1.58566	1.70241	0.468103	0.483337	0.360437	0.39796	0.656656	0.625227
A_75_P01012556	YAL015C:-121	-0.1519	-0.151114	-0.512583	-0.560508	-0.456864	-0.38353	0.205765	0.289747	-0.0445124	0.134671	0.37032	0.283803
A_75_P01012572	YAL014C:632	-0.236637	-0.175764	-0.203417	-0.311081	-0.0321518	0.02113	-0.0735638	0.126266	-0.159542	-0.290343	0.00472697	-0.250994
A_75_P01012584	YAL014C:493	0.504939	0.698008	0.834252	0.66009	0.751488	0.974432	0.323329	0.462501	0.770451	0.450566	0.447283	0.486687
A_75_P01012606	YAL014C:285	0.0764821	0.217857	0.26825	0.0871466	0.444386	0.12878	-0.279482	0.035535	0.207284	-0.150879	0.00848149	-0.0755773
A_75_P01012638	YAL014C:-51	2.33338	1.87936	2.01658	1.84397	1.93202	1.95111	0.591935	0.162062	0.465477	0.436587	0.555961	0.404989
A_75_P01012667	YAL013W:120	1.54022	1.50112	1.85743	1.83395	1.2686	1.59557	0.573326	0.601575	0.066675	0.29655	0.493965	0.344194
A_75_P01012681	YAL013W:275	0.80992	1.26371	0.991475	1.02122	0.788025	1.16875	0.361984	0.624734	0.106725	0.290379	0.309744	0.619717
A_75_P01012697	YAL013W:455	0.692349	1.02489	0.706488	0.798976	0.83593	1.0646	0.238694	0.478577	0.244706	0.315051	0.382962	0.643601
A_75_P01012725	YAL013W:763	0.200497	0.345187	-0.125351	0.189234	0.222416	0.367764	0.371343	0.483476	0.449612	0.203569	0.0828496	0.419047
A_75_P01012739	YAL013W:913	-0.314597	0.0447967	-0.331841	-0.0526769	0.121658	0.444402	0.27968	0.322009	0.544074	0.191225	0.218876	0.280619
A_75_P01012753	YAL013W:1081	0.559231	0.448425	0.190173	0.405935	0.633948	0.745143	0.596604	0.5883	0.22798	0.212792	0.340225	0.461293
A_75_P01012776	YAL012W:-229	0.210195	0.366983	0.00360131	-0.262156	0.353899	0.531097	0.420338	-0.221155	0.0802086	-0.347726	0.256185	-0.785953
A_75_P01012796	YAL012W:-45	0.446112	1.68756	1.31491	1.36867	1.09873	1.31733	0.440359	0.330706	-0.416603	-0.153449	0.118276	-0.000116616
A_75_P01012813	YAL012W:137	0.226234	0.34342	0.361316	0.577649	0.466232	0.856855	-0.152294	-0.0629749	0.283609	0.0284427	0.10333	0.384764
A_75_P01012837	YAL012W:391	1.26488	1.25669	1.15428	1.27529	1.22883	1.41771	0.440392	0.663506	0.514605	0.567189	0.540471	0.744452
A_75_P01012852	YAL012W:567	-0.0584326	0.00608163	-0.0670479	-0.0872832	-0.0241038	0.124868	-0.403268	-0.0397838	0.448466	-0.113978	0.051918	0.121218
A_75_P01012883	YAL012W:872	0.0191795	-0.00466149	-0.0218037	-0.0298977	-0.00319304	0.28094	-0.00658306	0.14916	0.617772	-0.0036912	0.161749	0.398944
A_75_P01012909	YAL012W:1147	-0.548019	-0.148423	-0.48957	-0.350418	0.120954	-0.0664923	-0.392501	-0.0913837	-0.124494	-0.201983	-0.0155773	-0.0250647
A_75_P01012926	YAL011W:-54	1.89377	1.70825	2.07295	2.12459	1.7863	1.85181	0.445562	0.462769	0.152034	0.46809	0.864731	0.57181
A_75_P01012945	YAL011W:156	0.230034	0.587743	0.576448	0.448388	0.527593	0.783701	-0.124731	0.107176	0.257321	0.133913	0.323073	0.488754
A_75_P01012965	YAL011W:375	0.84648	1.06748	0.841256	0.680704	0.99605	0.696569	0.162781	0.136188	0.192079	0.333155	0.5683	0.472563
A_75_P01013008	YAL011W:807	-0.892428	-0.451234	-0.837455	-0.719492	-0.630061	-0.729749	0.168698	0.342506	0.1555	-0.119022	0.157277	-0.0137728
A_75_P01013024	YAL011W:958	-1.00849	-0.863043	-0.703881	-0.685126	-0.523425	-0.649236	-0.356523	0.0999418	0.649884	0.214795	0.357225	0.387979
A_75_P01013052	YAL011W:1247	0.565964	0.535032	0.915478	0.793003	0.518544	0.804396	1.35004	1.48085	1.50698	1.42509	1.33047	1.79227
A_75_P01013066	YAL011W:1393	-0.434532	-0.324081	-0.445178	-0.499484	-0.415939	-0.402816	0.910641	0.729839	0.84166	0.958963	1.02916	1.30321
A_75_P01013102	YAL011W:1781	-1.36069	-1.43259	-1.45851	-1.28564	-0.883762	-1.16856	-0.0575093	0.195504	0.397958	0.364307	0.557003	0.890461
A_75_P01013134	YAL010C:1357	-2.02171	-1.86328	-2.15028	-1.9137	-1.61076	-1.8654	-0.269298	0.0732131	0.188644	-0.0600091	0.113082	0.327491
A_75_P01013159	YAL010C:1082	-0.745466	-0.753316	-0.756195	-0.702193	-0.540395	-0.87223	0.666614	0.70456	0.746369	0.71815	0.770872	0.927014
A_75_P01013179	YAL010C:879	-0.185514	0.0894713	-0.0715213	-0.193662	-0.310381	-0.148517	0.741227	0.695091	0.494965	0.723777	0.773335	1.08298
A_75_P01013217	YAL010C:514	-0.141631	-0.0691768	-0.0443961	-0.0410918	-0.0226905	0.00847462	-0.0235265	0.0302741	0.552442	0.226729	0.366921	0.517829
A_75_P01013246	YAL010C:213	-0.150967	0.436816	0.16055	0.0931205	0.463097	0.199227	-0.118969	-0.137983	0.153646	-0.00791949	0.21943	0.177257
A_75_P01013281	YAL009W:-56	0.544968	0.986524	1.09876	0.979357	0.828688	1.09255	0.300858	0.246138	-0.0824479	0.0773856	0.349671	0.65948
A_75_P01013300	YAL009W:141	-0.335237	-0.022801	-0.337381	-0.399244	0.0556375	-0.119003	-0.106257	0.0332784	-0.362736	-0.484068	-0.0617959	-0.0923181
A_75_P01013311	YAL009W:285	0.335915	0.541182	0.322562	0.30788	0.394376	0.319772	0.0927272	0.159905	-0.0310851	-0.121173	0.291067	0.0893034
A_75_P01013327	YAL009W:453	0.722049	0.825808	0.805085	0.631176	0.706596	0.66519	0.488893	0.0355838	0.127868	0.0335084	0.508452	0.368311
A_75_P01013341	YAL009W:595	0.431529	0.792375	0.757842	0.652958	0.580578	0.518459	0.318334	0.519291	0.350798	0.271184	0.680189	0.740285
A_75_P01013363	YAL008W:-241	0.147459	0.310602	0.380623	0.158519	0.263558	0.386705	0.138644	-0.161926	0.189202	-0.0855698	0.279418	0.25121
A_75_P01013379	YAL008W:-76	0.386677	1.01215	0.717057	0.684826	0.604739	0.603031	0.520238	0.584324	-0.514865	-0.264286	0.28073	-0.0142592
A_75_P01013395	YAL008W:105	0.389173	0.594269	0.523929	0.425705	0.392752	0.661548	-0.0116154	0.27065	0.0222648	-0.0845644	0.375248	0.187725
A_75_P01013415	YAL008W:313	-0.285617	-0.00444905	-0.353786	-0.185036	0.249102	0.214358	0.0802017	0.0514383	0.134282	-0.215521	0.2558	0.0677201
A_75_P01013435	YAL008W:510	0.230888	0.380004	0.150391	0.227079	0.415328	0.430817	0.521058	0.122161	0.176381	0.126995	0.516041	0.443517
A_75_P01013466	YAL007C:600	-0.379482	0.0953344	-0.328284	-0.178102	-0.0829455	-0.0525482	-0.0436872	0.121968	-0.167529	0.00252928	0.0764573	0.101324
A_75_P01013483	YAL007C:461	0.097121	0.132556	-0.163229	-0.0514005	0.242068	0.199922	-0.223221	0.0930295	0.273595	-0.0325207	0.160728	0.0908066
A_75_P01013509	YAL007C:206	0.668476	1.00505	0.860739	0.855702	0.700099	0.664059	0.283058	0.691503	0.685207	0.515551	0.394507	0.512506
A_75_P01013529	YAL007C:1	0.127384	0.374137	0.13723	0.259891	0.525077	0.391552	-0.173933	-0.518331	0.107181	-0.188876	0.0845811	-0.127236
A_75_P01013565	YAL007C:-350	-1.35113	-1.12499	-1.34002	-1.31522	-1.31376	-1.65808	0.63418	0.369951	0.485082	0.208658	0.396837	-0.411988
A_75_P01013576	YAL007C:-488	-1.45106	-0.934634	-1.40639	-1.31073	-1.44281	-1.45097	0.522388	0.575653	0.375899	0.267724	0.507004	-0.250712
A_75_P01013595	YAL007C:-709	-1.53544	-1.19559	-0.986872	-0.989122	-1.25199	-0.670052	-0.0409045	0.167013	-0.21615	-0.076375	0.116972	-0.0134794
A_75_P01013621	YAL007C:-970	-1.56933	-0.153511	-1.16852	-0.598494	-0.382283	-0.760096	0.224762	-0.623322	-0.250913	-0.507402	0.412037	0.623395
A_75_P01013634	YAL007C:-1120	-1.47795	-0.399181	-1.58918	-1.39478	-0.708694	-0.661702	0.0366156	-0.205561	-1.64193	-1.47077	-0.221318	0.0621119
A_75_P01013652	YAL005C:1766	-0.385438	0.21933	-0.848065	-0.732835	0.296449	0.361126	0.196872	0.522926	-0.151393	-0.305472	0.596717	0.934779
A_75_P01013705	YAL005C:1271	-0.76961	-0.228307	-0.817178	-0.53317	0.0204481	-0.00790751	0.113019	0.128501	-0.122138	-0.329835	0.359152	0.605384
A_75_P01013805	YAL005C:240	0.728866	0.882162	0.533853	0.493452	1.01193	0.993123	-0.0947247	-0.130868	-0.395406	-0.470882	0.283355	0.434414
A_75_P01013830	YAL005C:-12	1.62511	2.58712	1.57088	1.76981	1.59143	2.026	1.26125	0.424786	1.44544	0.620974	0.86303	0.161922
A_75_P01013842	YAL005C:-150	-1.60151	1.47317	0.309827	0.54443	-0.0137877	0.0351908	-0.242613	-0.212003	-1.61921	-0.959663	-0.280257	-0.322876
A_75_P01013858	YAL005C:-332	-0.464956	-0.387523	0.163117	0.30732	-0.453503	0.103817	-0.964806	-0.0199096	0.227715	0.191791	-0.462465	0.330571
A_75_P01013894	YAL003W:-48	1.02092	0.782176	1.16916	0.692338	0.603829	0.410437	-1.02544	-0.29477	-1.06751	-0.605137	-0.0792325	-0.771862
A_75_P01013926	YAL003W:290	1.75247	2.0545	2.05763	2.05085	2.06301	1.96757	0.399389	0.220882	0.662138	0.256583	0.670803	0.695947
A_75_P01013940	YAL003W:448	0.600871	0.86403	0.499918	0.545103	0.468284	0.953706	-0.253556	0.00446659	0.614122	0.102391	0.275523	0.602628
A_75_P01013981	YAL003W:865	1.84857	1.69357	1.72582	1.68628	1.89841	1.77757	-0.125901	0.141589	0.731134	0.473702	0.946818	0.713611
A_75_P01014006	YAL002W:-716	-0.115229	0.244149	0.281955	0.327435	0.220165	0.111683	-0.272157	-0.0928182	-0.533963	-0.350402	0.0895284	0.0546024
A_75_P01014026	YAL002W:-524	0.951529	0.375127	0.932066	1.0532	1.25158	0.891854	0.465665	0.559745	0.334323	0.474422	0.781374	0.696548
A_75_P01014046	YAL002W:-304	0.228986	0.949879	0.304319	0.40153	0.487517	0.518778	0.395659	0.444811	0.0696624	0.0506295	0.483382	0.692167
A_75_P01014070	YAL002W:-70	0.0453995	0.389783	0.269828	0.315941	0.182482	0.557598	0.132186	0.38961	0.947634	0.444247	0.521575	0.626524
A_75_P01014091	YAL002W:133	-0.246928	-0.127873	-0.266874	-0.32894	-0.0175448	0.0428876	0.116921	0.446394	0.641932	0.0187968	0.440597	0.269866
A_75_P01014113	YAL002W:364	1.35757	1.19094	1.24442	1.21177	1.15093	1.51188	1.42939	1.23058	1.58059	1.4066	1.50015	1.52664
A_75_P01014137	YAL002W:610	-0.147014	-0.0420131	-0.0895043	-0.0954627	0.0660152	0.616867	0.951205	1.14911	1.33033	1.19582	1.15835	1.40975
A_75_P01014168	YAL002W:863	-1.36257	-1.15222	-1.46111	-1.05844	-0.816402	-1.20075	0.196742	0.755635	0.780071	0.660245	0.845233	0.677734
A_75_P01014193	YAL002W:1097	-1.14914	-1.27337	-1.19961	-1.08604	-0.954768	-0.965213	0.917587	1.10726	1.19129	1.04477	1.06719	1.15857
A_75_P01014209	YAL002W:1249	-1.37697	-1.54873	-1.63502	-1.52492	-1.17478	-1.34101	0.274673	0.652696	1.10778	0.519967	0.660764	0.960215
A_75_P01014231	YAL002W:1456	-1.4493	-1.23784	-1.55771	-1.21288	-0.895937	-1.21162	1.31215	1.21537	1.42854	1.3095	1.44299	1.42189
A_75_P01014252	YAL002W:1664	-2.05669	-1.80414	-1.95746	-1.69925	-1.52545	-1.70415	0.29579	0.602727	0.963019	0.526447	0.589039	0.570916
A_75_P01014290	YAL002W:2020	-1.54154	-1.57345	-1.64746	-1.41008	-1.35862	-1.24356	1.06253	1.32346	1.49913	1.35099	1.32357	1.38245
A_75_P01014323	YAL002W:2372	-1.66334	-1.14118	-0.922456	-1.17758	-1.43392	-1.2493	0.631205	1.17282	1.7418	1.12369	0.895535	0.99947
A_75_P01014353	YAL002W:2678	-1.36642	-1.32897	-1.33949	-1.30473	-1.19883	-1.22244	1.6216	1.83681	2.16102	1.96849	1.78019	1.93253
A_75_P01014379	YAL002W:2940	-0.237182	-0.506721	0.123669	-0.107144	-0.345505	-0.228263	1.92588	1.92159	2.40504	2.13166	2.09792	2.41446
A_75_P01014397	YAL002W:3127	-0.852343	-1.00661	-1.21317	-1.19905	-0.864184	-1.01869	2.06104	2.30148	2.42976	2.34854	2.29784	2.42003
A_75_P01014424	YAL002W:3391	-2.1926	-2.1645	-2.04924	-2.0168	-1.8272	-2.11227	0.421427	0.830511	1.2811	0.571571	0.674821	0.840768
A_75_P01014459	YAL001C:3424	-1.9638	-1.68161	-1.95108	-1.76586	-1.79959	-1.7663	0.781166	1.20744	1.77894	1.23864	0.951975	1.40839
A_75_P01014478	YAL001C:3259	-1.39469	-1.45728	-1.55493	-1.55472	-1.26321	-1.39891	1.72182	1.92643	2.26183	2.11745	2.2794	2.30377
A_75_P01014491	YAL001C:3118	-1.69051	-1.59884	-1.42217	-1.41649	-1.54724	-1.47494	0.893651	1.39112	1.96263	1.51779	1.46115	1.56654
A_75_P01014512	YAL001C:2911	-1.29149	-1.49243	-1.54685	-1.67421	-1.30851	-1.35666	1.49826	1.54607	2.24123	1.86784	1.85912	2.07184
A_75_P01014552	YAL001C:2500	-2.05309	-2.11538	-2.23132	-2.12112	-1.91248	-2.10231	0.429175	0.89216	1.3749	0.490868	0.454126	0.870513
A_75_P01014586	YAL001C:2165	-0.876308	-0.76063	-1.3539	-1.30558	-0.944321	-0.897202	1.79962	1.70961	2.08484	2.17702	2.19745	2.05272
A_75_P01014602	YAL001C:1998	-1.93811	-2.04887	-2.15931	-2.14956	-1.88916	-2.02682	0.122366	0.6054	1.17584	0.403015	0.307556	0.603799
A_75_P01014623	YAL001C:1822	-1.75913	-2.07937	-2.02985	-1.9238	-1.78372	-1.93592	0.279987	0.829512	1.15253	0.369844	0.44633	0.613322
A_75_P01014646	YAL001C:1567	-1.31286	-1.48647	-1.27222	-1.45188	-1.11752	-1.30471	0.6318	1.01036	1.76355	1.16477	1.55344	1.70188
A_75_P01014660	YAL001C:1426	-0.534782	-0.850072	-0.750517	-0.77409	-0.459638	-0.560768	1.63275	1.78015	1.89825	1.8932	2.03031	2.19679
A_75_P01014679	YAL001C:1234	-1.61542	-1.69637	-1.61375	-1.47544	-1.24011	-1.47302	0.268383	0.770931	1.06629	0.721232	0.63608	1.27606
A_75_P01014706	YAL001C:980	-1.32974	-1.21268	-1.3358	-1.21337	-0.984707	-1.08576	0.266449	0.79865	1.31164	0.751337	0.925813	1.05292
A_75_P01014722	YAL001C:798	-0.26596	-0.0241429	-0.21646	-0.124566	-0.144962	-0.0205606	1.39631	1.54377	1.81409	1.60891	1.84911	1.85814
A_75_P01014748	YAL001C:523	-0.591442	-0.274076	-0.561052	-0.63949	-0.261432	-0.33096	0.379627	0.804635	1.21073	0.372108	0.642906	0.91628
A_75_P01014762	YAL001C:384	-0.439875	-0.154308	-0.389165	-0.518305	-0.331674	-0.446781	0.377377	0.851087	0.715166	0.229287	0.459052	0.404436
A_75_P01014782	YAL001C:174	1.59322	1.91711	1.64281	1.59323	1.18216	1.51256	1.68025	1.51895	1.87506	1.43296	1.83725	1.66629
A_75_P01014795	YAL001C:19	0.786662	0.961	0.599736	0.479215	0.699463	0.770193	1.22029	1.06441	1.25526	1.06638	1.63434	1.51988
A_75_P01014819	YAL001C:-227	-1.48745	-0.927472	-1.21957	-1.23942	-1.2036	-1.49314	0.658561	0.672961	1.17186	0.760228	1.17798	1.05066
A_75_P01014837	YAL001C:-408	-1.71326	-1.90618	-1.38286	-2.1609	-2.21213	-2.30406	-0.691657	-0.220423	-0.255213	-0.190979	-0.190919	-0.980417
A_75_P01014859	YAR002W:-463	-0.461839	-0.0571941	-0.360506	-0.0931211	-0.239195	-0.572408	0.495359	1.06562	1.47353	1.05186	0.936645	1.26372
A_75_P01014901	YAR002W:-27	0.378835	0.975927	0.758728	0.804141	0.385735	0.605187	1.14055	0.952382	0.992895	1.2689	1.50018	1.24282
A_75_P01014916	YAR002W:138	0.369778	0.855103	0.60154	0.556147	0.686673	0.4748	0.767761	1.0516	1.28503	1.19491	1.29215	1.22194
A_75_P01014933	YAR002W:319	1.62583	1.95419	2.00876	1.80867	1.54808	1.60573	1.64022	1.52705	1.79851	1.75607	1.98644	1.89319
A_75_P01014976	YAR002W:772	0.192579	0.456001	0.338429	0.449966	0.582321	0.492487	1.23485	1.30992	1.62587	1.59669	1.75327	1.70109
A_75_P01015021	YAR002W:1181	0.17874	0.233651	0.190106	0.111863	0.13476	0.0793892	1.55405	2.09344	1.88894	1.95174	2.09233	2.00525
A_75_P01015044	YAR002W:1414	-1.14889	-1.05739	-1.19377	-0.804472	-0.74642	-0.977591	0.364104	0.945928	1.07527	0.787567	1.01035	1.02719
A_75_P01015068	YAR002W:1655	-0.287986	-0.0602007	-0.0561459	0.0996676	-0.0916631	-0.0614707	1.121	1.38526	1.23728	1.2787	1.43117	1.32
A_75_P01015100	YAR002C-A:458	0.609461	0.771972	0.821468	0.651394	0.626635	0.564415	0.889723	1.01721	1.139	1.30102	1.4842	1.23589
A_75_P01015128	YAR002C-A:165	1.57411	1.66701	1.70566	1.54223	1.57081	1.54601	1.2563	0.765272	1.39307	1.36087	1.60418	1.27141
A_75_P01015143	YAR002C-A:17	1.39456	1.60919	1.57437	1.41497	1.16713	1.04141	1.65402	1.18487	1.21846	1.49037	1.61873	1.0877
A_75_P01015170	YAR003W:-21	0.668148	0.747655	0.723714	0.555919	0.826155	0.746014	1.04802	0.758343	1.54782	1.4023	1.66455	1.02131
A_75_P01015190	YAR003W:175	1.01281	1.34028	1.00066	0.951029	0.987615	1.03005	1.19505	1.12554	1.54203	1.43151	1.58373	1.28988
A_75_P01015203	YAR003W:317	1.11929	1.16804	1.1617	1.12273	1.18808	1.11078	1.46156	1.52945	1.80506	1.82601	1.90342	1.70845
A_75_P01015222	YAR003W:505	1.60582	1.67178	1.49326	1.28533	1.19573	1.39004	1.64546	1.2217	1.64726	1.70903	1.85405	1.5134
A_75_P01015256	YAR003W:837	0.903108	0.639567	0.652979	0.409983	0.391177	0.692757	1.78292	1.5277	1.8656	1.92097	2.0295	1.99324
A_75_P01015270	YAR003W:983	-0.444455	-0.609891	-0.764193	-0.666405	-0.531532	-0.505123	1.31064	1.34107	1.73669	1.61143	1.60209	1.70948
A_75_P01015299	YAR003W:1256	-0.877549	-0.52883	-0.815577	-0.735645	-0.632386	-0.435157	1.43025	1.52075	2.18585	2.02754	2.21003	2.14518
A_75_P01015319	YAR003W:1438	-1.5134	-1.1709	-1.407	-1.29791	-1.22686	-1.17547	0.724874	1.07111	1.64489	1.21785	1.23113	1.57634
A_75_P01015340	YAR007C:1981	-0.775815	-0.929238	-1.16346	-1.124	-0.549639	-0.89273	1.48797	1.54621	1.55761	1.75073	1.9404	1.822
A_75_P01015375	YAR007C:1620	-0.90981	-0.61701	-1.0902	-1.10941	-0.782543	-0.776011	1.61062	1.45653	2.03632	1.76222	1.84568	2.04619
A_75_P01015404	YAR007C:1371	-1.27631	-1.25099	-1.10308	-0.963949	-0.815995	-0.77893	0.523614	1.16626	1.88146	1.32375	1.04252	1.60846
A_75_P01015424	YAR007C:1184	-1.62614	-1.60987	-1.54292	-1.37504	-1.08354	-0.823521	0.132624	0.842824	1.72592	0.717771	0.609644	0.948895
A_75_P01015460	YAR007C:825	-0.456457	-0.660019	-0.533265	-0.502592	-0.139568	-0.159799	1.11961	1.14654	2.16862	1.25589	1.43964	1.52146
A_75_P01015478	YAR007C:647	0.0483926	0.232403	0.0297523	-0.0270576	0.221443	0.369788	0.968689	1.35458	2.37261	1.30727	1.52261	1.67838
A_75_P01015501	YAR007C:405	2.05874	2.09108	2.02133	1.89889	1.57805	1.98591	1.86553	2.11698	2.24079	1.86558	1.68693	1.64843
A_75_P01015514	YAR007C:266	0.485706	0.612777	0.378701	0.536896	0.662208	0.761462	0.614453	1.0757	1.48117	0.863067	0.922864	0.878966
A_75_P01015541	YAR007C:-6	2.34341	1.97384	2.0187	1.72154	1.84088	2.034	1.63248	1.36167	1.58182	1.38404	1.60702	1.45842
A_75_P01015582	YAR008W:30	1.69543	1.72322	1.82415	1.60158	1.13948	1.48016	1.63057	1.58222	1.84272	1.69476	1.68771	1.70083
A_75_P01015598	YAR008W:192	0.928691	1.17527	1.12033	1.14517	0.897584	0.767904	1.2556	1.58061	1.47019	1.50187	1.4379	1.45966
A_75_P01015636	YAR008W:563	0.705814	0.656987	0.559788	0.513092	0.382989	0.466971	1.57637	1.49258	1.70363	1.77801	1.77385	1.94315
A_75_P01015663	YAR008W:833	-0.250001	-0.352366	-0.199164	-0.283553	-0.293228	-0.288775	1.10235	1.19731	1.13078	1.2534	1.33981	1.23626
A_75_P01015685	YAR008W:1068	0.0261094	-0.485631	0.719885	0.413077	-0.0735678	0.128302	1.08971	0.788528	1.10314	1.07908	1.38318	1.22709
A_75_P01015705	YAR008W:1256	-0.62661	-1.00097	-0.7414	-1.17634	-0.751954	-0.990837	0.93008	0.792654	0.762739	1.14076	1.14759	1.13881
A_75_P01016323	YAR014C:2696	-2.13375	-1.90124	-2.01978	-1.8468	-1.87388	-1.95635	-1.32902	-1.20754	-1.38114	-1.25203	-0.942982	-1.5835
A_75_P01016350	YAR014C:2431	-1.56562	-1.59071	-1.49123	-1.49076	-1.67785	-1.80566	0.0147193	0.233257	0.266869	0.256285	0.409621	0.171563
A_75_P01016370	YAR014C:2237	-1.1885	-1.2097	-1.26753	-1.12522	-1.29884	-1.39353	-0.133302	0.126961	0.0745526	0.0206577	0.307525	0.388324
A_75_P01016385	YAR014C:2082	-1.04836	-1.01208	-1.14131	-1.19533	-1.28014	-1.19113	0.300617	0.321433	0.431479	0.418653	0.506418	0.590005
A_75_P01016402	YAR014C:1904	-1.41532	-1.4661	-1.39326	-1.41559	-1.27298	-1.48485	-0.106922	0.238203	0.480229	0.208556	0.248543	0.412122
A_75_P01016423	YAR014C:1699	-0.673677	-0.882374	-0.962927	-0.986192	-0.760945	-0.960932	0.360381	0.408138	0.659333	0.748297	0.824042	0.884446
A_75_P01016447	YAR014C:1463	-1.0986	-1.18921	-0.873365	-0.764844	-0.740614	-0.772137	0.0412208	0.147853	0.794019	0.51618	0.492571	0.871136
A_75_P01016479	YAR014C:1128	-0.147877	-0.242089	-0.323443	-0.0269999	-0.155614	0.0140415	0.658969	0.688292	1.21884	0.895778	0.846144	1.15859
A_75_P01016509	YAR014C:836	-0.583338	-0.429451	-0.516816	-0.396132	-0.137438	-0.227484	0.0216267	0.210694	0.7249	0.407088	0.600632	0.569074
A_75_P01016526	YAR014C:678	-0.285803	-0.180599	0.0509576	-0.118706	0.151928	0.0352677	-0.0464411	0.420945	1.02158	0.448852	0.791885	0.709232
A_75_P01016543	YAR014C:505	0.795661	0.997091	0.924831	1.09602	1.18751	1.17133	0.397726	0.583022	0.598415	0.780927	0.85129	0.810605
A_75_P01016572	YAR014C:216	-0.00346471	0.408811	0.278934	0.293738	0.490257	0.470991	-0.149625	-0.0551848	0.104256	-0.0464541	0.0741864	-0.116241
A_75_P01016613	YAR014C:-190	2.01152	1.95358	2.22267	1.96135	1.82632	1.84337	-0.0441267	0.135176	-0.0443051	0.459797	0.554374	-0.202926
A_75_P01016637	YAR015W:-64	0.804223	1.58717	1.47543	1.53761	1.22372	0.932218	-0.269509	-0.272716	-0.100215	-0.0241969	0.359034	-0.443615
A_75_P01016657	YAR015W:125	1.63566	2.07235	2.45988	2.29376	1.96265	1.70118	0.257095	0.485257	0.474854	0.570391	0.688906	0.496085
A_75_P01016688	YAR015W:431	0.605601	0.99952	0.779194	0.685799	0.705497	0.654712	0.574892	0.65974	0.704276	0.748286	0.897388	0.781321
A_75_P01016722	YAR015W:777	-0.16915	0.0568428	0.0829513	0.0594689	-0.0528742	0.0202697	0.199809	0.21409	0.516443	0.51504	0.578415	0.598938
A_75_P01016738	YAR015W:920	-0.258404	0.148909	-0.0293737	0.0764727	-0.0565666	-0.103553	0.601747	0.255558	0.519979	0.587489	0.630829	0.5041
A_75_P01016763	YAR018C:1144	0.116958	-0.411397	-0.153858	-0.187678	0.111642	-0.171668	0.30526	0.193539	0.844208	0.643926	0.691352	0.760706
A_75_P01016782	YAR018C:953	0.525439	0.41812	0.673039	0.588527	0.276071	0.436255	0.676078	0.522355	0.594989	0.678221	0.667816	0.669061
A_75_P01016815	YAR018C:621	0.396539	0.195361	0.335951	0.368583	0.392426	0.342146	0.295784	0.0747721	0.625552	0.631037	0.63817	0.46468
A_75_P01016843	YAR018C:349	0.102787	0.484847	-0.00988574	0.0631568	0.173343	0.0535833	-0.0789943	0.063047	0.188426	0.0686198	0.17097	-0.0296276
A_75_P01016858	YAR018C:195	-0.321893	-0.225625	-0.351799	-0.469564	-0.227202	-0.26651	-0.500571	-0.266644	-0.101683	-0.344592	-0.182529	-0.319479
A_75_P01016879	YAR018C:-10	1.1029	1.29568	1.37102	1.22806	1.01088	1.17806	0.693515	0.527652	0.920046	0.783382	0.702427	0.507916
A_75_P01016896	YAR018C:-175	0.550269	0.161811	0.52892	0.341301	-0.155764	0.283204	0.719147	0.535594	0.927869	0.620407	0.416609	0.660681
A_75_P01016917	YAR018C:-410	-0.500992	-0.7512	-0.474679	-0.603786	-0.745277	-0.680554	0.306553	0.370254	0.813907	0.561848	0.788021	0.691672
A_75_P01016945	YAR019C:2763	-1.01258	-1.11624	-1.21758	-1.13924	-1.04114	-0.860648	0.454457	0.800842	0.757772	0.76618	0.932461	0.983219
A_75_P01016985	YAR019C:2394	-1.21604	-1.23815	-1.28818	-1.36122	-1.17557	-1.26091	0.394105	0.396301	0.42482	0.444833	0.561285	0.47186
A_75_P01017006	YAR019C:2192	-1.09279	-1.31608	-1.33012	-1.31077	-1.22824	-1.10418	0.364433	0.0485306	0.809867	0.509152	0.566677	0.667248
A_75_P01017043	YAR019C:1851	-1.40082	-0.98692	-1.22088	-1.29358	-1.3289	-1.35912	0.0935225	0.431336	0.481538	0.480914	0.467372	0.449411
A_75_P01017063	YAR019C:1640	-0.771525	-0.752351	-0.906808	-0.837369	-0.641521	-0.673902	0.441119	0.506217	0.371767	0.641685	0.659708	0.825517
A_75_P01017077	YAR019C:1485	-1.41199	-1.63937	-1.67182	-1.49129	-1.20937	-1.4184	0.135523	0.0565052	0.505634	0.475204	0.489608	0.421987
A_75_P01017105	YAR019C:1189	-1.68381	-1.79786		-1.5963	-1.47264	-1.677	-0.339728	-0.206746	0.215459	-0.0527911	-0.0985257	-0.105237
A_75_P01017134	YAR019C:921	0.0014247	0.282486	-0.0854741	0.0424008	0.151229	0.121541	0.754851	0.939949	0.787983	1.10835	1.00054	0.382413
A_75_P01017149	YAR019C:753	0.943779	0.606678	0.848864	0.793873	0.657803	0.961183	0.579294	0.617374	0.955138	0.911324	0.835648	0.825754
A_75_P01017187	YAR019C:357	0.381265	0.0776	0.100028	0.0431742	0.427651	0.545928	0.0566655	0.0974224	0.230561	0.0453231	0.404247	0.206338
A_75_P01017204	YAR019C:191	-0.0548186	-0.10439	-0.113048	-0.249619	-0.257948	-0.274474	-0.0269164	0.215421	-0.248527	-0.271141	0.0876947	-0.277347
A_75_P01017220	YAR019C:7	0.966314	1.08336	0.939445	1.00641	1.20825	1.10574	-0.0523806	0.210835	-0.0216285	0.171143	0.393276	0.0787798
A_75_P01017243	YAR019C:-233	-0.276469	0.29818	0.0278091	0.0158807	0.125945	-0.125286	-0.39656	-0.137646	-0.569125	-0.41452	-0.153352	-0.621504
A_75_P01017259	YAR019C:-413	0.438098	0.69305	0.897746	0.812169	0.58586	0.659198	0.314219	0.11714	0.268273	0.320539	0.449353	0.270399
A_75_P01017305	YAR019C:-845	0.0406033	0.132964	0.177897	0.176171	-0.0116683	0.0453241	0.68093	0.385291	0.417811	0.619505	0.649838	0.56853
A_75_P01017352	YAR019C:-1303	-0.664144	-0.559707	0.0606234	-0.0544422	-0.513198	-0.574408	1.0342	0.813371	0.353533	0.869488	0.68101	0.700139
A_75_P01017374	YAR019C:-1497	-1.27569	-1.46691	-1.22935	-1.53802	-1.36882	-1.40575	-0.109381	0.0246056	0.282785	0.16133	0.0894285	0.199415
A_75_P01017426	YAR020C:-120	-1.65457	-1.53273	-1.55842	-1.6324	-1.59385	-1.50384	0.029701	0.326671	0.556392	0.327828	0.304602	0.319179
A_75_P01017444	YAR020C:-292	-1.57695	-1.57434	-1.44632	-1.37177	-1.40451	-1.34498	0.0576576	0.167395	0.403644	0.346297	0.522082	0.580401
A_75_P01017473	YAR020C:-549	-2.02211	-1.69639	-2.00082	-1.93135	-1.81782	-1.84581	0.0234804	0.202353	0.109161	0.355208	0.210927	0.286192
A_75_P01017491	YAR020C:-727	-2.35181	-2.39724	-2.30778	-2.29729	-2.10327	-2.2418	-0.465661	-0.233956	-0.122151	-0.148686	0.0236434	-0.351786
A_75_P01017509	YAR020C:-919	-1.6375	-1.3936	-1.5215	-1.6182	-1.62684	-1.63119	0.190378	0.119533	0.156518	0.195574	0.181814	0.23087
A_75_P01017543	YAR020C:-1257	-1.34339	-1.0901	-1.19416	-1.10294	-1.13924	-1.16759	0.893806	0.716017	0.28626	0.500238	0.556376	0.508496
A_75_P01017567	YAR020C:-1475	-1.65481	-1.6447	-1.78403	-1.69856	-1.39048	-1.43389	-0.0522647	0.18753	0.584525	0.368069	0.257752	0.501121
A_75_P01017581	YAR020C:-1627	-1.13381	-1.15747	-1.3267	-1.24939	-1.0275	-0.900961	0.32725	0.453834	0.58193	0.441136	0.479615	0.508553
A_75_P01017598	YAR020C:-1776	-0.980502	-0.99485	-0.834925	-0.988053	-0.833682	-0.895982	0.229424	0.473367	0.293445	0.356557	0.396765	0.374063
A_75_P01017638	YAR020C:-2165	-1.43039	-0.994534	-1.22863	-1.03568	-0.989702	-0.84086	-0.228063	-0.0957052	-0.245325	-0.151702	-0.105365	-0.00831418
A_75_P01017667	YAR023C:334	0.429154	0.963629	0.850827	0.862516	0.70258	0.969611	0.0537475	0.284987	0.3396	0.135314	0.168229	0.39064
A_75_P01017681	YAR023C:186	0.537371	0.733671	0.692338	0.708873	0.624808	0.746508	-0.101401	0.159955	0.0221938	-0.0503346	0.0943991	-0.370901
A_75_P01017697	YAR023C:31	1.55851	1.81106	1.62207	1.43735	1.29206	1.47794	0.468865	0.511945	0.01332	0.172796	0.166006	0.359584
A_75_P01017724	YAR023C:-254	0.332626	0.570405	0.537107	0.341897	0.282118	0.51605	-0.582431	-0.176597	-0.204571	-0.708358	-0.476849	-0.586821
A_75_P01017743	YAR023C:-424	1.23682	1.21752	1.2545	1.19485	0.964612	1.26772	0.470696	0.373221	0.35589	0.1075	0.15627	0.404853
A_75_P01017778	YAR023C:-746	0.263459	0.290898	0.148413	0.182097	0.244967	0.34127	-0.305182	-0.501981	-0.408292	-0.547703	-0.318382	-0.692263
A_75_P01017791	YAR023C:-885	0.806728	0.957769	0.908492	0.850083	0.464025	0.352528	-0.492307	-0.112311	-0.58049	-0.540412	-0.38944	-0.7598
A_75_P01017817	YAR023C:-1132	0.171309	0.33201	0.325208	0.324235	0.268478	0.535467	-0.0719832	-0.139406	-0.41986	-0.322213	-0.119961	-0.732515
A_75_P01017829	YAR023C:-1278	-1.72674	-1.30618	-1.72754	-1.8824	-1.48504	-1.53057	-1.79225	-1.60818	-2.07182	-1.54467	-1.48763	-1.60418
A_75_P01017854	YAR023C:-1531	-1.65298	-1.54924	-1.24797	-1.40515	-1.58511	-1.42621	-0.479113	-0.568584	-0.539348	-0.755385	-0.676467	-0.368057
A_75_P01017873	YAR023C:-1707	-2.32607	-2.4865	-2.61923	-2.54925	-2.49329	-2.48079	-0.442035	-0.561088	-0.659325	-0.60933	-0.657311	-0.737834
A_75_P01017893	YAR023C:-1890	-0.813218	-0.905854	-0.522636	-0.789792	-0.88869	-0.81052	0.361387	-0.143905	0.567362	0.443245	0.342807	0.43439
A_75_P01017921	YAR027W:-1743	-1.83219	-1.49529	-1.8806	-1.78457	-1.83891	-1.97575	-0.325777	-0.205265	-0.343919	-0.316304	-0.184745	-0.461016
A_75_P01017953	YAR027W:-1437	-1.12765	-1.21402	-1.16963	-1.13062	-1.17024	-1.24624	0.0160608	0.237209	-0.364937	-0.0848135	0.165351	-0.322125
A_75_P01017968	YAR027W:-1293	-1.02582	-1.02689	-1.2858	-1.36584	-1.20645	-1.39958	-0.607711	-0.203537	-0.548074	-0.274222	-0.0994287	-0.19327
A_75_P01017984	YAR027W:-1144	-2.00366	-1.5923	-1.68353	-1.77279	-1.59461	-1.80435	-1.70727	-1.04174	-1.49829	-1.50465	-1.42396	-1.87553
A_75_P01018018	YAR027W:-743	1.08891	1.40278	1.45532	1.41676	0.739006	1.01142	0.244555	0.518151	0.491195	0.235505	0.0367013	0.243291
A_75_P01018077	YAR027W:-207	1.24562	1.50602	1.52662	1.42468	1.48706	0.977892	0.589647		0.976267	0.485749	0.803028	0
A_75_P01018110	YAR027W:119	0.0455956	0.519292	0.277432	0.272912	0.382401	0.380461	-0.330778	-0.472908	-0.661634	-0.545811	-0.390078	-0.535729
A_75_P01018127	YAR027W:276	1.12289	1.2499	0.976562	1.08864	1.02375	1.0593	0.0156916	-0.406428	0.13978	-0.0541755	0.0606499	0.0975876
A_75_P01018147	YAR027W:476	0.187985	0.360916	0.270934	0.450019	0.510042	0.557938	-0.102051	0.171507	-0.150819	-0.051688	0.12693	0.00204136
A_75_P01018167	YAR027W:707	-0.438452	-0.386446	-0.498648	-0.280421	-0.215941	-0.189891	-0.302701	-0.182611	-0.109274	-0.143951	-0.156991	-0.195084
A_75_P01018217	YAR028W:94	1.57852	1.65633	1.86249	1.59024	1.16205	1.42186	0.271706	0.0748546	0.730647	0.399574	0.508341	0.355382
A_75_P01018250	YAR028W:428	1.30889	1.51016	1.34687	1.16949	0.738869	0.898276	0.517277	0.270223	0.627002	0.451663	0.453988	0.493396
A_75_P01018270	YAR028W:626	-0.58298	-0.155432	-0.7659	-0.660148	-0.468366	-0.701138	-0.245165	-0.0163853	0.0539029	-0.112237	-0.0946677	-0.102934
A_75_P01018286	YAR029W:-630	-1.0288	-0.581087	-0.978874	-0.679806	-0.771788	-1.1023	0.111278	0.133367	-0.136155	-0.113469	-0.0344978	-0.0524026
A_75_P01018311	YAR029W:-382	-1.35226	-1.38029	-1.40172	-1.34903	-1.48439	-1.70226	-0.0769577	-0.0752053	0.559784	0.12553	0.0102311	0.100327
A_75_P01018337	YAR029W:-129	-0.744584	-0.779427	-0.883178	-0.764654	-1.0036	-0.916297	0.299611	0.49708	0.310258	0.482563	0.389672	0.421479
A_75_P01018369	YAR029W:186	-1.08423	-0.836847	-1.21387	-1.19847	-1.04356	-1.10544	0.292731	0.277795	0.263629	0.291923	0.291558	0.390215
A_75_P01018388	YAR031W:-128	-1.0743	-0.667635	-0.909869	-0.786014	-0.985191	-0.991281	0.207928	0.336304	0.0413116	0.15744	0.138462	0.156544
A_75_P01018410	YAR031W:86	-0.394741	-0.0986108	-0.256293	-0.20052	-0.425927	-0.344308	0.293027	0.292088	0.308406	0.322312	0.393567	0.23078
A_75_P01018444	YAR031W:452	0.385937	0.443871	0.318873	0.192726	0.0463459	0.30555	-0.204888	-0.0943544	-0.0281646	-0.0881622	0.100352	-0.298371
A_75_P01018460	YAR031W:597	0.455389	0.9436	0.631143	0.641158	0.182337	0.610859	0.321199	0.469595	0.219195	0.0999506	0.131293	-0.0501523
A_75_P01018492	YAR033W:-316	-0.861853	-0.485983	-0.658751	-0.477124	-0.244041	-0.298901	-0.491135	-0.0403793	-0.251674	-0.240986	-0.0400309	-0.182975
A_75_P01018505	YAR033W:-154	1.74227	1.41686	1.70952	1.51521	1.22623	1.38792	0.39278	0.491214	0.169335	0.211908	0.288689	0.165359
A_75_P01018544	YAR033W:258	1.20156	1.02787	1.07967	0.854517	0.526174	0.727257	0.192479	0.0593844	-0.130207	-0.149933	0.0232421	0.10926
A_75_P01018684	YAR035W:-420	-1.73705	-1.68579	-1.94944	-1.88024	-1.64763	-1.48437	-0.157058	-0.12055	0.18774	0.0186661	0.00194873	0.212024
A_75_P01018702	YAR035W:-226	-1.81024	-1.53931	-1.96778	-1.86833	-1.73697	-1.69115	-0.318406	-0.0544671	0.0936852	-0.103864	-0.166418	-0.0496348
A_75_P01018714	YAR035W:-82	-1.32797	-1.12846	-1.41114	-1.14217	-1.32398	-1.14747	0.619413	0.950499	0.572378	0.612819	0.333184	0.474081
A_75_P01018745	YAR035W:248	-2.03593	-2.1436	-2.21573	-2.34226	-2.31156	-1.98536	-0.378837	-0.0335005	-0.122929	-0.260544	-0.303934	-0.246117
A_75_P01018758	YAR035W:398	-1.6015	-1.6191	-1.79509	-1.84061	-1.81899	-1.62804	-0.113226	0.324303	0.396584	0.226041	-0.027407	0.171641
A_75_P01018781	YAR035W:666	-0.838263	-0.932895	-1.19736	-1.20863	-1.15646	-0.651956	0.811389	1.04691	1.42156	1.10968	0.790563	1.09531
A_75_P01018808	YAR035W:998	-1.78048	-1.56601	-1.94033	-1.83592	-1.7725	-1.46948	0.125326	0.465257	0.780687	0.208354	0.222428	0.39951
A_75_P01018831	YAR035W:1307	-1.64239	-1.81681	-1.94678	-1.85926	-1.57434	-1.49843	-0.108705	0.221184	0.660901	0.322761	0.144212	0.594825
A_75_P01018848	YAR035W:1528	-1.83399	-2.11998	-2.10241	-2.16774	-1.92065	-1.67555	0.0583061	0.395223	0.571689	0.0629983	0.1355	0.301211
A_75_P01018861	YAR035W:1676	-1.79267	-1.95951	-2.04181	-2.1154	-1.93302	-1.76989	0.0582843	0.478943	0.701248	0.0717831	0.251966	0.330566
A_75_P01018875	YAR035W:1836	-0.926461	-1.0966	-0.961808	-1.10123	-0.968109	-0.651741	0.606891	1.10859	0.957159	0.957357	0.729907	1.01514
A_75_P01018894	YAR035W:2080	-1.62545	-1.79246	-1.73128	-1.64418	-1.55373	-1.54948	-0.0590957	0.315847	0.44635	0.167753	0.101155	0.361983
A_75_P01018909	YAR035C-A:-1	-1.12024	-0.799973	-0.801141	-0.617502	-0.649711	-0.556527	-0.427932	0.0453546	-0.0284787	0.126189	0.101128	0.104479
A_75_P01018926	YAR042W:-37	-0.18307	-0.0990015	-0.0687122	-0.222243	-0.26125	-0.272716	0.256907	-0.27188	1.22096	0.416945	0.40013	0.81919
A_75_P01018950	YAR042W:238	0.336227	0.734763	0.762141	0.841797	0.644832	0.9581	-0.21886	0.0940823	-0.0572089	-0.0019807	-0.0334581	0.0182544
A_75_P01018985	YAR042W:632	-0.465778	-0.314965	-0.419928	-0.468616	-0.161022	-0.0714523	-0.465569	0.0459047	0.206504	-0.234248	-0.0711516	-0.111232
A_75_P01019025	YAR042W:1027	-0.77882	-0.779636	-0.812157	-0.632345	-0.49277	-0.531129	-0.131921	0.20695	0.383647	0.183835	0.111133	0.306898
A_75_P01019042	YAR042W:1228	-1.22657	-1.45056	-0.905911	-0.838352	-0.699223	-0.792997	-0.294066	0.246443	0.119381	0.175349	0.19919	0.14218
A_75_P01019064	YAR042W:1434	-1.5837	-1.46175	-1.60809	-1.57182	-1.34213	-1.53542	-0.338003	-0.0638627	0.204471	-0.0940725	-0.164509	-0.057725
A_75_P01019087	YAR042W:1696	-1.57982	-1.148	-1.42639	-1.29939	-1.2959	-1.23177	-0.0367486	0.038055	0.134122	0.0497301	0.14064	0.290495
A_75_P01019112	YAR042W:1925	-0.599506	-0.687097	-0.546635	-0.610092	-0.658425	-0.526404	0.54257	0.414387	0.397822	0.608814	0.468235	0.791118
A_75_P01019129	YAR042W:2084	-1.31108	-1.07234	-1.13083	-1.08842	-1.21436	-1.15219	0.619203	0.493177	0.655706	0.588212	0.431989	0.601669
A_75_P01019160	YAR042W:2423	-1.87476	-2.18575	-2.10726	-2.13502	-2.01035	-2.14387	-0.429604	-0.1076	0.0986234	-0.188	-0.0933796	-0.164178
A_75_P01019175	YAR042W:2571	-1.99803	-2.14373	-2.29851	-2.22768	-2.16274	-2.30002	-0.384691	-0.0926435	0.240818	-0.109129	-0.209473	-0.295636
A_75_P01019223	YAR042W:3046	-1.57547	-1.73556	-1.55085	-1.49097	-1.5321	-1.53126	0.242064	0.371065	0.403753	0.420521	0.215878	0.391615
A_75_P01019241	YAR042W:3228	-1.79819	-1.77884	-1.83683	-1.96419	-1.79199	-1.819	-0.233116	0.252349	0.000937396	0.106243	0.295674	0.212226
A_75_P01019260	YAR042W:3424	-0.684428	-0.89736	-0.331217	-0.493087	-0.82618	-0.686577	0.607688	0.878201	0.71028	0.791563	0.561527	0.637532
A_75_P01019276	YAR050W:-7190	-1.9891	-1.80583	-2.10318	-2.11979	-1.99427	-1.89533	-0.0689671	-0.0907878	0.0826815	-0.10652	0.19982	-0.0218497
A_75_P01019313	YAR050W:-6802	-2.01266	-1.95914	-2.04147	-1.86826	-2.04963	-1.90606	0.167499	0.331499	0.304657	0.231927	0.330742	0.257676
A_75_P01019331	YAR050W:-6610	-2.15834	-1.99203	-2.34807	-2.17322	-2.1455	-2.43942	0.342323	0.245827	-0.0879677	0.229458	0.285523	0.0354129
A_75_P01019347	YAR050W:-6444	-1.54941	-1.48427	-1.15107	-1.22873	-1.68726	-1.57805	0.360362	0.39395	0.417062	0.364872	0.31882	0.342769
A_75_P01019369	YAR050W:-6247	-1.80674	-1.825	-1.98621	-1.88015	-1.83278	-1.99581	0.158424	0.153861	0.251645	0.360102	0.375806	0.297846
A_75_P01019383	YAR050W:-6110	-1.96163	-2.19313	-2.05772	-2.05835	-2.02617	-1.81472	-0.131265	-0.139552	0.227674	0.155882	0.185541	0.182432
A_75_P01019402	YAR050W:-5932	-2.15732	-1.20442	-1.63575	-1.66723	-1.53778	-0.561816	0.445749	0.515451	0.0561785	0.426031	0.447407	0.560673
A_75_P01019432	YAR050W:-5634	-1.78316	-1.72935	-1.8127	-1.65309	-1.97262	-1.91822	0.512103	0.607062	0.228974	0.335244	0.312178	0.0347916
A_75_P01019459	YAR050W:-5363	-2.44965	-2.58637	-2.53602	-2.59371	-2.56038	-2.59786	-0.0467478	0.201116	-0.0209379	-0.211744	-0.0885402	-0.315859
A_75_P01019503	YAR050W:-4949	-2.1908	-2.30028	-1.78746	-1.94706	-2.21743	-2.13819	0.0483908	0.165214	0.077747	0.280419	0.0707353	-0.0715607
A_75_P01019524	YAR050W:-4745	-1.55258	-0.796263	-1.36224	-1.82369	-1.83544	-1.35015	-0.929131	-0.377982	-0.783552	-0.846086	-1.0713	-0.846359
A_75_P01019538	YAR050W:-4605	-0.581682	-0.411672	-0.229298	-0.100467	-0.293961	-0.2922	-0.0464045	0.228374	0.332974	0.253328	0.0812876	0.192493
A_75_P01019553	YAR050W:-4465	-0.450481	-0.561356	-0.435444	-0.501497	-0.730009	-0.444741	0.258431	0.0104399	0.522963	0.336746	0.215757	0.525154
A_75_P01019577	YAR050W:-4219	-0.48633	-0.926384	-0.517148	-0.659669	-0.464629	-0.364812	0.212969	0.441318	0.51358	0.230816	0.205373	0.157888
A_75_P01019594	YAR050W:-4054	-0.983851	-0.690411	-1.14707	-0.913167	-0.738853	-0.393879	0.151471	0.533009	0.429165	0.230692	-0.00944984	0.23419
A_75_P01019618	YAR050W:-3789	-0.633539	-1.11596	-0.66102	-0.859512	-0.499906	-0.249001	0.625762	0.333475	0.365572	0.399454	0.449938	0.522059
A_75_P01019633	YAR050W:-3635	-0.495165	-0.794749	-0.970746	-0.584714	-0.361365	-0.146312	0.860994	0.65531	1.03402	0.769055	0.62287	0.645214
A_75_P01019669	YAR050W:-3278	-1.27102	-1.1002	-1.14594	-1.3123	-1.14649	-1.27238	0.659133	0.245547	0.400815	0.402426	0.454014	0.203983
A_75_P01019693	YAR050W:-3011	-2.01403	-1.74418	-1.85927	-1.70582	-1.68127	-1.92555	-0.269278	-0.192777	-0.500401	-0.432708	-0.19021	-0.736455
A_75_P01019709	YAR050W:-2850	1.05281	1.0006	1.16628	1.08554	0.78792	0.908642	0.551871	0.723546	0.424105	0.526753	0.464229	0.40785
A_75_P01019747	YAR050W:-2481	0.407874	0.68103	0.593304	0.695025	0.40697	0.70919	0.167947	0.352043	0.431766	0.285345	0.232193	0.245435
A_75_P01019758	YAR050W:-2321	1.19889	1.18822	1.15961	1.1068	0.837656	1.09122	0.47828	0.529859	0.657769	0.647126	0.549198	0.559563
A_75_P01019776	YAR050W:-2128	-1.07306	-1.07595	-1.09488	-1.1893	-1.05996	-0.86045	-0.128889	-0.297173	-0.119458	-0.2913	-0.176706	-0.158466
A_75_P01019791	YAR050W:-1989	-1.19645	-0.87866	-0.875839	-1.01546	-0.923916	-0.909144	-0.274666	-0.331947	0.141471	-0.0366358	0.0534661	-0.308045
A_75_P01019813	YAR050W:-1767	-1.24085	-0.643125	-1.30251	-1.15725	-1.13621	-1.07099	0.223489	0.0719471	0.432992	0.25672	0.239639	0.272909
A_75_P01019830	YAR050W:-1598	-1.22241	-1.29734	-1.46462	-1.42388	-1.18184	-1.04911	0.522513	-0.131932	0.628011	0.428319	0.449445	0.544033
A_75_P01019855	YAR050W:-1355	-0.889046	-0.996773	-0.898341	-1.1148	-0.938608	-0.855168	0.619464	0.459724	0.901438	0.751625	0.66787	0.839745
A_75_P01019870	YAR050W:-1185	-1.49749	-1.58889	-1.71587	-1.66398	-1.48513	-1.46924	0.298974	0.283248	0.618141	0.509352	0.335806	0.482312
A_75_P01019893	YAR050W:-971	-1.43543	-1.40439	-0.609309	-0.812761	-1.0924	-1.13721	0.241821	0.196419	0.18672	0.0776176	0.047173	0.0619486
A_75_P01019931	YAR050W:-639	-1.52906	-2.23087	-1.99212	-2.0047	-1.79686	-1.73141	0.398416	0.364031	0.785759	0.631575	0.582657	0.540437
A_75_P01019953	YAR050W:-424	-1.6053	-0.521552	-1.53195	-1.70247	-1.77418	-1.39851	0.634316	0.556762	0.687632	0.754361	0.656349	0.759127
A_75_P01019978	YAR050W:-177	-1.69082	-1.21062	-1.88575	-2.04281	-1.91046	-1.96896	0.455805	0.485648	0.346133	0.552947	0.549333	0.299912
A_75_P01020000	YAR050W:38	-2.17137	-2.23708	-2.46091	-2.49819	-2.22946	-2.09222	-0.0450358	0.0990177	0.401732	0.293963	0.329641	0.32062
A_75_P01020050	YAR050W:559	-1.95936	-1.95759	-1.95346	-2.09903	-2.11281	-2.0759	-0.0382839	0.146434	0.415326	0.277793	0.207825	0.298424
A_75_P01020073	YAR050W:795	-2.42525	-2.61733	-2.82176	-2.74091	-2.51944	-2.51521	-0.488644	-0.423909	-0.0339951	-0.308878	-0.255199	-0.165183
A_75_P01020270	YAR050W:2901	-1.9107	-1.98236	-2.15267	-2.11218	-1.89232	-1.84601	-0.119259	-0.0662447	0.316882	0.108587	0.0760961	0.144651
A_75_P01020298	YAR050W:3178	-1.74285	-1.84292	-1.89514	-1.93339	-1.79272	-1.68988	-0.142837	-0.0636682	0.152747	0.0913634	0.0565362	0.0400218
A_75_P01020339	YAR050W:3593	-1.0681	-1.04406	-1.06568	-1.11095	-1.32637	-1.16518	-0.341348	-0.162583	0.209304	0.0440465	0.0845162	-0.0180818
A_75_P01020408	YAR050W:4264	-0.726742	-0.522175	-0.619461	-0.657418	-0.6395	-0.639168	-0.341583	-0.277578	0.0507567	-0.115242	-0.0356072	-0.0063842
A_75_P01021896	YAR071W:-2454	0.469146	0.915118	0.814051	0.832396	-0.245799	-0.0259174	0.158913	-0.0428063	0.102093	0.0228851	-0.0466711	-0.462177
A_75_P01022109	YAR071W:-369	-0.473711	-0.130749	-0.153829	-0.570266	-0.919528	-0.270026	0.293049	-0.115772	1.31318	0.444815	0.374006	0.731901
A_75_P01022284	YAR073W:-858	1.31716	0.673905	1.73943	1.57594	0.890495	1.00344	2.14091	1.74809	1.7815	1.69691	1.42255	0.16445
A_75_P01022314	YAR073W:-548	-1.15847	-1.32475	-0.749024	-0.864986	-1.16852	-1.13541	0.0157251	0.0872216	-0.24232	0.256463	0.0838941	0.168036
A_75_P01022329	YAR073W:-407	-2.14808	-0.327842	-2.24173	-2.09676	-1.81215	-2.43887	-0.29342	0.0252834	-0.390809	0.149956	0.182397	-0.214659
A_75_P01022345	YAR073W:-270	-2.30889	-2.07533	-1.58988	-1.8967	-2.24053	-2.09095	-0.471041	-0.0948167	-0.5589	-0.228835	-0.215844	-0.0864671
A_75_P01022393	YAR075W:-880	-1.80607	-1.92231	-2.01688	-1.59484	-1.89957	-0.407105	0.22457	0.543909	0.200625	0.361244	0.186353	0.227904
A_75_P01022478	YAR075W:10	-1.36028	-1.71875	-1.58087	-1.56747	-1.53259	-1.55534	-0.162348	-0.165795	0.353621	-0.173894	-0.0650814	0.0446629
A_75_P01022508	YAR075W:341	-1.94484	-2.09312	-2.04102	-2.1637	-2.12102	-2.12138	-0.00754517	-0.35679	0.0893147	0.0470104	-0.105879	-0.37861
A_75_P01022525	YAR075W:503	-2.25379	-2.04645	-1.78358	-2.19819	-2.47627	-2.09888	0.820737	0.0529605	0.546455	0.451657	0.303428	0.596991
A_75_P01022547	YAR075W:721	-3.29637	-3.43286	-3.25145	-3.34638	-3.75211	-3.64306	-0.737232	-0.731156	-0.890026	-0.940054	-0.839949	-0.919922
A_75_P01022572	YAR075W:997	-3.02947	-2.85496	-2.96864	-3.05902	-3.11323	-2.73082	-0.428258	-0.367418	-0.709704	-0.427317	-0.64575	-0.208146
A_75_P01022597	YAR075W:1251	0.726979	-2.10663	-0.132408	-0.232344	0.46214	0.0821901	0.784984	0.0635672	0.274276	0.787448	0.453445	0.675684
A_75_P01023164	YBL111C:-852	-1.34388	-1.21577	-1.19218	-0.931907	-1.63349	-1.34878	0.0840138	0.418228	0.0446222	0.225232	-0.148196	0.112558
A_75_P01023234	YBL111C:-1586	0.428541	-0.304336	1.36222	1.00684	0.153126	0.515594	0.996501	1.36073	0.942043	0.993535	0.62475	0.424447
A_75_P01023395	YBL108C-A:-571	-1.07566	-0.371311	-0.878764	-1.09621	-1.42432	-1.04248	-0.207025	0.0513631	-0.140046	0.0336469	-0.12645	0.13068
A_75_P01023430	YBL108C-A:-913	-1.88688	-2.17887	-2.04207	-2.09594	-2.1077	-2.10397	-0.111106	-0.170243	-0.152392	-0.0741662	-0.179288	-0.0915705
A_75_P01023448	YBL108C-A:-1098	-1.51552	-1.66486	-1.83051	-1.59347	-1.76448	-1.54984	0.466136	0.372573	0.199569	0.272319	0.129933	0.154188
A_75_P01023477	YBL108C-A:-1353	-1.69459	-1.97674	-1.42742	-1.2066	-1.52246	-1.30656	-0.0718661	-0.275552	0.285859	-0.297645	-0.410919	0.205934
A_75_P01023522	YBL108C-A:-1821	-2.70224	-2.37354	-2.47394	-2.43032	-2.42271	-2.33844	-1.26645	-0.98938	-1.47129	-1.01739	-1.13	-1.69313
A_75_P01023549	YBL108C-A:-2086	-0.413871	-0.393548	-0.426452	-0.375218	-0.148808	-0.0257228	-0.614574	-0.417867	-0.418965	-0.796144	-0.681768	-0.424567
A_75_P01023570	YBL107C:535	0.720344	0.849013	0.813491	0.543133	0.607705	0.54284	-0.471501	-0.0874404	-0.526186	-0.410078	-0.462938	-0.163363
A_75_P01023585	YBL107C:367	0.0095697	0.146195	0.037088	-0.0641037	0.328722	0.376382	-0.745832	-0.639221	-0.497788	-0.894452	-0.625635	-0.625485
A_75_P01023608	YBL107C:131	0.626449	0.999593	0.935525	0.638307	0.571191	0.68015	-0.330343	-0.114743	-0.135154	-0.349998	-0.257695	-0.17735
A_75_P01023654	YBL106C:3019	0.843724	0.788319	0.805501	0.425584	0.170351	0.557826	0.436168	0.284967	0.64869	0.383993	0.243257	0.413988
A_75_P01023687	YBL106C:2679	-0.242252	-0.254989	-0.290205	-0.419346	-0.353098	-0.226881	-0.206493	-0.0862209	-0.0859923	0.00349099	-0.0921546	-0.128325
A_75_P01023730	YBL106C:2263	-1.37015	-1.67833	-1.80188	-1.87275	-1.7457	-1.90281	-0.362828	-0.290918	-0.461379	-0.52506	-0.324824	-0.336437
A_75_P01023750	YBL106C:2080	-1.81764	-2.12099	-2.00049	-1.98864	-1.74007	-1.85426	-0.830187	-0.48388	-0.360591	-0.559805	-0.506789	-0.451801
A_75_P01023765	YBL106C:1916	-1.6957	-1.48141	-1.79218	-1.67011	-1.64504	-1.58377	-0.327964	-0.211483	-0.419621	-0.316443	-0.272728	-0.158346
A_75_P01023785	YBL106C:1737	-1.699	-1.8176	-1.82728	-1.73745	-1.59123	-1.6764	-0.229438	-0.105584	-0.213117	-0.209487	-0.339803	-0.216294
A_75_P01023817	YBL106C:1420	-1.40441	-1.29226	-1.59236	-1.49083	-1.46588	-1.47566	-0.306182	-0.0183639	0.0533834	-0.020344	-0.0942299	0.0679173
A_75_P01023837	YBL106C:1208	-0.520799	-0.890985	-0.790728	-0.615216	-0.366216	-0.631571	-0.0334975	0.31523	0.352307	0.389159	0.271728	0.412177
A_75_P01023877	YBL106C:789	-0.00676191	0.0891151	0.0272762	0.124714	-0.283492	-0.207369	0.238865	-0.00461449	-0.0172333	0.0558244	-0.0340454	-0.161453
A_75_P01023893	YBL106C:619	1.23552	1.02297	1.04412	0.904453	0.39428	0.715706	0.369685	0.316255	0.556509	0.504173	0.259909	0.500885
A_75_P01023922	YBL106C:321	0.199347	0.454071	0.419276	0.295164	0.144353	-0.0215477	-0.123088	-0.272404	-0.0305534	-0.0631856	-0.0171602	0.0434709
A_75_P01023953	YBL106C:30	1.68355	1.55002	1.58264	1.40704	1.06404	0.866748	0.427947	0.129474	0.671622	0.533275	0.660005	0.732798
A_75_P01023977	YBL106C:-197	0.192968	-0.277649	0.395717	0.178765	-0.0730459	-0.0414684	-0.204544	0.0283906	0.323624	0.0887546	-0.00985697	0.256211
A_75_P01023994	YBL105C:3448	-1.14615	-0.833951	-0.75923	-0.806477	-0.975883	-1.05229	-0.364533	-0.0515633	-0.337141	-0.151879	-0.179914	-0.0771263
A_75_P01024026	YBL105C:3118	-1.05381	-0.85367	-1.07996	-0.975576	-0.990784	-1.15952	-0.136545	0.139804	0.132894	0.164612	0.0345166	0.256698
A_75_P01024045	YBL105C:2923	-1.1098	-0.891844	-1.05186	-0.785907	-0.993538	-0.945415	-0.0295807	0.118932	-0.531284	-0.296703	-0.235667	-0.17134
A_75_P01024062	YBL105C:2756	-1.7778	-1.86747	-1.94155	-1.83238	-1.57314	-1.89867	-0.430955	-0.183617	-0.499004	-0.340832	-0.334655	-0.403373
A_75_P01024089	YBL105C:2456	-1.58401	-1.24053	-1.62665	-1.46006	-1.51593	-0.975828	-0.221539	-0.067746	-0.11668	-0.0356556	-0.287512	-0.188857
A_75_P01024107	YBL105C:2284	-0.701565	-1.13377	-1.02352	-0.924516	-0.684194	-0.846503	-0.0285743	0.204809	0.171914	0.0745107	-0.02453	0.112198
A_75_P01024137	YBL105C:2034	-1.3232	-1.41532	-1.61764	-1.41933	-1.31883	-1.5481	-0.143625	0.0102114	0.0444301	-0.0533775	-0.124522	-0.173381
A_75_P01024155	YBL105C:1853	-0.801806	-1.14729	-0.893047	-0.764339	-0.74789	-0.903935	0.132848	0.108047	0.34927	0.359729	0.145626	0.289802
A_75_P01024179	YBL105C:1620	-1.41638	-1.64327	-1.74475	-1.66279	-1.46721	-1.84837	-0.289625	-0.193684	-0.368395	-0.427695	-0.296921	-0.486055
A_75_P01024210	YBL105C:1313	0.163474	0.208131	0.400118	0.430613	-0.226338	0.0151867	0.866123	0.63654	0.504112	0.481924	0.330003	0.443196
A_75_P01024232	YBL105C:1071	-0.320331	-0.360093	-0.701205	-0.471298	-0.122651	-0.147782	-0.182479	-0.185248	0.0656475	0.0656565	-0.0280114	0.218465
A_75_P01024250	YBL105C:872	-0.449782	-0.459491	-0.47763	-0.293668	-0.118347	-0.153075	-0.279677	-0.144184	-0.287215	-0.302532	-0.317606	-0.432322
A_75_P01024276	YBL105C:602	0.33512	0.60243	0.508885	0.652173	0.812177	0.804926	-0.226384	0.103187	0.242597	-0.00542587	-0.100265	0.0243579
A_75_P01024322	YBL105C:164	0.420269	0.783158	0.506128	0.569378	0.66825	0.625611	-0.535424	-0.469955	-0.52999	-0.661405	-0.637043	-0.822852
A_75_P01024341	YBL105C:-20	0.0245695	0.378224	0.0906605	0.180028	0.42024	0.009673	-0.544546	-0.64266	-0.781055	-0.737303	-0.589063	-0.758692
A_75_P01024369	YBL105C:-311	0.77798	0.868417	0.857786	0.673209	0.685372	0.931914	-0.369191		0.174562	0.565652	0.0745753	-0.509086
A_75_P01024385	YBL105C:-474	-1.39846	-1.28995	-1.3791	-1.25561	-1.41963	-1.44515	-0.68814	-0.873149	-0.511313	-0.692733	-0.471316	-0.455931
A_75_P01024425	YBL104C:2530	-1.72019	-1.64808	-1.73709	-1.55325	-1.40333	-1.55316	-0.588398	-0.539528	-0.569164	-0.523538	-0.523876	-0.60192
A_75_P01024472	YBL104C:2057	-1.76904	-1.78429	-1.76088	-1.78861	-1.61931	-1.95211	-0.440655	-0.245103	-0.422427	-0.423151	-0.429799	-0.474111
A_75_P01024492	YBL104C:1858	-1.43577	-1.67684	-1.76904	-1.4027	-1.30294	-1.47444	-0.59517	-0.193556	-0.422419	-0.25189	-0.196594	-0.290104
A_75_P01024524	YBL104C:1528	-1.49068	-1.62872	-1.81311	-1.77359	-1.65989	-1.68913	-0.545702	-0.387798	-0.448875	-0.561282	-0.476772	-0.468001
A_75_P01024554	YBL104C:1196	-0.31339	-0.558675	-0.581805	-0.711861	-0.612286	-0.554998	-0.123722	-0.363356	0.251137	-0.130975	-0.11608	0.0941007
A_75_P01024576	YBL104C:979	-0.634863	-0.469645	-0.440783	-0.592853	-0.594302	-0.789657	-0.19702	-0.378261	-0.0279603	-0.254889	-0.420741	-0.385116
A_75_P01024596	YBL104C:786	-0.151861	-0.166694	-0.264687	-0.206366	-0.0762822	-0.0844319	-0.241812	-0.176186	-0.256857	-0.162789	-0.155407	-0.133228
A_75_P01024615	YBL104C:604	-0.451941	-0.299012	-0.471905	-0.374156	-0.219399	-0.36551	-0.427781	-0.183089	-0.370371	-0.316251	-0.4257	-0.504552
A_75_P01024632	YBL104C:437	1.52815	1.65574	1.69686	1.63303	1.3108	1.56925	0.259857	0.24249	0.53576	0.389063	0.157209	0.553343
A_75_P01024650	YBL104C:274	0.260034	0.659029	0.435076	0.626855	0.498737	0.461052	-0.399227	-0.157644	-0.45852	-0.465642	-0.441447	-0.700623
A_75_P01024679	YBL104C:-2	2.35767	2.25296	2.50357	2.20999	2.02263	2.18674	0.0237146	-0.0309311	0.301274	0.148602	0.211638	0.129829
A_75_P01024701	YBL104C:-196	1.17119	1.17864	1.12841	1.12545	1.02677	1.27687	-0.907586	-1.08946	-0.979386	-0.707816	-0.540318	-0.710597
A_75_P01024730	YBL104C:-450	-1.54695	-1.37041	-1.39669	-1.42126	-1.33156	-1.67155	-0.920516	-0.625871	-1.18818	-0.915532	-0.71854	-0.91486
A_75_P01024761	YBL104C:-759	-0.893081	-1.02586	-0.975243	-0.841519	-0.897374	-1.02771	-0.476682	-0.659392	-0.225814	-0.585332	-0.429259	-0.383165
A_75_P01024781	YBL104C:-953	-1.45759	-1.53033	-1.72107	-1.56287	-1.28471	-1.70388	-0.793044	-0.512481	-0.763172	-0.647156	-0.525311	-0.505
A_75_P01024827	YBL103C:1030	-0.873138	-0.946792	-0.722087	-0.565316	-0.448939	-0.548023	-0.450616	-0.498973	-0.572472	-0.390075	-0.429197	-0.226078
A_75_P01024855	YBL103C:750	0.273433	0.225449	-0.0267257	0.21597	0.364108	0.178747	-0.344282	-0.138129	-0.2773	-0.153665	-0.184944	-0.10873
A_75_P01024874	YBL103C:540	0.917442	1.04735	0.996887	1.11442	0.922494	1.08573	-0.0543438	-0.103068	-0.0276622	-0.128146	-0.189278	-0.0180557
A_75_P01024904	YBL103C:221	1.81099	1.76682	1.79704	1.89377	1.807	1.97403	-0.11379	-0.429666	0.0175182	0.110574	-0.0290788	0.160777
A_75_P01024923	YBL103C:1	0.95029	1.1789	1.08681	1.03529	1.25154	1.12686	-0.577765	-0.61726	-0.149774	-0.457468	-0.413676	-0.474774
A_75_P01024949	YBL103C:-272	2.02831	1.85121	1.91778	1.64856	1.7358	1.87353	-0.62126	-0.793519	-0.633984	-0.724259	-0.367207	-0.316689
A_75_P01024983	YBL102W:54	0.314189	0.657299	0.463991	0.435458	0.516052	0.466476	-0.408003	-0.17302	-0.268623	-0.582497	-0.448214	-0.624516
A_75_P01025002	YBL102W:244	0.830414	0.76104	0.789724	0.768179	0.87739	1.10773	-0.767316	-0.519856	-0.870831	-0.736312	-0.52917	-0.785858
A_75_P01025033	YBL102W:536	-0.611712	-0.446024	-0.68728	-0.59958	-0.268002	-0.265191	-0.915511	-1.16519	-0.629531	-0.875201	-0.71832	-0.764716
A_75_P01025059	YBL101C:3436	-0.011741	0.280605	0.541856	0.306755	0.129809	0.257724	0.259273	0.0793534	0.140147	-0.132015	-0.124756	-0.0297965
A_75_P01025082	YBL101C:3194	-0.309619	-0.37313	-0.622281	-0.683071	-0.442851	-0.49546	-0.436919	-0.181249	-0.105853	-0.193661	-0.275173	0.131877
A_75_P01025119	YBL101C:2849	-0.5727	-0.7459	-1.02542	-0.858435	-0.370799	-0.0957873	0.00229707	-0.22411	0.174093	0.237325	0.215563	0.381721
A_75_P01025144	YBL101C:2602	-1.16817	-1.20566	-1.30306	-1.27198	-0.93175	-0.819387	-0.180658	-0.23191	0.0880716	-0.00899645	0.0837288	0.277318
A_75_P01025163	YBL101C:2361	-1.19529	-1.34005	-1.42049	-1.50734	-1.01584	-0.834742	-0.1906	0.152897	-0.0527703	-0.052727	0.00547916	0.453986
A_75_P01025190	YBL101C:2074	-1.15699	-1.2846	-1.27885	-1.26402	-1.01352	-0.796432	-0.05727	-0.171892	0.116539	0.0828463	-0.00523713	0.241289
A_75_P01025235	YBL101C:1637	-0.911221	-1.28633	-1.25558	-1.27234	-0.750481	-0.566455	-0.395896	-0.365619	0.030368	-0.0326219	-0.0738059	0.120389
A_75_P01025258	YBL101C:1376	-0.301441	-0.481551	-0.562556	-0.339287	0.0286395	0.447767	0.0199094	-0.0530746	0.151997	0.139761	0.022788	0.377684
A_75_P01025291	YBL101C:1043	0.469082	0.465372	0.481288	0.444839	0.434072	0.861712	0.221663	-0.0783008	0.293411	-0.0100782	-0.0954727	0.307855
A_75_P01025331	YBL101C:651	-0.419854	-0.080592	-0.536722	-0.377678	0.127915	0.346711	-0.277524	-0.176669	-0.238398	-0.429373	-0.442572	-0.274601
A_75_P01025350	YBL101C:476	-0.326519	0.139087	-0.315767	-0.1937	0.172597	0.323692	-0.191446	-0.335391	-0.120751	-0.503046	-0.446332	-0.419397
A_75_P01025382	YBL101C:172	0.293501	0.542474	0.230213	0.180022	0.255645	0.535512	-0.329071	-0.235325	-0.434773	-0.614182	-0.576616	-0.43531
A_75_P01025403	YBL101C:-47	0.353957	0.686073	0.270133	0.252867	0.513762	0.535737	-0.377283	-0.191494	-0.628021	-0.73871	-0.666057	-0.70012
A_75_P01025425	YBL099W:-8482	0.91609	1.15974	1.19433	1.02828	0.732405	0.886536	0.459263	0.0468708	0.402653	0.0360141	-0.132236	-0.0585083
A_75_P01025443	YBL099W:-8306	0.332646	0.0467223	0.135218	0.150957	0.199578	0.402711	-0.177103	-0.212997	-0.249225	-0.371426	-0.41285	-0.139992
A_75_P01025479	YBL099W:-7952	-1.579	-1.39893	-1.497	-1.44416	-1.37191	-1.45502	-0.584544	-0.43716	-0.807708	-0.772705	-0.670156	-0.724306
A_75_P01025531	YBL099W:-7415	0.713573	1.0488	1.64937	1.33792	0.642478	0.836596	1.21329	1.25399	1.65903	1.18689	0.762407	1.16898
A_75_P01026103	YBL099W:-1448	-1.36001	-1.1699	-0.935218	-0.863527	-1.44327		0.482534	0.163162	-0.357625	-0.0301145	-0.190309	-0.366854
A_75_P01026127	YBL099W:-1227	-1.37748	-0.77804	-1.38603	-1.80706	-1.41305	-1.29279	-0.70742	-0.423818	-0.769663	-0.65781	-0.72142	-1.21137
A_75_P01026172	YBL099W:-806	-1.29218	-1.6252	-1.44655	-1.71036	-1.38771	-0.959052	-0.752711	-0.617466	-0.171477	-0.641119	-0.56271	-0.56485
A_75_P01026196	YBL099W:-542	-2.47258	-1.79434	-1.88023	-2.47933	-1.93613	-1.95889	-2.21455	-1.89399	-2.24707	-1.59338	-1.99477	0
A_75_P01026213	YBL099W:-332	0.589168	1.35082	1.05955	0.918247	0.67544	0.758244	-0.422109	-0.606079	-0.849051	-0.888349	-0.517579	-0.775737
A_75_P01026237	YBL099W:-87	0.311045	0.540695	0.426316	0.4487	0.373073	0.506671	-0.448667	-0.580223	-0.93846	-0.868238	-0.557793	-0.393439
A_75_P01026261	YBL099W:144	2.20004	2.03775	2.12508	2.18028	2.04115	2.24749	0.275662	0.512228	0.204273	0.403853	0.249083	0.585337
A_75_P01026283	YBL099W:382	0.777224	0.833265	0.828283	0.705869	0.828473	1.0498	0.0320631	0.0230188	0.365153	0.318999	0.167771	0.384765
A_75_P01026312	YBL099W:696	-0.200408	0.0696448	-0.269727	-0.04054	0.0683441	0.353891	-0.0626979	0.0633551	0.272765	0.00870442	-0.0844799	0.194099
A_75_P01026335	YBL099W:902	-0.508446	-0.583551	-0.406259	-0.277373	-0.0437797	-0.0363333	-0.0196142	0.0855897	0.402911	0.278781	0.226742	0.501305
A_75_P01026360	YBL099W:1138	-0.440999	-0.641957	-0.643948	-0.519073	-0.144769	-0.134393	0.19725	-0.0783917	0.633843	0.388629	0.31086	0.554631
A_75_P01026399	YBL099W:1528	-0.562677	-0.808865	-0.674295	-0.662636	-0.185375	-0.207009	-0.0410791	-0.0307141	0.176821	0.132856	0.172991	0.450311
A_75_P01026419	YBL098W:-344	1.08745	0.603004	1.37996	1.22197	0.53719	1.08512	1.1014	0.962349	1.06442	0.923688	0.564289	1.05634
A_75_P01026439	YBL098W:-143	-0.866687	-1.01674	-0.863065	-0.985997	-0.966012	-0.926083	-0.684431	0.00508812	-0.583315	-0.347004	-0.271407	-0.433932
A_75_P01026462	YBL098W:92	-0.810374	-0.330288	-0.718196	-0.690672	-0.742121	-0.712503	-0.0106213	0.32637	0.11153	0.225782	0.195301	0.0469446
A_75_P01026500	YBL098W:457	-0.0362151	-0.325497	-0.342469	-0.422983	-0.378095	-0.262391	0.341037	0.196711	0.355875	0.21575	0.328871	0.312965
A_75_P01026542	YBL098W:880	-1.28156	-1.05809	-1.25468	-1.19923	-1.03284	-1.2203	-0.531417	-0.404301	-0.168016	-0.342141	-0.244445	-0.367111
A_75_P01026563	YBL098W:1077	-1.18314	-0.80146	-1.01378	-0.91789	-0.856535	-1.05689	-0.370427	-0.315349	-0.46099	-0.391425	-0.258339	-0.485485
A_75_P01026586	YBL098W:1313	0.202395	0.416663	0.291754	0.141381	0.146538	-0.126787	-0.452442	-0.805819	-0.306242	-0.312006	-0.136295	-0.464132
A_75_P01026608	YBL097W:-213	1.97112	1.0305	1.93532	1.49881	1.42458	1.28078	-0.105656	1.71797	0.194248	0.39352	0.560347	0
A_75_P01026628	YBL097W:-22	2.4451	2.79799	2.76954	2.82345	2.08927	2.35163	0.597618	0.392219	0.151207	0.4741	0.444338	0.0482675
A_75_P01026672	YBL097W:420	2.22933	2.14773	2.2954	2.11974	1.80194	1.91153	0.262489	0.36711	-0.0114405	0.175158	0.175001	-0.0319555
A_75_P01026689	YBL097W:584	0.620037	0.809981	0.627045	0.610443	0.587885	0.365815	-0.0384505	0.201035	-0.16822	-0.0226503	-0.0228062	-0.0978065
A_75_P01026704	YBL097W:749	1.06662	0.94186	0.860363	0.87706	0.676204	0.956925	0.150579	0.117057	0.303054	0.19048	0.251852	0.33451
A_75_P01026737	YBL097W:1111	-0.232185	0.0126507	-0.0406593	0.231403	-0.121357	0.0910803	0.440382	0.32232	0.0964672	0.33557	0.243368	0.276694
A_75_P01026767	YBL097W:1394	-1.48553	-1.47001	-1.48532	-1.33623	-1.29399	-1.41672	-0.0746315	0.0843667	-0.162172	-0.264463	-0.0270671	-0.208191
A_75_P01026783	YBL097W:1575	-1.12058	-1.14074	-1.29433	-1.09365	-0.970383	-1.086	-0.193577	-0.0898503	0.0805452	0.0592923	0.0542389	0.213502
A_75_P01026803	YBL097W:1803	-0.330813	0.212813	-0.218703	-0.101088	-0.258537	-0.18274	0.261932	0.343751	0.350985	0.394387	0.392167	0.576695
A_75_P01026821	YBL097W:1986	0.0174722	0.132647	0.067785	0.235065	-0.0530822	0.00614462	0.711795	0.387867	0.138754	0.389434	0.46139	0.672692
A_75_P01026856	YBL095W:-36	1.14586	1.53527	1.45785	1.66712	0.813288	1.08285	0.422021	0.136232	0.26964	0.109672	0.216066	0.300515
A_75_P01026898	YBL095W:416	1.60567	1.3394	1.47652	1.22445	1.24679	1.44367	0.136483	0.194169	0.325424	0.566545	0.500873	0.830372
A_75_P01026918	YBL095W:607	1.10001	0.898561	1.01816	1.04343	0.814744	0.965971	0.236979	0.315581	0.536682	0.516494	0.549878	0.609001
A_75_P01026941	YBL095W:822	-0.448151	-0.485511	-0.361264	-0.236795	-0.107115	-0.161214	-0.688915	-0.439778	-0.7772	-0.475392	-0.238691	-0.528207
A_75_P01026965	YBL093C:574	0.847903	0.961072	0.986906	0.923128	0.996504	0.963499	-0.277446	-0.142229	0.11513	0.162488	0.245847	0.301383
A_75_P01026985	YBL093C:390	1.74045	1.67119	1.72155	1.72082	1.84472	1.79092	-0.14333	0.172656	0.00841805	0.301289	0.492213	0.280547
A_75_P01027002	YBL093C:198	2.39902	2.23611	2.67832	2.38085	2.09007	2.24901	0.112334	0.356881	0.25183	0.428942	0.533837	0.425695
A_75_P01027037	YBL093C:-130	2.67041	2.00116	2.46079	2.12676	1.87424	1.96772	-0.0762282	-0.114995	-0.185254	0.035795	0.182778	0.507039
A_75_P01027059	YBL093C:-335	-0.363665	-0.440571	0.762413	0.618042	0.111929	0.365522	-0.307474	0.203985	0.616852	0.242352	-0.511119	0.276592
A_75_P01027085	YBL092W:-463	1.26555	0.820965	2.12213	1.98661	1.25056	1.62153	-0.999578	-0.699528	-1.03691	-0.874709	-0.72414	-0.785668
A_75_P01027104	YBL092W:-287	-0.0822857	0.543189	0.94861	0.999751	0.680993	0.734878	-1.25084	-1.13629	-1.23678	-0.58308	-0.402952	-0.963339
A_75_P01027126	YBL092W:-65	1.40456	1.3843	1.7164	1.67417	1.56464	1.54395	-0.639623	-0.160005	-0.26094	-0.118779	-0.0644847	-0.0624709
A_75_P01027145	YBL092W:138	1.14806	1.0246	1.41753	1.43417	1.41285	1.5455	-0.358968	-0.0862878	0.337304	0.281489	0.38943	0.028628
A_75_P01027162	YBL092W:311	2.64153	2.27879	2.65536	2.16742	2.22957	2.12994	-0.218122	0.0143848	0.49857	0.511953	0.660996	0.341118
A_75_P01027187	YBL091C-A:311	0.616711	0.40057	0.56524	0.880405	0.872501	0.927553	-0.956437	-0.780836	-0.769203	-0.344088	0.124273	-0.283591
A_75_P01027204	YBL091C-A:120	1.17098	0.980858	1.27653	1.16063	1.16629	1.20731	-0.467204	-0.536039	-0.430793	-0.116645	0.0911573	-0.319115
A_75_P01027231	YBL091C-A:-144	0.401674	0.79635	0.882744	0.875311	0.751959	0.910617	-0.404792	-0.349367	-0.277357	-0.300654	-0.150154	-0.56048
A_75_P01027250	YBL091C-A:-341	0.440982	0.232807	0.61391	0.643203	0.724666	0.711883	-0.811123	-0.559645	-0.66074	-0.530585	-0.181809	-0.947999
A_75_P01027281	YBL091C:1121	-1.07902	-1.03421	-1.25571	-1.0886	-0.573477	-0.774085	-0.362805	-0.323627	-0.043702	-0.201732	-0.225913	-0.112713
A_75_P01027330	YBL091C:630	-0.0822919	0.0986513	-0.138453	0.0314997	0.203866	0.14618	-0.152172	-0.0902998	0.106751	0.0173252	0.0771755	-0.00966712
A_75_P01027348	YBL091C:416	-0.228098	0.267599	-0.0973234	-0.0366938	0.21916	0.270618	-0.55123	-0.336185	-0.379913	-0.483932	-0.372	-0.334017
A_75_P01027386	YBL091C:5	0.694016	0.797255	0.561442	0.576864	0.992853	0.884432	-0.862615	-0.530932	-0.62893	-0.549851	-0.231169	-0.625222
A_75_P01027404	YBL090W:-10	0.331643	0.698669	0.53501	0.466997	0.357434	0.291431	-0.448233	-0.257081	-0.503842	-0.409674	-0.167128	-0.603045
A_75_P01027454	YBL090W:517	1.50971	1.32705	1.5943	1.3741	1.47522	1.45157	-0.569402	-0.725349	-0.494084	-0.42588	-0.224755	-0.474338
A_75_P01027500	YBL089W:239	1.76888	1.73831	1.7629	1.62154	1.35202	1.56367	-0.330794	-0.281383	-0.0356902	-0.144955	-0.114764	-0.0873734
A_75_P01027532	YBL089W:559	-0.188684	0.104138	-0.233586	-0.251978	-0.0389094	-0.147504	-0.523235	-0.471503	-0.299884	-0.555587	-0.377069	-0.657815
A_75_P01027592	YBL089W:1122	-1.14935	-1.0435	-1.35393	-1.2267	-0.975001	-1.19541	-0.517327	-0.431675	-0.270313	-0.379257	-0.303809	-0.264202
A_75_P01027617	YBL089W:1370	-0.722035	-0.564813	-0.626179	-0.554572	-0.458465	-0.42259	-0.24652	-0.201994	-0.471838	-0.24607	-0.0387379	-0.252853
A_75_P01027634	YBL088C:8267	-1.33912	-1.41981	-1.4533	-1.32147	-1.19932	-1.33514	-0.229143	-0.0745853	-0.051715	0.0395961	0.110819	-0.130396
A_75_P01027655	YBL088C:8040	-1.69668	-1.60752	-1.6459	-1.30208	-1.56429	-1.63273	-0.156697	-0.0198282	-0.0721116	0.119763	0.101042	0.0542049
A_75_P01027693	YBL088C:7654	-0.946421	-1.00788	-1.0278	-1.279	-0.801325		-0.0433544	0.233583	0.395221	0.352913	0.377616	0.128572
A_75_P01027718	YBL088C:7413	-1.27422	-1.62378	-1.42181	-1.5397	-1.34228	-1.38329	-0.306594	-0.173772	0.161611	-0.0592493	0.044949	0.00233036
A_75_P01027744	YBL088C:7138	-1.98892	-2.02627	-1.89024	-2.03323	-1.78678	-1.9377	-0.428053	-0.183684	-0.320037	-0.328865	-0.259076	-0.409804
A_75_P01027767	YBL088C:6926	-1.8462	-1.98313	-1.94773	-1.97665	-1.67012	-1.74477	-0.527961	-0.314439	-0.229143	-0.236035	-0.201814	-0.305848
A_75_P01027782	YBL088C:6762	-1.79251	-1.88407	-1.75596	-1.5815	-1.75669	-1.89645	-0.289182	-0.109016	-0.60153	-0.328626	-0.292109	-0.481218
A_75_P01027810	YBL088C:6476	-1.59325	-1.84327	-1.82176	-1.8013	-1.37061	-0.669394	-0.547383	-0.456209	-0.0834089	-0.143894	-0.167618	-0.294362
A_75_P01027829	YBL088C:6273	-1.2424	-1.28299	-1.47548	-1.53286	-1.17366	-1.36599	-0.135519	0.0438703	0.350881	0.0671113	0.0766905	0.531528
A_75_P01027845	YBL088C:6092	-2.25766	-2.34753	-2.36851	-2.31845	-2.11857	-2.27684	-0.797002	-0.539512	-0.591863	-0.60007	-0.548494	-0.649912
A_75_P01027868	YBL088C:5855	-2.07565	-1.9981	-2.09308	-2.01398	-1.94761	-2.08527	-0.724213	-0.568018	-0.631718	-0.462944	-0.419504	-0.943185
A_75_P01027898	YBL088C:5566	-2.03191	-1.81928	-1.97623	-2.0217	-1.69317	-1.82345	-0.619282	-0.315486	-0.444806	-0.292447	-0.181218	-0.72068
A_75_P01027916	YBL088C:5377	-2.25057	-2.18726	-2.1281	-2.08984	-1.94373	-2.18924	-0.498323	-0.366392	-0.651544	-0.539555	-0.367649	-0.795603
A_75_P01027950	YBL088C:5006	-1.4699	-1.75869	-0.894602	-1.08868	-1.27558	-1.09291	-0.259017	-0.0368615	-0.0702297	-0.0847744	-0.220429	0.0960445
A_75_P01027979	YBL088C:4693	-2.1795	-2.252	-2.10285	-2.16904	-2.00456	-2.11747	-0.736644	-0.650257	-0.720602	-0.729468	-0.652147	-0.908461
A_75_P01028006	YBL088C:4401	-2.22897	-2.31221	-2.27233	-2.31849	-2.08046	-2.24266	-0.709308	-0.682349	-0.832321	-0.71801	-0.630193	-0.782687
A_75_P01028036	YBL088C:4088	-1.16296	-1.44355	-1.26736	-1.34052	-1.35536	-1.4904	-0.210783	-0.175887	-0.360849	-0.398758	-0.223282	-0.570825
A_75_P01028059	YBL088C:3836	-1.41476	-1.89049	-1.55761	-1.77641	-1.56831	-1.72978	-0.553219	-0.573592	-0.153079	-0.225599	-0.225674	-0.327391
A_75_P01028081	YBL088C:3653	-1.66588	-1.68657	-1.79376	-1.72486	-1.63083	-1.80595	-0.607455	-0.633324	-0.578483	-0.507848	-0.481904	-0.933183
A_75_P01028101	YBL088C:3444	-1.6567	-1.63641	-1.59726	-1.70981	-1.45494	-1.61276	-0.622966	-0.219573	-0.667586	-0.480906	-0.422459	-0.627303
A_75_P01028129	YBL088C:3174	-1.84809	-1.94999	-1.82152	-1.76952	-1.74588	-1.85613	-0.412852	-0.297059	-0.398911	-0.470735	-0.450734	-0.397503
A_75_P01028146	YBL088C:2990	-1.42846	-1.58249	-1.368	-1.46561	-1.34163	-1.52915	-0.143333	-0.229318	-0.235566	-0.218486	-0.196407	-0.446166
A_75_P01028166	YBL088C:2798	-0.670423	-1.02904	-1.05003	-1.2045	-1.02456	-1.04924	0.174974	-0.0386797	0.577045	0.31289	0.159871	0.494313
A_75_P01028196	YBL088C:2483	-1.52615	-1.83455	-1.75933	-1.66105	-1.4961	-1.5567	-0.315463	-0.410362	-0.136048	-0.142323	-0.0965989	-0.301778
A_75_P01028222	YBL088C:2243	-1.10561	-1.25837	-0.694273	-0.880354	-0.963156	-0.968105	-0.151018	-0.242951	0.223299	0.0486024	-0.056376	-0.00244548
A_75_P01028254	YBL088C:1935	-1.57086	-1.91265	-1.87251	-1.7906	-1.45385	-1.55	-0.50862	-0.38853	-0.283801	-0.321203	-0.341758	-0.229519
A_75_P01028274	YBL088C:1722	-1.68727	-1.84821	-1.81547	-1.78834	-1.54928	-1.67858	-0.635199	-0.453344	-0.405579	-0.412675	-0.439941	-0.299738
A_75_P01028291	YBL088C:1553	-1.26004	-1.22989	-1.26226	-1.32578	-1.13427	-1.46412	-0.398462	-0.327612	-0.334506	-0.266782	-0.305983	-0.380058
A_75_P01028318	YBL088C:1267	-0.554827	-0.726968	-0.579647	-0.665588	-0.401132	-0.356877	-0.114087	-0.215169	0.0672829	0.044191	-0.0115259	0.168335
A_75_P01028339	YBL088C:1042	-0.500308	-0.668038	-0.615617	-0.755266	-0.609604	-0.710049	-0.266797	-0.427552	0.0393814	-0.136906	-0.213094	-0.11775
A_75_P01028381	YBL088C:608	0.215388	0.44479	0.328692	0.486881	0.293085	0.383804	-0.0784288	0.0225709	-0.175361	-0.146125	-0.205752	-0.417829
A_75_P01028408	YBL088C:361	0.958955	0.617188	1.18686	0.956837	1.03969	1.06881	-0.191802	-0.467644	0.142597	-0.205785	-0.21245	-0.284537
A_75_P01028425	YBL088C:182	0.966643	1.10087	0.944265	0.879113	1.06365	1.14587	-0.694088	-0.828718	-0.281534	-0.582038	-0.391681	-0.475611
A_75_P01028443	YBL088C:6	0.870045	1.03583	1.27112	1.3025	0.945688	1.24216	-0.528655	-0.407511	-0.522059	-0.521222	-0.504197	-0.605234
A_75_P01028469	YBL088C:-277	2.16782	1.67365	2.37954	2.15533	1.90124	1.66238	0.918985	1.01087	0.965291	0.763994	0.531569	0.346319
A_75_P01028514	YBL087C:630	0.595271	0.589199	0.865069	0.901436	1.09165	0.786577	-0.689287	-0.589108	-0.189588	-0.306387	-0.218394	-0.364732
A_75_P01028561	YBL087C:169	0.217889	0.555907	0.250033	0.611758	0.661662	0.515689	-1.26778	-0.857157	-1.17915	-0.901005	-0.769348	-1.3618
A_75_P01028590	YBL087C:-116	1.67009	1.02003	2.27036	2.46737	1.8819	1.46463	-0.50663	-3.17942	-0.267092	-0.145288	-0.396739	-1.18938
A_75_P01028612	YBL087C:-307	0.38492	-0.0992242	1.10063	0.772716	0.0224846	0.361062	-0.120096	0.375801	0.616564	0.457664	-0.122305	0.405351
A_75_P01028662	YBL086C:1052	-0.968199	-1.0832	-1.09548	-1.10278	-0.949423	-1.19542	-0.111703	0.255576	-0.268419	-0.194619	-0.0699451	-0.371377
A_75_P01028711	YBL086C:570	0.375855	0.113291	0.46103	0.350488	0.529259	0.566908	0.0713263	-0.13614	0.0863152	0.235359	0.0444066	0.26879
A_75_P01028737	YBL086C:299	-0.0962075	0.076503	0.099447	0.191803	0.287294	0.558737	-0.059844	-0.258448	0.323444	-0.0116648	-0.0879724	0.052003
A_75_P01028760	YBL086C:48	2.64868	2.27072	2.52397	2.31226	2.00966	2.41212	0.305027	-0.00890107	0.325705	0.352395	0.284062	0.181563
A_75_P01028795	YBL086C:-293	-1.8993	-1.79463	-1.77797	-1.92066	-1.69941	-1.91914	-0.213612	-0.187361	0.132513	-0.280463	-0.256492	-0.143828
A_75_P01028816	YBL086C:-496	-1.36047	-1.44305	-1.50399	-1.50098	-1.28656	-1.27086	0.0111321	-0.0495234	-0.148608	0.0716363	0.0369205	0.158813
A_75_P01028843	YBL085W:-475	-1.06919	-1.04558	-0.514281	-0.612848	-1.12076	-0.887123	-0.0425713	-0.170235	-0.171624	-0.426798	-0.444811	-0.107624
A_75_P01028880	YBL085W:-107	0.742443	1.10355	0.951157	0.977505	1.0513	0.940342	-0.429881	-0.456717	-0.28005	-0.512479	-0.234585	-0.289623
A_75_P01028897	YBL085W:56	0.421836	0.914373	0.309571	0.507477	0.664738	0.640319	-0.322213	-0.334081	-0.497467	-0.435377	-0.323749	-0.508906
A_75_P01028926	YBL085W:373	0.505786	1.30602	0.778054	0.866039	0.568162	0.833742	0.116298	0.130614	0.208535	0.129767	0.0279338	0.173389
A_75_P01028944	YBL085W:557	0.533846	0.723003	0.33006	0.489229	0.558586	0.692512	0.267386	0.191006	0.147206	0.122115	0.0959037	-0.0484937
A_75_P01028989	YBL085W:1018	-0.946375	-0.98072	-1.14271	-0.973661	-0.832766	-0.856954	-0.17879	-0.0886938	0.0215707	-0.210018	-0.223228	-0.159271
A_75_P01029029	YBL085W:1428	-1.35337	-1.3416	-1.49077	-1.34012	-1.1481	-1.19779	-0.173709	0.00663447	-0.00128391	-0.17076	-0.109843	-0.0323889
A_75_P01029047	YBL085W:1603	-1.20403	-1.31127	-1.69202	-1.55668	-1.23197	-1.60446	-0.199129	-0.0481477	-0.111263	-0.147861	-0.0534726	0.0200436
A_75_P01029078	YBL085W:1889	-1.66629	-1.71394	-1.99215	-1.6585	-1.41441	-1.76397	-0.356999	-0.13315	-0.0861738	-0.260746	-0.20846	-0.158148
A_75_P01029115	YBL085W:2275	-1.43025	-1.32718	-1.3354	-1.37158	-1.20715	-1.26717	0.0930948	-0.0377894	0.206535	0.172453	0.0551628	0.246686
A_75_P01029159	YBL085W:2700	-1.9565	-1.81949	-1.87651	-1.88945	-1.55935	-1.80557	-0.500728	-0.255027	-0.239102	-0.251309	-0.149704	-0.251273
A_75_P01029179	YBL085W:2877	-0.765831	-0.302211	-0.662135	-0.68528	-0.783677	-0.794609	0.489088	0.0624009	0.0780302	0.33603	0.426496	0.284932
A_75_P01029200	YBL085W:3076	-1.62004	-0.906213	-1.2043	-0.884295	-0.971324	-1.48051	0.708342	-0.0122583	-0.870632	-0.149272	0.00017707	-0.14597
A_75_P01029233	YBL084C:2175	-1.53961	-1.56214	-1.77209	-1.62403	-1.36265	-1.44897	-0.420467	-0.428437	0.166181	-0.0565499	-0.118703	-0.187598
A_75_P01029261	YBL084C:1876	-0.783653	-0.934603	-0.830444	-0.858333	-0.75764	-0.764815	0.179266	0.229111	0.134846	0.347169	0.301223	0.187667
A_75_P01029291	YBL084C:1539	-0.831809	-0.711075	-0.642274	-0.560594	-0.457491	-0.288029	0.0428412	0.00979513	0.416297	0.264957	0.155835	0.288572
A_75_P01029309	YBL084C:1349	-1.54141	-1.25771	-1.6224	-1.34755	-0.989078	-1.25145	-0.44394	-0.614136	-0.394587	-0.3625	-0.250077	-0.601085
A_75_P01029335	YBL084C:1030	-0.520542	-0.57789	-0.72662	-0.738392	-0.19763	-0.477241	-0.48512	-0.430169	-0.267973	-0.412298	-0.37411	-0.301469
A_75_P01029360	YBL084C:790	1.14222	1.10874	1.24272	1.10259	1.02888	1.2799	0.0920553	-0.333058	-0.190539	0.19806	0.0661667	0.179141
A_75_P01029386	YBL084C:532	0.452084	0.68863	0.724731	0.688942	0.903873	0.75772	-0.0946852	0.0835321	0.188997	0.0580781	-0.0179378	-0.0296547
A_75_P01029413	YBL084C:287	0.727294	0.758796	0.712547	0.623613	0.805614	0.841453	-0.281793	-0.395892	-0.220902	-0.308681	-0.258992	-0.292616
A_75_P01029447	YBL084C:-77	0.730264	0.950942	0.672129	0.729283	0.948905	0.981255	-0.491631	-0.759127	-0.452606	-0.526382	-0.329618	-0.347476
A_75_P01029473	YBL082C:1364	-0.0885373	-0.327801	-0.197122	-0.315174	-0.121072	-0.332817	-0.469518	-0.224133	-0.421594	-0.241242	-0.138253	-0.371285
A_75_P01029494	YBL082C:1145	-0.0506097	0.096737	0.0601255	0.0328331	0.029812	-0.0721823	0.0919852	0.378505	0.35965	0.263542	0.194238	0.398998
A_75_P01029524	YBL082C:865	-0.587714	-0.600702	-0.570964	-0.527135	-0.109579	-0.311441	-0.201391	0.0601331	0.17494	0.073616	0.0391945	0.0897713
A_75_P01029554	YBL082C:531	-0.244239	0.0970086	0.0823944	0.100293	-0.0907577	0.147285	-0.181206	-0.0632466	0.0979959	0.00139478	-0.124137	-0.0323545
A_75_P01029584	YBL082C:201	0.391532	0.431391	0.352476	0.455115	0.462202	0.583021	-0.509387	-0.227013	-0.254976	-0.177317	-0.174324	-0.411823
A_75_P01029605	YBL082C:-43	0.0278586	0.0126266	-0.0572497	0.0276946	0.0917003	0.223006	-0.620353	-0.422989	-0.325286	-0.409344	-0.333943	-0.324852
A_75_P01029644	YBL081W:-277	0.978934	1.53295	1.52717	1.4387	1.29741	1.37007	0.111219	-0.234453	-0.223243	-0.0130819	0.140844	-0.0201751
A_75_P01029675	YBL081W:5	2.46441	2.46979	2.7607	2.87115	2.27774	2.31711	0.0625124	0.334877	-0.103395	0.263349	0.209241	-0.293023
A_75_P01029690	YBL081W:177	1.89104	2.46154	2.60531	2.88052	2.22216	2.51885	0.431425	0.357928	-0.108201	0.159399	0.138335	0.030644
A_75_P01029712	YBL081W:409	0.362897	0.839031	0.480982	0.319443	0.317701	0.363222	-0.236238	-0.146346	-0.196723	-0.311523	-0.321668	-0.321267
A_75_P01029735	YBL081W:636	0.174585	0.451706	0.0819365	0.111979	0.092444	0.254143	-0.236591	-0.0452629	-0.0208944	-0.271283	-0.210975	-0.358773
A_75_P01029753	YBL081W:821	-0.0594117	-0.0673983	-0.452411	-0.466025	-0.226742	-0.455063	-0.258604	-0.0366937	-0.391659	-0.230342	-0.0759493	-0.0510724
A_75_P01029772	YBL081W:1009	1.07925	0.659711	0.496512	0.469356	0.727593	0.56336	-0.272876	-0.0663788	-0.358964	-0.0317517	-0.0217757	0.0928448
A_75_P01029802	YBL080C:1497	-0.0278756	-0.49719	0.0665533	-0.00682709	0.0695455	-0.065769	-0.310708	-0.389693	-0.0690315	-0.144701	-0.0511504	-0.0854225
A_75_P01029819	YBL080C:1324	-1.03031	-0.717166	-0.61529	-0.73123	-0.459575	-0.668651	-0.399608	-0.266686	-0.571393	-0.387176	-0.311258	-0.358329
A_75_P01029847	YBL080C:1061	0.180304	-0.240031	-0.0412472	-0.0111243	0.0855055	0.27813	-0.107983	-0.472924	0.142456	0.226809	-0.0158952	-0.0450486
A_75_P01029874	YBL080C:762	0.12366	0.243604	0.275934	0.188635	0.310906	0.397203	-0.243171	-0.109229	-0.0140743	0.0386863	-0.0222346	0.0525115
A_75_P01029889	YBL080C:575	0.528438	0.701909	0.682952	0.652538	0.468558	0.515184	-0.300242	-0.239699	-0.380781	-0.302178	-0.19769	-0.626342
A_75_P01029915	YBL080C:303	0.629237	0.928165	0.718871	0.538155	0.724968	0.790451	-0.387384	-0.232932	-0.161368	-0.307864	-0.161329	-0.276147
A_75_P01029934	YBL080C:109	-0.0439563	0.197599	-0.154304	0.0328063	0.200182	0.314827	-0.78895	-0.719273	-0.931755	-0.84791	-0.55717	-0.715916
A_75_P01029977	YBL080C:-271	-1.26789	-1.45328	-1.45826	-1.57919	-1.5123	-1.9365	-1.06857	-1.18303	-2.10991	-1.7188	-1.58935	-1.65593
A_75_P01030000	YBL079W:-76	0.151324	0.824734	0.316268	0.341259	0.306397	0.473003	-0.972981	-0.953096	-1.27678	-0.824783	-0.629796	-0.950134
A_75_P01030049	YBL079W:392	2.14307	2.40787	2.14184	2.25353	1.80422	2.05164	0.348263	0.525081	0.511676	0.497838	0.318503	0.512769
A_75_P01030072	YBL079W:619	-0.0732527	0.0805769	-0.21899	-0.184379	-0.00840608	0.0213723	-0.163161	-0.163324	-0.139744	-0.432467	-0.342194	-0.25046
A_75_P01030087	YBL079W:801	0.343226	0.476492	0.329674	0.193621	0.158951	0.283259	0.474194	0.16457	0.605938	0.416356	0.273262	0.21991
A_75_P01030106	YBL079W:974	0.0732408	-0.141174	0.205952	0.0421965	0.0616592	0.131687	0.208736	0.00293009	0.208977	0.140706	0.00267224	0.136698
A_75_P01030122	YBL079W:1140	-0.46936	-0.220553	-0.361427	-0.288376	-0.511609	-0.39968	0.0783752	0.262886	0.410568	0.281523	0.163089	0.267739
A_75_P01030148	YBL079W:1420	-0.942148	-1.23786	-1.33503	-1.16773	-0.857342	-1.14628	-0.270233	-0.290232	-0.369362	-0.35096	-0.21033	-0.136261
A_75_P01030165	YBL079W:1589	-0.644912	-0.646883	-0.779569	-0.672707	-0.75735	-0.895712	0.0137248	0.141159	0.415574	0.286943	0.161679	0.30966
A_75_P01030206	YBL079W:1980	-1.05921	-1.4021	-1.33049	-1.29218	-1.02321	-1.11463	-0.085357	-0.182997	0.0565295	-0.0171448	-0.0131437	0.0733214
A_75_P01030226	YBL079W:2169	-1.63308	-1.72293	-2.03472	-1.73118	-1.57405	-1.93543	-0.583765	-0.167518	-0.00180991	-0.356016	-0.322074	-0.388187
A_75_P01030253	YBL079W:2421	-1.01551	-1.23708	-0.991353	-0.977516	-0.989069	-1.11819	0.138492	0.205238	0.330713	0.334111	0.300595	0.176814
A_75_P01030268	YBL079W:2595	-1.9884	-1.68881	-2.0143	-1.77113	-1.53339	-1.72991	-0.19641	-0.342261	0.20052	-0.107737	-0.0177845	-0.165648
A_75_P01030316	YBL079W:3073	-0.911036	-0.966176	-0.63884	-0.847061	-0.775015	-0.874811	0.498241	0.170525	0.372188	0.549132	0.420799	0.505791
A_75_P01030345	YBL079W:3388	-1.1103	-0.841367	-0.459363	-0.589483	-0.958564	-0.819534	0.408523	0.446831	0.303647	0.397412	0.192606	0.383138
A_75_P01030367	YBL079W:3593	-1.06707	-1.07817	-1.34667	-1.18819	-1.15933	-1.12789	0.060309	0.0863484	0.263978	0.248308	0.266779	0.151253
A_75_P01030385	YBL079W:3776	-1.17559	-1.10008	-1.09327	-0.996267	-1.02657	-0.990421	0.142028	-0.0683858	0.311597	0.275087	0.246028	0.299977
A_75_P01030428	YBL079W:4203	-1.70561	-1.63113	-1.91609	-1.73028	-1.67791	-1.61727	-0.458683	-0.592312	-0.103672	-0.326816	-0.198547	-0.193632
A_75_P01030466	YBL079W:4598	-0.416987	-0.352437	-0.603387	-0.651402	-0.224686	-0.0662391	0.280376	-0.0914345	-0.125556	0.0671391	0.0558117	0.122828
A_75_P01030490	YBL079W:4798	0.489014	0.112586	0.401989	0.304939	0.411705	1.09533	0.535281	0.172672	1.1281	0.364541	0.323828	0.693615
A_75_P01030522	YBL078C:314	-0.358035	0.183843	-0.137445	-0.203277	0.156128	0.373401	-0.205253	-0.158486	0.270228	-0.314814	-0.267979	-0.206415
A_75_P01030541	YBL078C:111	1.87571	1.8767	1.68621	1.4439	1.38318	1.79515	0.3648	0.856142	0.231662	-0.0328	-0.0148517	0.274862
A_75_P01030561	YBL078C:-78	1.65335	1.63393	1.43698	1.19834	1.23586	1.47062	0.588523	0.786554	-0.252144	0.126816	0.179848	0
A_75_P01030600	YBL076C:3048	-1.19146	-1.39573	-1.34358	-1.26791	-0.981063	-1.27938	-0.367991	-0.0828618	0.338704	0.101125	0.0466624	0.0403889
A_75_P01030637	YBL076C:2721	-1.27892	-1.66397	-1.30512	-1.49622	-1.26279	-1.7697	-0.245113	0.16469	-0.113126	-0.240554	-0.134923	-0.346556
A_75_P01030660	YBL076C:2496	-1.23804	-1.3553	-1.25581	-1.19008	-1.15276	-1.2079	-0.222731	-0.0624403	0.505113	0.0836523	-0.12168	0.0989985
A_75_P01030699	YBL076C:2105	-0.939866	-1.01148	-0.941015	-0.802541	-0.893625	-1.11733	-0.0929744	-0.00992102	0.0157949	-0.078402	-0.303945	-0.301907
A_75_P01030750	YBL076C:1577	-0.688988	-0.618194	-0.589805	-0.38997	-0.534324	-0.563814	-0.0420669	0.183614	0.3875	-0.0440008	-0.0809676	0.0196406
A_75_P01030778	YBL076C:1272	0.687423	0.487346	0.554639	0.555955	0.564567	0.465126	0.453988	0.409884	0.818348	0.592931	0.363249	0.537359
A_75_P01030814	YBL076C:951	0.900977	1.1055	1.21856	1.47495	1.14791	1.39391	0.464251	0.316682	0.358664	0.363849	0.150855	0.0999022
A_75_P01030841	YBL076C:709	1.5406	1.68283	1.65986	1.55366	1.10993	1.53314	0.532219	0.309346	0.645552	0.336851	0.263379	0.119831
A_75_P01030874	YBL076C:380	0.973106	1.14741	1.24273	1.0777	0.983929	1.29599	0.0123812	-0.0311641	0.555366	0.0962267	-0.0565389	0.10209
A_75_P01030892	YBL076C:194	1.26677	1.31278	0.938164	0.975724	1.2587	1.02864	-0.481634	-0.532122	-0.407856	-0.38708	-0.235982	-0.476455
A_75_P01030927	YBL076C:-167	-0.410615	-0.160426	-0.0809696	-0.186074	-0.243819	-0.233616	0.451102	-0.0287372	1.32511	0.507969	0.441869	0.66469
A_75_P01030957	YBL075C:1685	-1.3449	-1.47041	-1.27418	-1.36756	-0.77206	-1.11239	-0.720382	-0.374484	-0.0423628	-0.340224	-0.190427	-0.15508
A_75_P01030990	YBL075C:1360	-1.13255	-1.24591	-1.14306	-1.11333	-0.837803	-1.00091	-0.399261	-0.260446	-0.0434889	-0.00745844	0.0308689	0.104313
A_75_P01031016	YBL075C:1048	-0.974752	-1.33912	-1.24651	-1.20638	-0.991245	-1.04558	-0.182299	0.127315	0.101139	0.180021	0.156027	-0.113302
A_75_P01031048	YBL075C:729	-1.55937	-1.83661	-2.02884	-1.99851	-1.67677	-2.04171	-0.462733	-0.196795	-0.386812	-0.517244	-0.283698	-0.491013
A_75_P01031070	YBL075C:491	-1.09182	-1.06408	-1.06575	-1.08464	-0.920212	-0.837884	-0.0169434	-0.0852983	0.390603	0.181176	0.143478	0.394205
A_75_P01031099	YBL075C:217	-1.39255	-1.43485	-1.52043	-1.36254	-1.30552	-1.35963	-0.179749	-0.188935	0.157666	-0.0217603	-0.0993561	0.0711981
A_75_P01031129	YBL075C:-90	-0.841898	-0.876168	-0.852413	-0.755451	-1.07149	-0.829829	0.0450498	0.179638	0.215149	0.150008	-0.0986798	0.186222
A_75_P01031171	YBL074C:875	-0.129939	0.0242734	0.244487	0.134418	0.0413659	0.062366	-0.154713	-0.15437	-0.210604	-0.102822	-0.11988	-0.0928209
A_75_P01031196	YBL074C:601	0.434436	0.518933	0.620801	0.497891	0.581382	0.629125	-0.142731	-0.128241	0.267728	0.107672	0.0868886	0.201903
A_75_P01031215	YBL074C:411	0.343986	0.634102	0.374595	0.387015	0.625694	0.590514	-0.658994	-0.724634	-0.44889	-0.781342	-0.552445	-0.533801
A_75_P01031235	YBL074C:202	0.328201	0.689451	0.387475	0.36922	0.600383	0.586846	-0.857039	-0.835934	-0.431233	-0.599232	-0.339678	-0.405024
A_75_P01031252	YBL074C:28	0.367689	0.794525	0.746697	0.531331	0.533502	0.575865	-0.938898	-0.610877	-0.871714	-0.7176	-0.428429	-0.628526
A_75_P01031272	YBL074C:-206	0.231842	-0.0462274	0.68014	0.759031	0.498692	0.194495	-1.785	-0.847393	-1.37742	-0.991552	-0.695346	-1.39651
A_75_P01031318	YBL074C:-663	0.143557	1.2354	1.50853	13.2877	1.04802	2.20492	2.44762	2.25305	0.227173	1.53447	1.08004	0.184953
A_75_P01031374	YBL072C:130	0.107551	0.31495	0.371194	0.454359	0.400601	0.477552	-0.95504	-0.930153	-0.486183	-0.599646	-0.568434	-0.529094
A_75_P01031415	YBL072C:-279	0.936288	0.747183	1.07652	1.4415	1.50948	1.3612	-1.71082	-1.67064	-0.987653	-0.812153	-0.472729	-0.860233
A_75_P01031449	YBL071C-B:-155	-1.02669	-1.00957	1.85773	1.57401	0.667576	0.80345	-0.279969	0.819077	1.3478	0.939441	0.383603	-0.851569
A_75_P01031471	YBL071W-A:-54	1.94513	1.93847	2.15673	1.98578	1.51051	1.85079	-0.266407	-0.0422908	-0.416066	-0.159684	0.0316944	-0.488069
A_75_P01031493	YBL071W-A:175	-0.159268	-0.112144	-0.062236	-0.160105	0.282831	-0.0409068	-0.514215	-0.22755	-0.575078	-0.360744	-0.156981	-0.630734
A_75_P01031527	YBL069W:-212	2.22825	1.5419	1.90732	1.61265	1.40897	1.51184	-0.777952	-0.617841	-0.347953	-0.355468	-0.169243	-0.19672
A_75_P01031550	YBL069W:17	-0.0597271	0.304442	0.391026	0.579212	0.421733	0.411137	-0.69568	-0.475123	-0.506048	-0.302341	-0.143625	-0.448601
A_75_P01031574	YBL069W:230	1.42973	1.73364	1.7486	1.52669	1.08858	1.35422	0.0362534	-0.00566932	0.314069	0.229242	0.243868	0.299694
A_75_P01031596	YBL069W:473	0.485068	0.621239	0.373697	0.484804	0.696257	0.505442	-0.365404	-0.208146	-0.0129646	-0.0548217	0.0472978	0.0180898
A_75_P01031618	YBL069W:683	0.203839	0.458003	0.400748	0.533197	0.52532	0.302095	-0.369784	-0.238098	-0.257302	-0.103724	-0.0338632	-0.153907
A_75_P01031636	YBL069W:871	0.555711	0.364617	0.635757	0.734273	0.617861	0.59466	-0.197383	0.0502113	-0.223525	-0.119548	-0.0257932	-0.0340957
A_75_P01031658	YBL069W:1089	0.104115	0.557883	0.314738	0.358513	0.231754	0.126546	-0.396931	-0.6724	-0.314906	-0.492799	-0.294601	-0.402528
A_75_P01031679	YBL069W:1279	0.139614	0.182847	0.142391	0.209764	0.174447	-0.147178	-0.580666	-0.29503	-0.789494	-0.286181	-0.210593	-0.612128
A_75_P01031710	YBL068W:-74	1.90707	2.08257	2.30445	2.18537	1.63882	1.84633	0.287138	0.0713705	0.126293	0.421787	0.510664	0.203499
A_75_P01031730	YBL068W:134	0.410968	0.724478	0.38791	0.466068	0.595424	0.482902	-0.302685	-0.400164	-0.11415	0.0157119	0.00137849	-0.139528
A_75_P01031767	YBL068W:512	2.27127	13.2877	3.00231	2.57527	2.13618	1.04277	2.11731	1.20501	2.69227	1.76143	1.86478	0
A_75_P01031790	YBL068W:755	-0.0147726	0.0716719	-0.071359	-0.0178632	0.185027	-0.300633	0.0103165	-0.256117	0.217367	0.104364	0.246608	0.278023
A_75_P01031808	YBL068W:948	-0.28775	-0.189721	-0.205322	-0.193349	-0.0583454	-0.351664	0.0750452	-0.05064	0.423868	0.342021	0.379823	0.415365
A_75_P01031848	YBL067C:2106	-0.695028	-0.900317	-0.676758	-0.762338	-0.708966	-0.840903	-0.0126276	0.191412	0.559788	0.322415	0.256514	0.389187
A_75_P01031882	YBL067C:1789	-0.766226	-0.855338	-0.793481	-0.852976	-0.819727	-0.933485	0.319099	0.258893	0.234643	0.26092	0.269556	0.334751
A_75_P01031908	YBL067C:1556	-0.903884	-1.10364	-0.86659	-0.924366	-0.646421	-0.848226	-0.0251442	0.0239172	0.815054	0.315454	0.217344	0.410989
A_75_P01031943	YBL067C:1215	-0.268688	-0.420181	-0.248279	-0.197983	-0.211222	-0.230298	0.46774	-0.105457	0.114604	0.0828048	0.0609121	0.103651
A_75_P01031965	YBL067C:997	-0.481911	-0.581715	-0.507015	-0.49524	-0.495479	-0.70831	-0.0264601	0.220948	0.276383	0.22658	0.0846649	0.141045
A_75_P01032001	YBL067C:599	1.5563	1.31984	1.56864	1.31391	1.38098	1.4072	0.198543	0.157373	0.608018	0.412245	0.259688	0.539263
A_75_P01032044	YBL067C:170	1.19174	1.24562	1.32341	1.25471	0.926348	0.983223	0.0843241	-0.149577	0.326658	0.101485	0.065977	-0.110476
A_75_P01032066	YBL067C:-40	0.915276	1.14505	0.973341	0.863693	1.05623	0.825442	-0.748504	-0.623641	-0.540542	-0.470104	-0.245824	-0.59896
A_75_P01032084	YBL067C:-204	0.725865	1.01431	0.520771	0.622448	0.487845	0.624446	-0.444148	-0.288173	0.143936	0.0359543	-0.488591	-0.225314
A_75_P01032108	YBL067C:-438	-0.532372	-0.192341	0.192364	0.019987	-0.304779	-0.175355	-0.0837785	-0.153959	-0.382957	-0.396997	-0.512005	-0.293974
A_75_P01032125	YBL067C:-608	-0.710186	-0.568198	-0.494468	-0.595444	-0.727659	-0.485772	-0.416085	-0.579488	-0.846461	-0.555896	-0.507104	-0.406155
A_75_P01032147	YBL067C:-818	-1.7205	-1.78599	-1.62349	-1.62817	-1.58385	-1.62445	-0.39248	-0.291153	-0.177824	-0.340486	-0.467669	-0.341147
A_75_P01032173	YBL066C:3120	2.70548	0.410117	0.357081	1.1268	1.60013	0	2.38314	2.00294	2.71437	2.22326	2.44329
A_75_P01032197	YBL066C:2862	-1.23471	-1.21512	-1.31982	-1.2691	-0.910907	-0.935627	-0.385	-0.134467	-0.33977	-0.145267	-0.0431429	0.0634163
A_75_P01032219	YBL066C:2635	-1.192	-1.23372	-1.20223	-1.19469	-1.14987	-1.06246	-0.162376	-0.13828	-0.186384	0.00175174	-0.109196	0.0693175
A_75_P01032242	YBL066C:2412	-1.39044	-1.36959	-1.28399	-1.38611	-1.06017	-1.16958	-0.383367	-0.0678639	-0.191671	-0.105742	-0.240068	-0.0650879
A_75_P01032263	YBL066C:2200	-1.75241	-1.77074	-1.95629	-1.79682	-1.43691	-1.60479	-0.719543	-0.448174	-0.419844	-0.434724	-0.400563	-0.252408
A_75_P01032290	YBL066C:1946	-0.749337	-0.970424	-1.12643	-1.0331	-0.702374	-0.873678	-0.178562	-0.302065	-0.393867	-0.412534	-0.371616	-0.373229
A_75_P01032331	YBL066C:1582	-1.00168	-0.738275	-1.26373	-1.15093	-0.97552	-1.04507	-0.391349	-0.207023	-0.219728	-0.207534	-0.327101	-0.672993
A_75_P01032356	YBL066C:1342	0.139024	0.0279862	-0.0103853	0.0533411	-0.0515203	0.238588	0.237178	-0.0875181	0.371133	0.262682	-0.0543502	0.169472
A_75_P01032386	YBL066C:1059	0.29346	0.356336	0.277392	0.38703	0.25872	0.407851	0.166978	0.239733	-0.242788	-0.0783799	-0.201745	-0.0033444
A_75_P01032416	YBL066C:771	0.711822	0.746828	0.652629	0.76395	0.830962	1.02048	0.023812	0.139355	0.136351	0.185153	-0.0623365	0.253955
A_75_P01032432	YBL066C:608	0.463584	0.53055	0.499823	0.612376	0.835255	0.65201	-0.209532	-0.027341	-0.0360548	0.00275181	-0.294638	-0.225168
A_75_P01032458	YBL066C:329	0.843109	1.08061	0.783255	0.810356	1.18571	1.20092	-0.217316	-0.484903	0.164857	-0.293864	-0.290756	-0.0476683
A_75_P01032490	YBL066C:28	0.927402	1.07569	0.783804	0.739732	1.16984	0.933289	-0.655337	-0.777497	-0.856774	-0.840038	-0.627805	-0.646616
A_75_P01032524	YBL064C:731	-0.517862	-0.31125	-0.293766	0.124573	0.377915	0.657811	-0.407644	-0.564179	-0.522929	-0.677539	-0.692805	-0.297691
A_75_P01032551	YBL064C:458	-0.509716	-0.0932133	0.0437333	0.495656	0.723458	1.00909	-0.292908	-0.302203	-0.289221	-0.4904	-0.651193	-0.179408
A_75_P01032576	YBL064C:178	0.0158936	0.122986	0.25311	0.514993	0.852496	1.22787	-0.151623	-0.317741	-0.149461	-0.424578	-0.69223	-0.0971604
A_75_P01032604	YBL064C:-80	0.478184	1.51293	1.12853	1.61766	1.49786	2.05804	-0.391611	-0.0661482	-1.17535	-0.808612	-0.930704	-1.77875
A_75_P01032647	YBL063W:-193	-1.4027	-1.36545	-1.43168	-1.62309	-1.42132	-1.25484	-0.609363	-0.744398	-1.03845	-0.944337	-1.11487	-0.776998
A_75_P01032664	YBL063W:-10	-0.264887	-0.0536588	-0.391889	-0.238677	0.0195666	0.198197	-0.739635	-0.505804	-0.95088	-0.885337	-0.812631	-0.9857
A_75_P01032685	YBL063W:176	0.953325	1.5435	1.25719	1.19272	1.09642	1.42451	0.0871437	0.0326301	-0.329742	-0.37265	-0.403873	-0.405042
A_75_P01032701	YBL063W:361	0.049832	0.687871	0.259492	0.299573	0.380142	0.576734	-0.361395	-0.410269	-0.435058	-0.645343	-0.591687	-0.492425
A_75_P01032737	YBL063W:705	-0.614817	-0.341945	-0.423923	-0.344581	-0.275181	0.05451	-0.351521	-0.358116	-0.101528	-0.442562	-0.435828	-0.224646
A_75_P01032755	YBL063W:872	-0.247984	0.144605	0.0257866	-0.184159	-0.0393565	0.251652	-0.0209553	0.0953074	0.0867717	-0.0691493	-0.162294	0.0352083
A_75_P01032778	YBL063W:1109	-0.688215	-0.43669	-0.801294	-0.681852	-0.478005	-0.422999	-0.00174828	-0.0267677	-0.0145206	-0.0818066	-0.158583	-0.123826
A_75_P01032807	YBL063W:1442	0.257309	0.177401	0.581949	0.336198	-0.122563	0.200752	0.857815	0.995979	0.731039	0.563853	0.364003	0.912406
A_75_P01032832	YBL063W:1673	-1.37981	-0.85839	-1.06441	-0.772456	-1.22049	-0.769885	0.173803	0.101375	-0.0393201	-0.124447	-0.135334	-0.00297403
A_75_P01032853	YBL063W:1906	-1.17105	-0.515597	-1.30454	-1.42643	-1.01926	-0.987162	-0.166434	-0.554787	-0.408259	-0.5097	-0.627721	-0.337756
A_75_P01032882	YBL063W:2186	-1.23831	-0.998633	-1.17889	-1.22738	-1.31564	-1.28543	-0.0756287	-0.0483672	-0.0752076	-0.00166442	-0.0827361	0.0814387
A_75_P01032910	YBL063W:2472	-2.17655	-1.65062	-2.00716	-1.99719	-1.78468	-1.77127	-0.361573	-0.300489	-0.341843	-0.423975	-0.365422	-0.291967
A_75_P01032929	YBL063W:2664	-0.436802	-0.360167	0.442313	0.247416	-0.470506	-0.183457	0.432897	0.429289	0.196798	0.367538	0.045478	0.200681
A_75_P01032951	YBL063W:2882	-1.92053	-1.66532	-1.94446	-1.81384	-1.63247	-1.67131	-0.357817	-0.361257	-0.31769	-0.268355	-0.199724	-0.0500646
A_75_P01032967	YBL063W:3052	-1.17471	-1.0163	-0.945305	-0.955532	-1.18272	-0.965498	0.282314	0.195325	-0.114229	0.107727	0.126498	0.123034
A_75_P01032988	YBL063W:3284	-0.836996	-0.642995	-0.218742	-0.222979	-0.607609	-0.56448	0.652203	0.121778	-0.145157	0.12751	0.0614185	0.364085
A_75_P01033018	YBL061C:1964	-0.907813	-0.958442	-1.02125	-1.15639	-0.955033	-1.03534	-0.207899	-0.163913	-0.218885	-0.0231002	-0.0420811	0.0385905
A_75_P01033040	YBL061C:1723	-1.63981	-1.82144	-1.36072	-1.53274	-1.35151	-1.58019	-0.573055	-0.272712	-0.190908	-0.391942	-0.443274	-0.263067
A_75_P01033067	YBL061C:1439	-1.00887	-1.03786	-1.04184	-1.14038	-0.865228	-1.03131	-0.198562	0.202273	0.190984	0.132929	-0.0044525	0.0713446
A_75_P01033092	YBL061C:1205	-0.358707	-0.455689	-0.259573	-0.20785	-0.0289067	-0.150848	0.0954007	0.223696	0.0625562	0.220938	0.138548	0.264579
A_75_P01033117	YBL061C:970	0.767114	0.386445	0.518419	0.464278	0.388548	0.530055	0.0206175	-0.123316	0.169542	-0.0201514	-0.0813567	0.0798761
A_75_P01033136	YBL061C:789	1.09866	1.30379	1.10509	1.03926	1.00494	1.0591	-0.0275902	-0.0376324	0.31127	0.163566	0.0983041	0.170443
A_75_P01033168	YBL061C:494	1.69353	1.74222	1.74995	1.52269	1.36819	1.65329	0.151541	-0.153082	0.309921	0.0925999	0.0403835	0.0643918
A_75_P01033192	YBL061C:255	1.69146	1.72902	1.48329	1.3911	1.63488	1.67614	-0.410752	-0.370648	-0.545185	-0.361227	-0.157223	-0.164976
A_75_P01033208	YBL061C:90	0.336904	0.697937	0.59974	0.699319	0.895968	0.737611	-0.627427	-0.429393	-0.766297	-0.541363	-0.523333	-0.684143
A_75_P01033232	YBL061C:-113	2.33946	2.03073	2.36021	2.11355	1.78514	1.93313	-0.0495966	-0.178285	-0.27523	-0.178072	-0.146924	-0.0391935
A_75_P01033264	YBL060W:-107	2.0335	2.31617	2.15994	2.04179	1.796	1.86203	0.132798	0.204607	0.00748828	0.222772	0.152523	0.060477
A_75_P01033293	YBL060W:193	0.651415	0.91178	0.546513	0.613567	0.668486	0.797834	-0.308991	-0.346339	-0.431398	-0.445708	-0.466749	-0.384846
A_75_P01033310	YBL060W:399	1.44807	1.60236	1.66491	1.50385	1.22636	1.40089	-0.102599	0.125941	-0.445318	-0.347747	-0.4024	-0.48732
A_75_P01033338	YBL060W:672	-0.315308	-0.0830877	-0.299512	-0.264724	-0.334604	-0.4142	-0.364717	-0.103187	-0.46852	-0.47083	-0.559801	-0.859605
A_75_P01033358	YBL060W:885	-0.110849	0.394676	0.155054	0.308935	0.150228	0.166838	-0.0577992	-0.0982185	-0.328838	-0.315879	-0.465541	-0.287545
A_75_P01033391	YBL060W:1229	-0.746834	-0.261487	-0.494849	-0.39114	-0.652649	-0.491515	-0.022736	-0.0099411	0.0395006	-0.0690639	-0.241286	0.0145389
A_75_P01033406	YBL060W:1402	-0.106438	-0.00567473	-0.227852	-0.3148	-0.152919	-0.115836	-0.10987	-0.208669	0.03446	-0.177737	-0.26764	0.146429
A_75_P01033455	YBL060W:1839	-0.187555	-0.0404838	-0.102984	-0.0870832	0.0174783	-0.108669	-0.0472311	-0.473665	-0.35253	-0.29373	-0.328616	-0.231408
A_75_P01033493	YBL059C-A:396	-0.384587	-0.116142	-0.318251	-0.384699	-0.0818909	-0.377021	-0.989434	-0.946511	-0.682688	-0.896591	-0.698667	-0.887605
A_75_P01033537	YBL059C-A:-16	0.892891	0.898417	0.904116	0.612238	0.76585	0.651375	-1.12443	-1.04371	-1.35884	-1.3095	-1.06079	-1.20162
A_75_P01033559	YBL059W:168	0.941228	1.23913	1.31105	1.26088	1.14664	1.03835	-0.0788943	-0.26121	-0.643168	-0.608258	-0.718024	-0.279971
A_75_P01033576	YBL059W:331	0.112211	0.81382	0.429833	0.435679	0.408628	0.380147	-0.62811	-0.786083	-1.11476	-1.30822	-1.18483	-1.02514
A_75_P01033594	YBL059W:520	0.625519	0.90876	0.575914	0.607667	0.715212	0.62481	-0.917587	-0.879953	-0.999602	-1.22399	-1.09697	-0.983943
A_75_P01033613	YBL058W:-131	0.666507	0.756656	0.667042	0.316433	0.644538	0.291223	-0.700896	1.42941	-1.25875	-0.800854	-0.832602	-1.97313
A_75_P01033660	YBL058W:389	1.5407	1.84578	1.39853	1.31571	1.39533	1.53663	-0.309702	-0.116073	-0.323272	-0.377184	-0.446979	-0.115943
A_75_P01033692	YBL058W:694	2.09014	2.14954	1.94652	1.98946	1.70002	2.00456	0.242734	0.291193	0.63552	0.175827	-0.0971229	0.268979
A_75_P01033734	YBL058W:1191	0.545602	0.596715	0.573397	0.600015	0.554582	0.799972	-0.387287	-0.393386	-0.539026	-0.380708	-0.392999	-0.0519847
A_75_P01033754	YBL057C:624	0.974021	1.32731	1.32504	1.32123	0.894961	1.2279	-0.536163	-0.258878	-0.62614	-0.54937	-0.385944	-0.414566
A_75_P01033788	YBL057C:264	1.04079	1.19962	1.34559	1.25181	1.28671	1.14267	-0.461636	-0.428686	-0.00766696	-0.313544	-0.228717	-0.0847491
A_75_P01033812	YBL057C:16	0.745432	0.923496	0.716617	0.740091	0.932258	0.591847	-0.930402	-0.929664	-1.05176	-1.12272	-0.925058	-1.24963
A_75_P01033830	YBL057C:-155	1.44298	1.73667	1.78466	1.81219	1.59872	1.42253	-0.301312	0.358596	0.117263	0.161847	-0.450777	-0.0132912
A_75_P01033848	YBL056W:37	2.44389	2.44852	2.53314	2.07713	1.78438	2.26101	-0.458584	-0.428622	-0.0267138	-0.478294	-0.395063	-0.191934
A_75_P01033866	YBL056W:238	2.0749	2.17993	1.93694	1.92523	1.94866	1.99444	-0.281219	-0.0570348	6.81341e-05	0.0532488	-0.172298	0.200611
A_75_P01033893	YBL056W:502	1.13369	1.38931	1.14186	1.21566	1.18279	1.19131	-0.213199	-0.486152	-0.246574	-0.12714	-0.358961	-0.0548618
A_75_P01033920	YBL056W:772	0.447881	0.526137	0.462429	0.505285	0.821823	0.854224	-0.267992	-0.573146	0.0378148	-0.160781	-0.142176	0.0185376
A_75_P01033946	YBL056W:1035	-0.635489	-0.643733	-0.69562	-0.818326	-0.482043	-0.556809	-0.349238	-0.494249	-0.351916	-0.482175	-0.503943	-0.463187
A_75_P01033969	YBL056W:1263	-0.448051	-0.398206	-0.487504	-0.429507	-0.145829	-0.270965	-0.3695	0.00660662	-0.106272	-0.0424959	-0.0586071	0.0444488
A_75_P01033986	YBL056W:1455	-0.261601	-0.359889	-0.361301	-0.247488	0.0743711	-0.168518	-0.506496	-0.223614	-0.30463	-0.157109	-0.156548	0.0997004
A_75_P01034023	YBL055C:1254	-0.52758	-0.547813	-0.392574	-0.308961	-0.238397	-0.505549	-0.399751	-0.36249	-0.14245	-0.174752	-0.181566	-0.0324079
A_75_P01034062	YBL055C:876	0.0545108	0.0923401	-0.00415275	-0.0842388	-0.00612192	-0.128327	-0.191135	0.0291991	-0.110474	-0.0879985	-0.13125	0.0131545
A_75_P01034090	YBL055C:585	0.317711	0.309189	0.120079	0.189935	0.00663919	0.0195723	0.0590504	0.0921558	0.111651	0.069205	-0.0520052	0.262688
A_75_P01034116	YBL055C:321	-0.139638	-0.0497716	-0.209886	-0.0759568	0.129372	0.0688087	-0.501488	-0.37642	-0.137326	-0.39399	-0.265465	-0.421375
A_75_P01034147	YBL055C:7	-0.474884	-0.0368298	-0.352511	-0.173104	-0.122652	-0.322482	-0.587456	-0.411715	-0.640983	-0.501671	-0.295967	-0.530473
A_75_P01034180	YBL055C:-336	0.781333	0.143987	0.813782	0.484452	0.473059	0.344015	-0.0599432	-0.0410317	0.374409	0.38154	0.309417	0.280961
A_75_P01034205	YBL054W:-188	1.23746	0.609191	0.952053	0.804125	0.585692	0.602826	-0.425247	-0.429923	0.372325	0.133707	0.163283	0.0863591
A_75_P01034233	YBL054W:83	-0.0682886	0.106722	0.311448	0.27582	0.0989341	0.478689	-0.384709	0.0651737	0.255079	-0.174658	-0.0163225	-0.171338
A_75_P01034264	YBL054W:387	1.37452	1.09317	1.55191	1.4758	1.2709	1.20376	0.432416	0.280251	0.713721	0.725362	0.547244	0.574231
A_75_P01034285	YBL054W:592	1.54057	1.57029	1.82115	1.59797	1.35589	1.32086	0.312781	0.489609	0.173265	0.347128	0.409243	0.361734
A_75_P01034317	YBL054W:885	0.335628	0.457875	0.569893	0.517824	0.339178	0.230712	0.301756	0.550008	0.595751	0.624803	0.472873	0.534579
A_75_P01034346	YBL054W:1167	-0.829338	-0.585402	-0.763086	-0.656367	-0.65402	-1.13001	-0.287428	-0.104109	-0.390217	-0.271404	-0.340129	-0.342592
A_75_P01034380	YBL054W:1477	-0.639771	-0.455718	-0.184856	-0.259187	-0.239171	-0.753373	0.0461186	0.239784	-0.0298351	0.280813	0.154038	-0.0959141
A_75_P01034418	YBL052C:2435	-0.37844	-1.0731	-0.510561	-0.799285	-0.634175	-0.90149	-0.197454	0.148248	0.331791	0.342642	0.139667	0.449519
A_75_P01034442	YBL052C:2199	-0.430092	-0.989623	-0.752203	-0.972229	-0.545474	-0.759502	0.103505	-0.133447	0.567628	0.361496	0.355851	0.450363
A_75_P01034467	YBL052C:1938	-0.246182	-0.607588	-0.285868	-0.494492	-0.477761	-0.668651	0.374532	0.300251	0.558945	0.455574	0.254833	0.502419
A_75_P01034493	YBL052C:1692	-0.852479	-1.03039	-0.911323	-1.07764	-0.865539	-0.98384	0.138063	-0.235717	0.0973106	0.255154	0.145873	0.122582
A_75_P01034522	YBL052C:1394	-0.951492	-1.01553	-1.05629	-1.06152	-0.938419	-1.27972	-0.109681	0.228746	0.224844	0.135712	0.0229656	-0.0311952
A_75_P01034548	YBL052C:1142	-0.268946	-0.439739	-0.457091	-0.385811	-0.521616	-0.735369	0.123269	0.354346	0.485515	0.270243	0.171707	0.117947
A_75_P01034589	YBL052C:778	1.05275	1.06078	0.927267	0.86745	0.568682	0.6373	0.196578	0.316849	0.481233	0.305058	0.125098	0.373181
A_75_P01034614	YBL052C:489	-0.43363	-0.137813	-0.485951	-0.428446	-0.391159	-0.611812	-0.62648	-0.514353	-0.504593	-0.554994	-0.657697	-0.736011
A_75_P01034636	YBL052C:270	0.597107	0.737388	0.544056	0.54522	0.56127	0.46875	-0.263948	-0.418372	-0.189995	-0.195127	-0.217305	-0.522637
A_75_P01034649	YBL052C:104	1.57215	1.60167	1.79362	1.67492	1.4462	1.55301	-0.183887	-0.301847	-0.049175	-0.0969521	-0.0504165	-0.109551
A_75_P01034678	YBL052C:-168	-0.177122	0.0714321	-0.135887	-0.166123	0.0233368	-0.194975	-0.579021	-0.286332	-1.11017	-0.846126	-0.568698	-0.829648
A_75_P01034699	YBL052C:-361	0.84146	1.03407	0.556623	0.918017	0.719375	0.390478	-0.172033	0.374179	-0.0436919	-0.183386	-0.141231	0.5609
A_75_P01034722	YBL052C:-588	0.206325	-0.228199	0.206342	-0.193067	-0.427242	-0.0735826	1.04185	-0.0793463	0.591618	-0.103378	-0.20926	-0.0211064
A_75_P01034759	YBL051C:1899	-0.777905	-0.726603	-0.788551	-0.901994	-0.683228	-0.912757	-0.106475	-0.114445	0.151587	0.0146584	-0.0228833	0.109352
A_75_P01034775	YBL051C:1735	0.308779	-0.229421	-0.0585145	-0.203878	0.0658776	-0.0576724	0.102097	0.235622	0.329438	0.369426	0.101004	0.628577
A_75_P01034805	YBL051C:1412	-0.294846	-0.531646	-0.371811	-0.21079	0.054012	-0.343881	-0.0222709	-0.0404863	0.0452924	0.101657	-0.0615786	0.0841547
A_75_P01034846	YBL051C:1025	0.407919	0.565363	0.618952	0.598144	0.329246	0.411821	0.342463	0.149501	0.263927	0.252539	-0.0137228	0.0744925
A_75_P01034867	YBL051C:815	0.569018	0.606935	0.522098	0.573404	0.644228	0.244606	-0.00913254	0.0323668	-0.147156	-0.00354776	-0.0882672	-0.33076
A_75_P01034885	YBL051C:636	0.30045	0.655757	0.516468	0.563316	0.690115	0.451468	-0.125765	-0.26735	0.186832	-0.10857	-0.278523	-0.224065
A_75_P01034911	YBL051C:361	2.63011	2.39176	2.56001	2.23738	2.03507	2.18546	0.166778	0.136106	0.371904	0.167692	0.0956807	0.182472
A_75_P01034933	YBL051C:119	1.38629	1.1539	1.53383	1.53127	1.65778	1.5092	-0.459279	-0.379917	-0.13542	-0.197777	-0.202296	-0.139044
A_75_P01034955	YBL051C:-76	1.80953	1.86878	1.90902	1.92644	1.49778	1.82301	-0.391748	-0.430461	-0.571302	-0.372803	-0.415798	-0.240658
A_75_P01034979	YBL050W:-36	0.261714	1.27582	0.521874	0.572109	0.654095	0.767769	-0.498927	-0.874933	-1.39108	-1.16201	-0.886425	-1.22519
A_75_P01035026	YBL050W:426	0.350632	0.498839	0.0495202	0.166461	0.542741	0.295983	-0.3011	-0.217769	-0.58608	-0.431549	-0.435606	-0.230745
A_75_P01035047	YBL050W:632	0.929987	0.889792	0.876796	0.888372	0.906426	1.01635	0.0452116	0.0734239	-0.0373683	0.173153	0.0201511	0.291213
A_75_P01035066	YBL050W:795	1.01617	0.707607	0.591537	0.711042	0.748391	0.873939	0.18364	0.210605	0.283409	0.313152	0.186087	0.481569
A_75_P01035085	YBL050W:980	-0.540755	-0.274377	-0.535141	-0.378147	-0.330878	-0.523325	-0.107357	0.00497107	-0.528409	-0.301849	-0.303904	-0.163398
A_75_P01035102	YBL049W:-557	-0.363557	-0.0240865	-0.242045	-0.0302654	-0.230198	-0.136716	0.118226	-0.471942	0.227221	0.0262516	0.018288	-0.0281079
A_75_P01035121	YBL049W:-342	-0.0659224	-0.159406	-0.279634	-0.251658	-0.0343908	-0.29781	0.130402	0.0730916	-0.118757	-0.00492084	0.0639835	-0.150097
A_75_P01035160	YBL049W:58	-0.799769	-0.375766	-0.770609	-0.690015	-0.450475	-0.523465	-0.524282	-0.562242	-0.342201	-0.394871	-0.433699	-0.381903
A_75_P01035196	YBL049W:435	1.42231	1.30164	1.61366	1.28527	1.15288	1.17241	-0.334994	-0.454033	-0.0716721	-0.20639	-0.0636194	0.0386867
A_75_P01035222	YBL049W:691	1.27807	1.33827	1.19118	1.1695	0.988797	0.754813	-0.845139	-0.683494	-1.49337	-0.634889	-0.454086	-0.792145
A_75_P01035260	YBL047C:4134	-0.385621	-0.199693	-0.466992	-0.468663	-0.525763	-0.570821	-0.335438	-0.18231	-0.136095	-0.249578	-0.26725	0.141772
A_75_P01035275	YBL047C:3969	0.605101	0.543339	0.613072	0.506164	0.380703	0.496831	0.0350248	0.0838914	0.248822	0.254332	0.177051	0.558107
A_75_P01035299	YBL047C:3734	-0.747851	-0.646107	-0.869103	-0.79758	-0.6769	-0.679328	-0.498987	-0.192525	0.0233901	-0.22254	-0.259096	0.0105715
A_75_P01035351	YBL047C:3210	-0.203534	-0.616719	-0.499298	-0.661039	-0.155336	-0.16778	-0.16802	-0.244497	0.362751	0.303767	0.27645	0.601115
A_75_P01035376	YBL047C:2952	-0.993324	-1.20432	-1.12435	-1.37909	-0.836946	-0.967568	-0.708302	-0.456757	-0.179965	-0.301974	-0.240174	0.00744691
A_75_P01035395	YBL047C:2761	-1.01466	-1.02183	-1.08993	-1.08569	-0.657257	-0.714945	-0.261778	-0.441402	0.261367	0.0462689	-0.0526267	0.164595
A_75_P01035420	YBL047C:2531	-1.01224	-0.877462	-1.08743	-0.991645	-0.845084	-0.538587	-0.178445	-0.0331298	0.0518022	0.0304641	-0.14655	0.0667031
A_75_P01035447	YBL047C:2234	-0.735218	-0.883116	-0.977649	-0.950178	-0.661076	-0.66318	-0.0814217	-0.203766	0.278919	0.0325184	-0.101388	0.0855521
A_75_P01035474	YBL047C:1966	-0.91409	-1.1398	-1.13576	-1.04103	-0.713754	-0.709662	-0.0814657	-0.200123	0.32757	0.0270927	0.0244539	0.233469
A_75_P01035496	YBL047C:1758	-1.10806	-0.90917	-1.3031	-1.09553	-0.77799	-0.83449	-0.117519	-0.0610139	-0.00304096	-0.0124505	-0.0949428	0.0672005
A_75_P01035520	YBL047C:1512	0.289876	-0.044426	0.0917115	0.0250791	0.255573	0.462535	0.101367	0.279146	0.0950113	0.343281	0.168155	0.484021
A_75_P01035538	YBL047C:1332	0.0402085	-0.200593	-0.327867	-0.337125	0.070354	0.112876	0.136199	0.0472475	0.0288074	0.206323	0.111902	0.454942
A_75_P01035571	YBL047C:993	0.0695656	-0.202239	-0.143882	0.121789	0.451937	0.473337	-0.201125	-0.0398071	0.0869557	-0.090639	-0.139324	0.147993
A_75_P01035592	YBL047C:795	0.0989266	0.260651	0.166684	0.201744	0.236394	0.540391	0.138225	-0.0811606	0.183743	0.0384569	-0.0264689	0.236941
A_75_P01035615	YBL047C:576	0.45305	0.918294	0.742153	0.671099	0.666489	0.826295	0.184855	-0.0135736	-0.21517	-0.2138	-0.224166	-0.224465
A_75_P01035651	YBL047C:209	0.787541	1.14587	0.791775	0.906067	1.38744	1.21177	-0.395174	-0.0999912	-0.543673	-0.294692	-0.352946	-0.234285
A_75_P01035677	YBL047C:-68	0.779067	1.2628	0.832629	0.92075	0.810616	0.977628	-0.100664	-0.565113	-0.507107	-0.611056	-0.692412	-0.371699
A_75_P01035730	YBL046W:168	2.32548	2.6134	2.44411	2.34486	1.94445	2.1667	0.124456	-0.152619	0.0367803	-0.0132163	0.00309231	-0.0524747
A_75_P01035757	YBL046W:495	0.798638	0.996633	1.04408	1.01438	0.823902	0.820723	0.120702	0.132409	-0.0338787	0.0802767	0.0200054	0.0131896
A_75_P01035781	YBL046W:747	0.923721	0.523867	0.94887	0.794778	0.655168	0.639047	0.273025	0.446713	0.0761335	0.141215	-0.100627	0.20722
A_75_P01035811	YBL046W:1000	-0.700856	-0.338293	-0.470019	-0.216705	-0.297131	-0.442326	0.142311	0.209285	-0.058621	0.135458	-0.024816	0.190564
A_75_P01035842	YBL046W:1303	0.110955	-0.067627	-0.0663615	-0.116885	0.180992	0.120343	0.173757	-0.0920497	0.385237	0.2394	0.240868	0.40887
A_75_P01035885	YBL045C:1347	-1.09943	-0.696491	-0.999383	-0.851295	-0.962231	-0.816046	-0.066639	0.0115857	-0.143378	-0.0211778	-0.198358	0.0180283
A_75_P01035904	YBL045C:1139	-1.1924	-1.09736	-1.45034	-1.20008	-0.880534	-1.11708	-0.132643	-0.107975	0.211845	-0.0787369	-0.100627	0.0336714
A_75_P01035929	YBL045C:902	-0.194159	-0.334671	-0.450899	-0.336333	-0.0402708	-0.172241	0.102213	0.0970736	0.040131	0.121253	0.0336942	-0.130658
A_75_P01035954	YBL045C:669	0.752039	0.758479	0.64058	0.644587	0.881512	0.820768	0.300361	0.550129	0.348105	0.439664	0.309285	0.527975
A_75_P01035978	YBL045C:452	0.324569	0.446521	0.304884	0.475554	0.615661	0.683007	-0.0719802	0.319785	0.173596	-0.0700071	-0.0594191	0.148526
A_75_P01036013	YBL045C:106	1.97707	1.87762	1.55533	1.60528	1.58879	1.66193	0.205799	0.535129	0.220346	0.224404	0.135258	-0.0387144
A_75_P01036030	YBL045C:-73	0.920013	0.926954	1.07936	1.15661	1.08013	1.08122	-0.437933	-0.436167	-0.47315	-0.711069	-0.50323	-0.697915
A_75_P01036056	YBL044W:-154	0.0448027	0.147485	0.774375	0.411665	0.283111	0.0926236	-0.273875	0.0407882	0.496052	-0.0229983	-0.168106	-1.37325
A_75_P01036078	YBL044W:52	-0.627905	-0.834209	0.184974	0.371114	-0.0607019	0.149526	0.391774	0.129864	0.351581	0.0957438	-0.380081	0.17586
A_75_P01036127	YBL043W:-172	-2.17142	-2.15183	-2.2228	-2.16242	-1.96216	-2.31048	-0.765184	-0.665136	-0.662683	-0.656702	-0.584552	-0.651201
A_75_P01036147	YBL043W:18	-0.697935	-0.796766	-0.976482	-0.818065	-1.08801	-1.00873	0.59111	0.263295	0.182785	0.299272	0.338041	0.544631
A_75_P01036169	YBL043W:251	-0.461146	-0.751064	-0.620757	-0.832236	-0.948663	-0.900703	0.478376	0.449125	0.558237	0.351697	0.135377	0.267606
A_75_P01036195	YBL043W:497	-1.61292	-1.35122	-1.63371	-1.47254	-1.52863	-1.47907	-0.174193	-0.0127442	0.22889	0.0795117	0.0510075	0.138478
A_75_P01036213	YBL043W:699	-0.123393	-0.542098	-0.569828	-0.79731	-0.828506	-0.761726	0.541836	0.455367	0.339196	0.413232	0.31363	0.418244
A_75_P01036231	YBL043W:878	-1.59114	-1.68909	-1.31992	-1.40837	-1.52975	-1.70677	-0.457262	-0.311451	-0.634312	-0.651061	-0.532082	-0.375101
A_75_P01036247	YBL043W:1053	-2.12181	-2.24475	-1.96213	-2.02925	-1.99795	-2.27943	-0.93631	-0.559132	-0.723878	-0.641032	-0.558877	-0.79534
A_75_P01036266	YBL042C:2344	-0.645833	-0.839453	-0.707865	-0.85761	-0.797908	-0.968601	0.207991	0.111927	0.604527	0.378026	0.32747	0.325154
A_75_P01036308	YBL042C:1921	-1.48977	-1.51509	-1.60431	-1.37792	-1.3446	-1.75641	-0.499841	-0.164311	-0.162027	-0.246079	-0.371117	-0.402964
A_75_P01036328	YBL042C:1717	-1.48334	-1.11679	-1.25681	-1.16954	-1.23996	-1.62497	-0.134205	0.088083	0.179757	0.0954	-0.102561	-0.115561
A_75_P01036349	YBL042C:1519	-0.835476	-0.775861	-0.908058	-0.863635	-1.01706	-1.20857	-0.0832005	0.232711	0.140279	0.159963	-0.0112929	-0.0357667
A_75_P01036377	YBL042C:1207	0.130055	-0.00293914	-0.00961605	-0.00366992	-0.145955	-0.290759	0.446733	0.272728	0.541901	0.513724	0.336278	0.399519
A_75_P01036433	YBL042C:672	-0.11921	0.202652	-0.0318701	0.0467114	-0.109729	-0.166314	-0.121172	0.125925	0.348617	0.0246178	-0.104864	0.154423
A_75_P01036458	YBL042C:407	0.0646683	0.433087	0.148202	0.160819	0.248319	0.167609	-0.343814	-0.103613	0.305077	-0.0507068	-0.196259	0.0944465
A_75_P01036496	YBL042C:32	0.821444	0.753542	0.859453	0.877066	0.69643	0.344541	-0.326353	-0.110012	0.113222	0.261892	-0.0844308	-0.223513
A_75_P01036512	YBL042C:-169	1.42688	1.09633	1.78976	1.73869	1.14166	1.05352	-0.0554446	0.502986	0.627567	0.448338	0.165855	0.529838
A_75_P01036539	YBL042C:-431	-0.950236	-0.772179	0.402082	0.092009	-0.480387	-0.249801	-1.39115	-0.535673	-0.155034	-0.579046	-1.08976	-0.68295
A_75_P01036562	YBL041W:-339	-0.0262277	-0.657254	-0.253347	-0.495742	-0.53367	-0.165031	-0.0630041	0.0427758	-0.0239959	-0.00245193	-0.157992	0.0747807
A_75_P01036591	YBL041W:-51	1.34833	1.81442	1.64396	1.52758	1.01183	1.34892	-0.168847	0.0496948	-0.307579	-0.363318	-0.913182	-0.355859
A_75_P01036609	YBL041W:155	-0.0096921	0.263774	0.151027	0.348731	0.5385	0.512644	-0.340098	-0.471055	-0.588362	-1.14197	-0.988182	-0.779684
A_75_P01036626	YBL041W:330	1.35367	1.30859	1.10169	1.01604	1.24951	1.27992	0.0231814	-0.0337795	0.286124	-0.112274	-0.212435	0.273316
A_75_P01036648	YBL041W:555	1.91341	1.82868	1.78018	1.63945	1.62585	1.65211	0.227343	0.229599	0.652426	0.0930195	-0.115679	0.100566
A_75_P01036689	YBL040C:634	0.0457645	0.278381	0.0289276	0.16141	0.471508	0.281901	-0.721927	-0.479642	-0.790213	-0.704083	-0.678571	-0.714854
A_75_P01036711	YBL040C:411	1.81875	1.69183	1.55777	1.68923	1.33737	1.59247	0.319195	0.177087	0.483634	0.249837	0.0595133	0.295945
A_75_P01036728	YBL040C:240	1.74864	1.75628	1.98322	1.81747	1.60472	1.80154	-0.124753	-0.408103	0.122505	-0.191718	-0.256255	-0.109389
A_75_P01036751	YBL040C:25	0.982223	1.27174	0.952394	1.03894	1.07715	0.990716	-0.678431	-0.511427	-0.79302	-0.676803	-0.656079	-1.00739
A_75_P01036773	YBL040C:-208	1.36603	1.34144	1.62467	1.3549	1.29931	1.50312	-0.138245	-0.245485	0.139475	-0.0519256	-0.0869333	-0.606965
A_75_P01036792	YBL039W-A:-146	0.855464	0.694355	0.555914	0.458416	0.397839	0.620423	0.725914	-0.0340816	0.348151	0.237564	-0.100508	0.23135
A_75_P01036809	YBL039W-A:30	0.396152	0.718619	0.63703	0.584581	0.499435	0.530725	-0.0502524	-0.0606562	-0.227024	-0.0650953	-0.143557	-0.072576
A_75_P01036826	YBL039W-A:192	-0.341701	-0.110195	-0.29502	-0.391087	-0.352048	-0.461149	-0.0129901	0.0646071	-0.230335	-0.299553	-0.327173	-0.139111
A_75_P01036844	YBL039C:1940	-0.171139	-0.231169	-0.38799	-0.573342	-0.402289	-1.19795	0.164524	0.091325	-0.0665426	0.184448	0.168432	0.179286
A_75_P01036877	YBL039C:1619	0.456831	0.0927814	0.419131	0.350606	0.357557	-0.00393296	0.170763	0.04096	0.193355	0.354731	0.145084	0.31542
A_75_P01036912	YBL039C:1295	-0.0739776	-0.107977	0.028567	0.0952517	0.0951377	-0.112069	-0.0160513	0.351334	0.680253	0.393482	0.165109	0.347517
A_75_P01036942	YBL039C:1010	0.205836	0.0626111	0.246529	0.238335	0.292653	-0.0746424	-0.0929579	0.144165	0.505229	0.242081	0.161816	0.0598991
A_75_P01036960	YBL039C:823	0.202689	0.285097	0.296025	0.385997	0.33548	0.053019	-0.285607	0.163636	0.00543898	0.111638	-0.135235	0.0544491
A_75_P01036981	YBL039C:627	1.17493	1.15115	0.892943	1.01356	1.05654	0.954966	0.0775757	0.132997	0.280873	0.206608	0.16828	0.305023
A_75_P01037002	YBL039C:412	1.35774	1.39159	1.09992	1.09223	1.12748	1.07225	0.0988066	0.242051	0.305994	0.0910567	0.0228721	0.233735
A_75_P01037017	YBL039C:234	1.3556	1.3544	1.64415	1.47864	1.38942	1.47516	-0.0972504	0.427926	0.273353	0.255961	0.167444	0.107558
A_75_P01037043	YBL039C:-43	2.35761	1.41713	1.88568	1.72853	1.76944	1.62926	-0.728013	-0.444005	0.00521309	0.00631323	0.0720491	-0.0249733
A_75_P01037067	YBL038W:-193		0.316953	-0.067314	0.0625438	0.132901	-0.199675	-0.658676	0.456384	-0.655858	0.439649	-0.739223	-1.20842
A_75_P01037096	YBL038W:86	-0.0485925	0.207381	0.141784	0.231326	0.073654	0.301216	-0.699974	-0.518457	-0.904078	-0.811206	-0.721922	-0.633183
A_75_P01037119	YBL038W:300	0.586959	1.17686	0.728356	0.816583	0.82384	0.899429	-0.282214	-0.472206	-0.110583	-0.404354	-0.49771	-0.377495
A_75_P01037150	YBL038W:606	0.50175	0.707582	0.581212	0.511668	0.608612	0.565906	-0.454462	-0.386496	-0.51841	-0.542881	-0.606079	-0.491012
A_75_P01037179	YBL037W:-117	1.65797	1.82387	1.7144	1.67156	1.35873	1.56059	-0.0652056	0.0639348	-0.270325	-0.194389	-0.353064	-0.14672
A_75_P01037223	YBL037W:334	1.3943	1.55696	1.44352	1.3833	1.42318	1.22669	-0.143069	-0.208183	-0.399109	-0.284404	-0.263343	-0.240925
A_75_P01037247	YBL037W:584	-0.326962	-0.0549544	-0.397564	-0.387864	-0.254667	-0.275673	-0.438605	-0.433656	-0.390472	-0.488762	-0.426897	-0.336712
A_75_P01037280	YBL037W:910	-0.690816	-0.623231	-0.906934	-0.685161	-0.532731	-0.594132	-0.274319	-0.298607	-0.201878	-0.247552	-0.166974	-0.19191
A_75_P01037296	YBL037W:1094	-0.901773	-0.927337	-1.22308	-1.08063	-0.849484	-1.04253	-0.179485	-0.273589	0.338138	-0.0559198	-0.136894	0.244304
A_75_P01037314	YBL037W:1272	0.0332187	-0.218237	-0.351192	-0.309085	-0.151871	-0.204984	0.188022	0.0962634	0.441045	0.245638	0.151892	0.341899
A_75_P01037355	YBL037W:1657	-1.66363	-1.69964	-1.79133	-1.65462	-1.35097	-1.66975	-0.478985	-0.428134	-0.191246	-0.318966	-0.246172	-0.0520597
A_75_P01037381	YBL037W:1913	-0.940979	-0.851623	-0.853537	-0.861664	-0.77886	-0.916138	0.0972054	0.147434	-0.190701	-0.0282298	0.0251194	0.057918
A_75_P01037411	YBL037W:2231	-0.423647	-0.512701	-0.861402	-0.77896	-0.392356	-0.804868	0.352443	0.409346	0.56532	0.592007	0.582452	0.832498
A_75_P01037445	YBL037W:2560	-0.503897	-0.592908	-0.586494	-0.599901	-0.362077	-0.512969	0.151528	0.348076	0.327379	0.355664	0.333097	0.584767
A_75_P01037467	YBL037W:2786	-0.762215	-0.689459	-0.708344	-0.570704	-0.684674	-0.795531	0.195222	0.111734	0.267525	0.21041	0.237298	0.464311
A_75_P01037515	YBL036C:765	0.318607	0.601244	0.390381	0.366141	0.378658	0.565246	-0.310436	0.199629	-0.106648	0.0785587	0.209799	0.480082
A_75_P01037550	YBL036C:399	1.03871	1.16063	0.837524	0.930758	0.743655	0.796544	0.0417275	0.0555516	-0.201509	-0.047547	-0.0134356	0.228152
A_75_P01037579	YBL036C:86	1.05384	1.40697	1.21325	1.2227	1.33297	1.19376	-0.566826	-0.530932	-0.170543	-0.207894	0.0157746	-0.0289621
A_75_P01037631	YBL035C:1958	0.0639065	-0.0111312	-0.137174	0.009575	0.201095	0.212014	-0.38887	-0.284883	-0.137929	-0.191588	0.00172067	-0.245091
A_75_P01037667	YBL035C:1622	-1.04444	-0.962845	-1.09595	-1.11622	-0.792476	-0.976768	-0.560113	-0.752511	-0.243149	-0.369622	-0.353721	-0.429895
A_75_P01037697	YBL035C:1313	-0.47163	-0.705972	-0.841194	-0.601722	-0.520754	-0.818997	-0.0426363	0.162491	-0.0326488	0.0743727	0.16884	-0.316909
A_75_P01037721	YBL035C:1078	-0.69382	-0.701134	-0.878656	-0.708229	-0.401783	-0.52125	-0.264157	-0.0269777	-0.0461942	0.0682953	0.0604667	0.0413832
A_75_P01037743	YBL035C:851	0.897507	0.732021	0.668351	0.549959	0.460811	0.604073	0.189789	-0.101739	0.291892	0.190364	0.111187	0.0766557
A_75_P01037760	YBL035C:689	0.753322	0.753914	0.840491	0.755416	0.566766	0.670521	0.158992	0.277473	0.539356	0.452543	0.478232	0.248596
A_75_P01037794	YBL035C:340	1.23821	1.40381	1.31247	1.16174	0.969913	1.1742	0.116147	0.0763919	0.0320877	0.222245	0.24379	0.0861177
A_75_P01037828	YBL035C:-36	2.10522	1.67116	1.95211	1.67711	1.45668	1.42702	0.141476	0.3809	0.454929	0.49864	0.535556	0.442562
A_75_P01037849	YBL035C:-235	0.935971	0.246969	1.05996	1.07082	0.487917	0.777938	1.36674	0.469648	0.466376	0.59844	0.188042	0.747065
A_75_P01037865	YBL034C:4374	-0.224462	-0.410216	-0.222827	-0.405729	-0.507227	-0.630862	0.0241785	-0.250181	0.23293	0.201944	0.224241	-0.0596627
A_75_P01037881	YBL034C:4206	-0.709286	-0.828836	-0.816672	-0.93861	-0.794294	-0.978448	-0.254647	-0.287083	-0.245291	-0.0300633	0.0821598	-0.0744292
A_75_P01037912	YBL034C:3895	-0.864576	-1.09044	-1.09572	-1.11615	-1.01499	-1.10587	0.0366849	-0.039548	0.138867	-0.030695	0.127261	0.0148218
A_75_P01037954	YBL034C:3470	-1.09925	-1.4882	-1.3213	-1.40065	-1.14721	-1.38054	-0.0645503	0.0216181	0.138299	0.181826	0.0229916	0.151983
A_75_P01037992	YBL034C:3086	-1.56927	-1.65116	-1.63372	-1.77356	-1.46869	-1.59378	-0.247029	-0.212314	0.466873	0.0233408	-0.0142671	0.00661242
A_75_P01038031	YBL034C:2750	-0.983349	-0.948954	-1.2046	-1.15998	-0.912018	-1.42926	-0.0950841	-0.333992	0.0101631	0.106012	0.0512307	-0.296393
A_75_P01038069	YBL034C:2340	-1.17078	-1.21263	-1.40613	-1.42455	-1.15078	-1.37386	-0.269861	-0.559139	-0.20125	-0.142388	-0.208269	-0.184755
A_75_P01038087	YBL034C:2155	-1.30062	-1.1335	-1.29431	-1.14515	-1.13432	-1.39659	-0.30019	0.0592313	-0.479426	-0.227958	-0.176171	-0.237615
A_75_P01038124	YBL034C:1778	-0.833736	-1.01924	-1.19345	-1.21119	-0.878696	-1.2474	-0.05265	0.208273	0.0213548	0.183702	0.144861	0.138856
A_75_P01038144	YBL034C:1567	-1.15316	-1.38117	-1.39021	-1.21059	-1.05052	-1.2224	-0.293892	-0.404326	-0.28376	-0.133343	-0.200485	-0.0355758
A_75_P01038172	YBL034C:1286	-0.910763	-0.738747	-0.857903	-0.831255	-0.700695	-1.10502	-0.0625538	-0.151914	-0.167362	-0.124701	-0.161317	-0.175651
A_75_P01038189	YBL034C:1117	-0.684122	-0.948419	-0.507431	-0.722112	-0.607099	-0.710326	-0.0216106	-0.176389	0.419912	0.146164	0.116354	0.0114624
A_75_P01038223	YBL034C:792	0.913609	0.559967	0.871643	0.707781	0.809743	0.726767	-0.0971751	-0.0336048	0.209294	0.153769	0.0375063	0.00461331
A_75_P01038248	YBL034C:512	1.85029	1.77757	2.0669	1.74278	1.43336	1.75094	0.0139923	0.00784421	0.431045	0.20167	0.0437641	0.502516
A_75_P01038267	YBL034C:318	-0.0266751	-0.100131	-0.12697	-0.193482	-0.230981	-0.231891	-0.132543	-0.0294193	-0.552115	-0.393402	-0.177442	-0.655885
A_75_P01038303	YBL034C:-38	0.162011	0.673111	0.333866	0.435356	0.592884	0.407908	-0.599147	-0.510447	-0.719097	-0.546139	-0.472594	-0.677786
A_75_P01038324	YBL034C:-253	0.253666	0.430787	0.469317	0.619146	0.0885701	0.474808	0.240405	-0.094289	-0.41784	-0.275231	-0.214898	-0.0932286
A_75_P01038368	YBL033C:561	0.0914966	0.267382	-0.150977	-0.0183282	0.166904	0.00444539	-0.322307	-0.253371	0.00565953	-0.365423	-0.407795	-0.133
A_75_P01038385	YBL033C:351	-0.106396	0.117933	-0.0968015	0.0092209	0.232716	0.255745	-0.532109	-0.328712	-0.430579	-0.380617	-0.451513	-0.355533
A_75_P01038417	YBL033C:24	-0.0149404	0.125009	-0.0319633	0.0721017	0.503791	0.456081	-0.64657	-0.58263	-0.714113	-0.82871	-0.694999	-0.836931
A_75_P01038443	YBL033C:-237	-0.63336	-0.921893	0.212063	-0.492446	-0.845302	-1.30587	-1.10155	-0.383675	-0.363682	-0.497031	-1.01269	-0.627365
A_75_P01038482	YBL032W:153	0.00227883	-0.0884666	-0.0736589	-0.1439	0.155316	0.146562	-0.594783	-0.353056	-0.43848	-0.479134	-0.292255	-0.179977
A_75_P01038509	YBL032W:405	0.999669	1.27697	1.10904	1.06838	0.964048	1.40001	0.171202	0.329452	0.560532	0.355163	0.295548	0.551114
A_75_P01038545	YBL032W:785	1.00687	1.18049	0.995829	0.98553	1.02445	1.16567	-0.140246	-0.283088	0.290896	0.197993	0.165935	0.116214
A_75_P01038562	YBL032W:987	0.595282	0.820577	0.747267	0.713988	0.702912	0.613262	-0.0421358	0.141105	-0.20772	0.0692842	0.0602178	0.0701891
A_75_P01038601	YBL031W:-156	0.940585	0.715797	1.00791	1.05338	1.05896	0.428935	-0.824744	-0.206215	-0.801989	-0.35948	0.0147208	-0.0729143
A_75_P01038620	YBL031W:38	-0.525547	0.543642	-0.267267	0.00884302	-0.0490242	-0.186338	-0.405904	-0.6576	-1.03076	-0.637776	-0.622325	-0.741002
A_75_P01038649	YBL031W:337	0.166795	0.748835	0.315548	0.415319	0.37135	0.358486	-0.295034	-0.210193	-0.434678	-0.212818	-0.160753	-0.412421
A_75_P01038667	YBL031W:503	-0.0247434	0.614976	0.251947	0.25654	0.00765718	0.015411	-0.0657406	-0.513317	-0.831837	-0.526592	-0.422195	-0.539329
A_75_P01038708	YBL031W:920	0.348781	0.642657	0.374129	0.494421	0.477694	0.482424	0.198405	-0.0140306	0.111652	0.138241	0.228224	0.270522
A_75_P01038732	YBL031W:1172	1.33178	1.24847	1.36065	1.40303	1.17581	1.31204	-0.181654	0.265133	0.0920001	0.0299004	0.119087	0.0275651
A_75_P01038748	YBL030C:948	-0.353349	-0.00250669	-0.025919	0.00116668	0.0165304	0.245667	-0.355794	-0.188652	-0.0657858	-0.366904	-0.389652	-0.0514876
A_75_P01038769	YBL030C:737	-0.0685876	-0.0246503	-0.0989724	-0.208194	-0.242771	-0.0678398	-0.0970636	0.0309604	-0.409793	-0.380283	-0.128947	-0.0971643
A_75_P01038790	YBL030C:557	-0.197576	-0.199552	-0.214055	-0.238298	-0.234683	-0.249956	-0.227888	-0.468596	-0.1887	-0.263842	-0.323864	-0.331343
A_75_P01038825	YBL030C:195	1.8442	2.05408	1.9898	1.91794	1.78753	2.06087	0.0918861	0.430818	0.0746158	0.164413	0.0784781	0.154325
A_75_P01038856	YBL030C:-118	1.47203	1.80754	1.82025	1.80036	1.68058	1.6839	-0.399145	-1.02927	-0.855537	-0.694939	-0.391342	-1.01537
A_75_P01038878	YBL030C:-376	0.747451	1.04133	1.00839	0.834871	1.15111	0.542839	0.3782		-0.0555504	0.179301	0.178868	0.910879
A_75_P01038907	YBL029C-A:104	-0.39583	0.0997655	-0.338936	-0.313441	-0.130239	-0.170307	-0.557223	-0.802052	-0.861218	-0.995506	-0.730826	-0.608886
A_75_P01038923	YBL029C-A:-69	-0.486941	0.0301632	-0.51886	-0.424581	-0.223788	-0.345262	-0.698683	-0.83858	-1.20798	-1.12234	-0.864575	-1.03404
A_75_P01038944	YBL029C-A:-313	-1.6721	-1.48969	-1.70714	-1.2671	-0.79754	-1.47564	-1.95336	-1.34471	-1.6442	-0.969785	-1.61184	-1.5544
A_75_P01038974	YBL029C-A:-622	-0.193443	-0.311905	0.65284	0.406137	-0.325493	-0.193858	-0.279465	-0.0224159	0.367322	0.359545	-0.0748297	-0.233896
A_75_P01038992	YBL029W:-556	-0.703484	-0.560966	-0.731476	-0.690765	-0.488677	-0.50645	-0.526806	-0.592289	-0.623304	-0.356443	-0.129025	0.106802
A_75_P01039010	YBL029W:-355	0.386189	0.182325	0.759715	0.535437	0.0354125	0.140626	0.308217	0.580155	0.442834	0.460149	0.263536	0.596298
A_75_P01039041	YBL029W:-64	0.119116	0.268162	0.294759	0.401073	0.162186	-0.0204853	-0.568499	-0.285501	-0.644012	-0.437771	-0.272117	-0.225921
A_75_P01039067	YBL029W:182	0.31798	0.557868	0.464006	0.264989	0.0620556	-0.0632356	-0.2742	-0.461979	-0.614718	-0.332615	-0.289548	-0.347994
A_75_P01039107	YBL029W:567	-0.574258	-0.225337	-0.44623	-0.684806	-0.364818	-0.806556	-0.652105	-0.489017	-0.717629	-0.782002	-0.53151	-0.800579
A_75_P01039159	YBL029W:1090	1.44995	1.45218	1.5989	1.66518	1.24942	1.19262	0.628853	0.210634	-0.141208	0.418715	0.368482	0.197996
A_75_P01039192	YBL028C:260	0.924813	0.928839	1.3086	1.19259	1.17683	1.09102	-0.530701	-0.304117	0.0783548	0.161096	0.164602	0.0312858
A_75_P01039211	YBL028C:34	-0.0503522	-0.10085	-0.11496	-0.188308	-0.0230754	-0.207707	-0.636551	-0.67248	-0.598438	-0.534488	-0.354297	-0.788409
A_75_P01039231	YBL028C:-177	0.565411	0.530608	1.26432	0.931775	0.356816	0.692447	0.656658	0.273666	0.377171	0.348728	-0.122225	0.0975797
A_75_P01039260	YBL027W:-118	0.50197	0.553603	1.40574	2.06603	1.76813	1.75324	-1.25686	-2.27523	-0.727272	-0.241525	-0.262794	-1.04295
A_75_P01039289	YBL027W:160	0.38803	0.779139	0.857184	0.926906	1.19515	0.913289	-1.04071	-0.732498	-1.13394	-0.599034	-0.412928	-0.559042
A_75_P01039310	YBL027W:360	0.289032	0.411776	0.459992	0.629252	0.565161	0.763342	-0.750911	-0.483184	-0.278285	-0.260219	-0.44072	-0.43275
A_75_P01039350	YBL027W:790	2.1286	1.99531	1.80051	1.73251	1.74151	1.66798	-0.236916	-0.193043	0.207242	0.147001	0.217975	0.257146
A_75_P01039386	YBL026W:-1047	0.113606	0.235471	0.0298335	0.136009	0.424384	0.139196	-0.521237	-0.360521	-0.526863	-0.275135	-0.141962	-0.33295
A_75_P01039435	YBL026W:-564	0.132823	0.182345	0.232769	0.010076	0.0673757	-0.10313	-0.471426	-0.720636	-0.454181	-0.331198	-0.0378086	-0.189632
A_75_P01039469	YBL026W:-178	1.06972	0.954158	1.00086	0.994218	1.16281	0.63265	-0.589946	-0.386696	-0.46967	-0.257848	0.099047	-0.218784
A_75_P01039503	YBL026W:158	0.518446	0.858287	0.53212	0.745918	0.821976	0.61785	-0.477371	-0.524545	-0.457391	-0.477819	-0.174382	-0.395994
A_75_P01039544	YBL025W:-271	1.52847	1.17812	1.21026	1.09664	1.36751	1.15484	-0.668888	-0.503149	0.0309739	-0.237542	0.129869	-0.0772113
A_75_P01039583	YBL025W:114	0.986946	1.05469	0.791689	0.90535	0.888442	0.886066	0.0680944	-0.144172	-0.0386523	0.0180831	0.157318	0.0539209
A_75_P01039602	YBL025W:316	-0.223	-0.168555	-0.189723	-0.131996	-0.121613	0.018198	-0.386211	-0.282135	-0.302007	-0.422897	-0.30533	-0.554194
A_75_P01039623	YBL024W:-535	1.43795	1.41663	1.56383	1.33973	1.21349	1.23424	-0.0897261	-0.0823649	0.227985	0.0809975	0.140257	0.214742
A_75_P01039665	YBL024W:-94	1.58535	1.76109	2.01206	1.92165	1.61847	1.39884	-0.048225	0.55916	0.557029	0.650932	0.54146	0.924928
A_75_P01039692	YBL024W:195	0.143427	0.120238	0.17324	0.244314	0.461508	0.191272	-0.33475	-0.185183	-0.100926	-0.100629	-0.0528428	-0.280099
A_75_P01039726	YBL024W:496	-0.108336	0.0670112	-0.104944	-0.125896	0.0469679	-0.0918867	-0.345093	-0.108144	0.135975	-0.275648	-0.0415361	-0.352492
A_75_P01039751	YBL024W:759	0.78918	0.858572	0.87412	1.07322	0.83075	1.1525	0.373579	0.391605	0.646081	0.534217	0.508131	0.476349
A_75_P01039776	YBL024W:1004	-0.312548	-0.335342	-0.574838	-0.467772	-0.250497	-0.646476	0.0680168	0.173662	0.487835	0.228637	0.25042	0.364066
A_75_P01039796	YBL024W:1221	-0.809177	-0.82254	-1.12175	-1.04904	-0.793309	-0.934275	-0.182132	0.189732	0.260562	0.00370213	0.154643	0.420069
A_75_P01039819	YBL024W:1448	-0.442667	-0.682767	-0.656029	-0.648392	-0.451441	-0.814956	0.48171	0.317183	1.32046	0.878722	0.840822	0.963373
A_75_P01039846	YBL024W:1727	-0.834124	-0.600183	-0.996933	-0.846652	-0.818342	-1.05773	0.431201	0.529489	0.695842	0.723574	0.579799	0.765566
A_75_P01039880	YBL024W:2063	-1.26617	-1.32754	-1.35605	-1.34876	-1.04197	-1.59592	0.0365537	0.613182	0.759612	0.37189	0.803683	0.49322
A_75_P01039905	YBL023C:2683	-0.185206	-0.0964454	0.249229	0.0916825	-0.243077	-0.189097	0.966177	0.769437	0.548155	0.675017	0.781304	0.999998
A_75_P01039935	YBL023C:2379	-1.82758	-1.81262	-1.91366	-1.86895	-1.7441	-1.918	-0.0444768	0.060695	0.0138258	-0.122185	0.0672846	0.104413
A_75_P01039954	YBL023C:2205	-1.63087	-1.91647	-1.61812	-1.75661	-1.4628	-1.71863	-0.112133	0.170867	0.603429	0.144839	0.107701	0.322522
A_75_P01039972	YBL023C:2036	-0.709984	-0.791585	-0.153913	-0.231495	-0.629879	-0.410449	0.792387	0.741334	0.788144	0.8316	0.825111	0.994366
A_75_P01039989	YBL023C:1864	-1.8488	-1.9733	-1.98875	-1.93045	-1.71537	-1.73523	-0.440911	0.0922503	0.0851781	-0.113497	-0.0680586	0.261789
A_75_P01040017	YBL023C:1590	-1.20517	-0.995167	-1.26745	-0.962367	-1.0931	-1.17825	0.318497	0.434712	0.387282	0.488052	0.525942	0.277426
A_75_P01040038	YBL023C:1372	-1.24955	-1.41874	-1.50504	-1.58269	-1.12812	-1.25637	0.0725937	0.291457	0.156589	-0.14438	0.041878	0.27485
A_75_P01040065	YBL023C:1123	-0.804431	-0.816588	-1.04542	-0.955669	-0.763267	-0.935883	0.157037	0.264173	0.652778	0.3562	0.472839	0.389576
A_75_P01040082	YBL023C:930	-0.806878	-0.462672	-0.598132	-0.451753	-0.324111	-0.31674	0.128614	0.352245	0.44977	0.393749	0.45948	0.534908
A_75_P01040106	YBL023C:724	-0.105549	0.0453848	0.0151267	0.127221	0.0606476	0.16998	0.163622	0.384412	0.621431	0.534512	0.496885	0.411648
A_75_P01040131	YBL023C:492	-0.308955	-0.0632435	-0.243533	-0.299801	-0.0755356	-0.194372	-0.178627	0.102434	0.51415	-0.0524019	0.0858164	-0.078907
A_75_P01040158	YBL023C:225	1.23228	1.51489	1.78716	1.52417	1.06142	1.60858	0.592707	0.73911	0.705082	0.625735	0.683497	0.528151
A_75_P01040178	YBL023C:24	1.01809	1.25606	1.08722	1.04594	0.887843	0.957899	0.0789715	-0.211822	0.576043	0.290842	0.35228	0.0322061
A_75_P01040220	YBL022C:3377	-0.195691	-0.313453	-0.272273	-0.347361	-0.604709	-0.468072	0.30504	0.531722	0.440864	0.209286	0.119969	0.428062
A_75_P01040265	YBL022C:2954	-0.903897	-0.948763	-1.03069	-1.05169	-0.774184	-0.830994	0.0938423	0.380137	0.31852	0.322583	0.250268	0.427615
A_75_P01040295	YBL022C:2651	-0.367135	-0.611865	-0.558113	-0.68428	-0.5038	-0.296972	0.256512	0.52829	0.392047	0.546103	0.31573	0.568872
A_75_P01040332	YBL022C:2308	-0.392325	-0.680025	-0.780072	-0.792553	-0.674487	-0.320229	0.437532	0.466839	0.598487	0.643601	0.522664	0.63833
A_75_P01040383	YBL022C:1817	-0.79711	-0.540147	-0.866283	-0.913669	-0.794428	-0.468018	0.317784	-0.0219442	0.139512	0.27754	0.182677	0.253512
A_75_P01040422	YBL022C:1424	-1.02412	-1.05244	-1.33576	-1.07716	-0.982988	-0.658564	-0.328878	-0.0637446	0.215129	-0.0244603	-0.23929	0.0534127
A_75_P01040450	YBL022C:1163	-0.770535	-0.715527	-0.986101	-0.770797	-0.42916	-0.423171	-0.140721	0.0345576	0.0639294	-0.134362	-0.0940386	0.0656695
A_75_P01040495	YBL022C:696	0.0910307	0.273961	-0.0290527	0.180586	0.456094	0.422502	-0.200932	0.117201	0.0667506	-0.0243133	0.0557982	-0.0161933
A_75_P01040510	YBL022C:529	1.58891	1.59842	1.22316	1.41536	1.65601	1.68082	0.214358	0.445803	0.282804	0.367707	0.20384	0.554369
A_75_P01040547	YBL022C:162	2.01936	1.9738	1.7273	1.26994	1.18684	1.55328	-0.36818	-0.174467	-0.153568	-0.459395	-0.45869	-0.351946
A_75_P01040575	YBL022C:-104	1.17691	1.40775	1.32926	1.01364	1.10158	1.46419	-0.783585	-0.930607	-0.945707	-1.25402	-1.05288	-0.838151
A_75_P01040609	YBL021C:354	-0.00842786	-0.0836542	-0.0708665	-0.232828	-0.0159437	0.0282924	-0.437718	-0.324001	-0.332246	-0.483574	-0.320112	-0.229954
A_75_P01040627	YBL021C:176	0.215064	0.423823	0.291102	0.0744058	0.318846	0.342073	-0.548257	-0.380931	-0.0516526	-0.469407	-0.405675	-0.237448
A_75_P01040647	YBL021C:-36	1.91576	1.71972	1.762	1.6138	1.76584	1.70094	-0.245555	-0.441579	-0.442789	-0.0862598	-0.0885654	-0.155929
A_75_P01040677	YBL020W:20	1.25425	1.09587	0.919169	0.84729	0.552468	0.552718	0.453923	0.535637	0.478145	0.324097	0.211239	0.457144
A_75_P01040717	YBL020W:430	-0.134632	0.0735174	0.0601714	0.0185494	0.334696	0.323127	-0.336632	-0.372963	0.361356	-0.0881899	0.111695	0.0423557
A_75_P01040747	YBL020W:732	-0.436734	-0.292169	-0.439889	-0.322877	-0.158666	-0.359366	-0.0680973	0.0694472	0.175637	0.0957687	0.0408586	0.0584582
A_75_P01040768	YBL020W:960	-0.732645	-0.53388	-0.625958	-0.395502	-0.398305	-0.543495	-0.0381125	-0.115787	-0.30742	-0.263207	-0.208253	-0.25994
A_75_P01040808	YBL020W:1383	0.197839	-0.23636	-0.0780359	-0.221006	0.0609666	0.0789783	0.137641	0.136022	0.638644	0.486877	0.415963	0.616617
A_75_P01040823	YBL020W:1545	-0.437605	-0.489203	-0.588333	-0.471752	-0.315778	-0.436525	-0.105483	-0.246121	0.135452	0.000441682	-0.05581	-0.130347
A_75_P01040843	YBL020W:1725	0.328114	0.247671	0.62465	0.503888	0.297831	0.230681	0.420837	0.757258	1.35195	0.87258	0.462406	0.859377
A_75_P01040862	YBL019W:-38	0.024232	0.35176	0.142222	0.102083	0.027758	0.354557	0.0171109	-0.259266	-0.282271	-0.214622	-0.0589872	-0.0587801
A_75_P01040882	YBL019W:151	0.327477	0.446531	0.322845	0.451664	0.330291	0.319965	-0.288299	-0.112505	-0.230974	-0.327835	0.00997062	-0.663398
A_75_P01040904	YBL019W:383	0.0429164	0.332692	0.393031	0.295167	0.227231	0.24672	0.131272	0.142594	0.219478	0.0122938	0.0231057	0.0406175
A_75_P01040938	YBL019W:707	-0.121348	0.0363527	0.0475893	-0.130738	-0.0750587	-0.0207897	0.198726	0.367552	-0.019867	0.133747	0.155875	0.0134558
A_75_P01040955	YBL019W:894	0.529049	0.492632	0.547229	0.514509	0.277068	0.503346	0.778367	0.475342	0.582463	0.512108	0.50286	0.583649
A_75_P01040998	YBL019W:1288	-0.805297	-0.43602	-0.434206	-0.337781	-0.620832	-0.715102	0.397733	0.399101	0.412869	0.383537	0.32742	0.384267
A_75_P01041027	YBL019W:1561	0.296925	-0.214878	0.0857829	-0.0860298	0.196584	0.0865055	-0.014553	-0.0574726	0.389243	0.362617	0.590108	0.7002
A_75_P01041055	YBL018C:277	0.565007	0.627464	0.867877	0.845129	0.408928	0.398476	0.155637	0.0680991	0.265675	0.484863	0.483847	0.355784
A_75_P01041099	YBL018C:-135	-0.475485	-0.453407	-0.135608	-0.261205	-0.410337	-0.999487	-0.687247	-0.188519	-0.693796	-0.215492	0.00114088	-0.557645
A_75_P01041133	YBL017C:4623	-1.22228	-1.39348	-1.30048	-1.35644	-1.01228	-1.25727	-0.390462	-0.188558	0.037098	0.181568	0.284661	0.334963
A_75_P01041154	YBL017C:4437	-1.24165	-1.55084	-1.40489	-1.38332	-1.06009	-1.34062	-0.283462	0.0857126	-0.0620763	0.162946	0.389671	0.204809
A_75_P01041192	YBL017C:4056	-1.13454	-1.38322	-1.14969	-1.23887	-1.09375	-1.09667	-0.0622214	0.0431529	0.240114	0.275364	0.332804	0.458077
A_75_P01041223	YBL017C:3757	-1.41313	-1.58827	-1.65938	-1.63766	-1.27873	-1.36088	-0.0959301	0.0044706	0.17057	0.122121	0.237634	0.226327
A_75_P01041275	YBL017C:3277	-0.916328	-1.37377	-1.13778	-1.20619	-1.06835	-0.966851	0.234201	0.398093	0.612442	0.566302	0.465983	0.67826
A_75_P01041316	YBL017C:2839	-2.18083	-2.12728	-2.21184	-2.23936	-1.99047	-2.14726	-0.446537	-0.363425	-0.206129	-0.327302	-0.208488	-0.216001
A_75_P01041358	YBL017C:2415	-1.39891	-1.14405	-1.48536	-1.45248	-1.32501	-1.4741	0.214136	0.105285	0.258033	0.330249	0.288655	0.291728
A_75_P01041383	YBL017C:2157	-1.65387	-1.67671	-1.91568	-1.71809	-1.58205	-1.76845	-0.161317	0.144918	0.359812	-0.00224253	-0.0372759	0.0510983
A_75_P01041417	YBL017C:1811	-1.12969	-1.20711	-1.21935	-1.12942	-1.08222	-1.1394	0.0011109	0.25334	0.264226	0.248019	0.105919	0.290081
A_75_P01041437	YBL017C:1637	-1.02563	-0.967945	-1.18974	-1.14546	-0.860684	-1.05272	-0.042268	0.153244	0.0500233	0.228042	0.279912	0.0695566
A_75_P01041476	YBL017C:1225	-0.332202	-0.599597	-0.54874	-0.618635	-0.567613	-0.584047	0.228419	0.163775	0.170926	0.426096	0.328845	0.139913
A_75_P01041504	YBL017C:963	-0.855514	-0.694268	-0.677798	-0.544295	-0.208546	-0.364782	-0.120294	0.125191	0.0182123	0.0427979	0.149233	0.18264
A_75_P01041526	YBL017C:726	0.235742	0.098508	0.267911	0.181288	-0.0659579	0.151924	0.176085	0.117087	0.268768	0.284091	0.167715	0.233413
A_75_P01041555	YBL017C:450	1.22288	1.18565	1.34751	1.21043	1.35529	1.47744	0.216409	0.00279187	0.74446	0.295648	0.333572	0.554878
A_75_P01041583	YBL017C:159	1.38293	1.61619	1.65097	1.76467	1.77382	1.7155	-0.207618	-0.126893	-0.160067	-0.177068	0.0291748	-0.28745
A_75_P01041612	YBL017C:-139	0.255374	0.366239	0.624732	0.325778	0.541675	0.392269	-0.292288	-0.588709	-1.19314	-0.756357	-0.482668	-0.740217
A_75_P01041634	YBL017C:-328	0.513666	0.924616	1.07479	0.993817	0.543044	0.637995	-0.402088	0.0328028	-0.428521	-0.344003	-0.161931	-0.0466407
A_75_P01041660	YBL016W:-280	1.11294	0.498429	1.23927	0.891392	0.813399	0.680743	-0.123024	0.0182131	-0.0762824	-0.153544	0.189803	0.106411
A_75_P01041676	YBL016W:-111	1.49969	1.16887	1.51845	1.79277	0.994311	0.844228	0.81503	0.174803	0.896896	0.493457	0.256558	0.300345
A_75_P01041715	YBL016W:288	-0.0748186	0.588131	0.353467	0.22147	0.342512	0.10254	-0.2356	-0.171205	-0.405054	-0.284104	-0.186312	-0.3537
A_75_P01041754	YBL016W:719	-0.357221	-0.117994	-0.618608	-0.54644	-0.631337	-0.675114	-0.223023	-0.0051009	0.389279	-0.14312	-0.216354	0.152851
A_75_P01041786	YBL016W:1043	-0.850915	-0.596524	-0.577781	-0.827753	-0.901391	-1.00896	-0.119193	-0.234678	-0.494978	-0.356173	-0.34269	-0.23424
A_75_P01041810	YBL015W:-384	1.16229	0.777747	1.19364	1.009	0.873971	1.07169	0.804209	0.842256	0.911413	0.656227	0.177121	0.464968
A_75_P01041834	YBL015W:-152	-0.48273	-0.546912	-0.815689	-0.678212	-0.295445	-0.120723	-0.153946	-0.458882	-0.0415513	-0.313934	-0.180278	-0.121702
A_75_P01041856	YBL015W:81	1.48119	1.02467	1.26177	1.18351	0.931751	1.3948	0.4201	0.675884	0.667052	0.396898	0.388048	0.793397
A_75_P01041880	YBL015W:341	1.07943	0.741751	0.744789	0.706142	0.550352	1.20853	0.579344	0.614158	0.653477	0.54666	0.588845	0.693467
A_75_P01041897	YBL015W:520	-1.1281	-1.05331	-1.19976	-1.00373	-0.778417	-0.570753	-0.212035	-0.16845	0.0442693	-0.338336	-0.231431	-0.0425591
A_75_P01041919	YBL015W:781	-0.974209	-1.04155	-0.964243	-0.928277	-0.745975	-0.491394	0.0579347	0.483282	0.700522	0.516767	0.394385	0.608636
A_75_P01041943	YBL015W:1060	-1.15713	-1.00811	-1.51752	-1.31997	-0.989062	-0.775522	0.0952397	0.470243	0.325099	0.35805	0.338078	0.606529
A_75_P01041965	YBL015W:1295	-1.32099	-1.41978	-1.55464	-1.59465	-1.22164	-1.09715	0.0842593	0.167651	0.605115	0.27691	0.331824	0.486373
A_75_P01041987	YBL015W:1525	-1.30141	-1.49125	-1.44413	-1.23262	-1.06729	-0.933677	0.318691	0.238347	0.444017	0.52928	0.51976	0.598513
A_75_P01042004	YBL015W:1689	-1.11182	-1.58879	-1.41044	-1.36396	-1.01773	-0.920495	0.222935	0.225308	0.32676	0.345536	0.490132	0.494713
A_75_P01042032	YBL015W:1972	-1.33773	-1.4039	-1.41792	-1.59964	-1.41796	-1.42194	0.182029	0.339206	0.477485	0.383035	0.342102	0.583811
A_75_P01042049	YBL015W:2135	-1.81298	-1.82117	-1.73297	-1.73496	-1.64447	-1.76005	-0.0180209	0.37083	-0.0963813	0.0886712	0.165254	0.0646052
A_75_P01042075	YBL015W:2391	-2.20512	-2.10037	-2.38056	-2.38194	-2.45465	-2.6031	0.088037	-0.127085	-0.240784	-0.155942	0.0241458	-0.371876
A_75_P01042105	YBL015W:2711	-2.12841	-2.21306	-2.35225	-2.40678	-2.13227	-2.37289	-0.178317	-0.497549	-0.026537	0.0304706	0.146119	-0.0717297
A_75_P01042148	YBL015W:3151	-1.26985	-1.83058	-1.12235	-1.99411	-1.72149	-2.53011	0.655092	0.08971	1.42723	0.651503	0.718952	0.901888
A_75_P01042177	YBL014C:4167	-1.48713	-1.00347	-2.16748	-0.866648	-1.50007		-0.698539	-1.34953	-0.291519	-0.261538	-0.441859	-5.81779
A_75_P01042234	YBL014C:3617	-2.2	-1.89037	-2.08333	-1.87996	-2.18211	-2.04141	0.189772	0.0982092	-0.379459	-0.0534457	-0.158435	-0.0563756
A_75_P01042269	YBL014C:3243	-1.17649	-0.41635	-0.274206	-0.421211	-1.10954	-0.726962	0.192988	-0.107391	0.41118	0.109294	0.187442	0.327871
A_75_P01042310	YBL014C:2825	-0.834919	0.00197872	-1.1495	-0.995672	-0.900682	-0.910866	0.173436	0.099208	0.266953	0.307584	0.438384	0.602257
A_75_P01042342	YBL014C:2496	-1.53225	-1.55221	-1.60214	-1.59543	-1.24886	-1.44715	-0.278917	-0.307714	-0.0818952	0.129698	0.126872	0.233244
A_75_P01042370	YBL014C:2229	-1.61753	-1.9083	-1.67362	-1.81064	-1.68297	-1.81725	-0.225194	-0.147593	0.401685	-0.130381	-0.146627	0.143814
A_75_P01042401	YBL014C:1920	-0.838338	-1.36728	-1.04295	-1.05789	-0.891243	-0.994501	0.217679	0.113298	0.699576	0.480398	0.476487	0.615546
A_75_P01042437	YBL014C:1542	-0.256793	-0.592763	-0.518027	-0.520905	-0.302696	-0.527693	0.420717	0.396255	0.705356	0.64285	0.677843	0.835191
A_75_P01042454	YBL014C:1359	-0.776567	-1.08751	-1.07955	-0.923859	-0.899576	-0.895978	0.0777599	0.0058484	0.117816	0.0998699	0.216353	0.216487
A_75_P01042478	YBL014C:1148	-0.269029	-0.69557	-0.554738	-0.475392	-0.24431	-0.419874	0.245111	0.00173883	0.746581	0.405732	0.381617	0.440095
A_75_P01042511	YBL014C:852	-0.00620534	-0.00517175	0.120172	0.133233	-0.0145386	0.0825451	0.346454	0.379394	0.77391	0.503233	0.521113	0.51508
A_75_P01042531	YBL014C:650	-0.243834	-0.0950075	-0.155204	-0.242491	-0.017272	-0.0734447	-0.15906	-0.324149	0.207301	-0.115953	0.0268828	0.220734
A_75_P01042557	YBL014C:366	0.23006	0.384632	0.241535	0.452056	0.193108	0.435077	-0.168928	-0.0686056	0.140534	-0.140924	-0.0675035	-0.0830733
A_75_P01042575	YBL014C:197	0.285121	0.556444	0.558169	0.578847	0.608961	0.655774	-0.308042	-0.134547	-0.0122609	-0.291525	-0.242332	-0.194074
A_75_P01042611	YBL013W:-125	1.5006	0.916913	1.80022	1.52115	1.04606	1.45303	0.445709	1.16058	1.16835	0.881346	0.284963	0.878226
A_75_P01042638	YBL013W:120	-0.0799871	-0.133339	0.0447966	0.110133	0.174616	0.386249	-0.455664	-0.536376	-0.2538	-0.603219	-0.455944	-0.255518
A_75_P01042671	YBL013W:482	-0.809403	-0.552492	-0.542555	-0.413513	-0.735119	-0.483618	-0.0796572	0.274816	0.543024	0.387284	0.12199	0.489392
A_75_P01042686	YBL013W:650	-0.23265	-0.412283	-0.375648	-0.301593	-0.460896	-0.141021	0.366247	0.503492	0.469724	0.441022	0.407707	0.606648
A_75_P01042720	YBL013W:998	-1.55497	-1.31992	-1.61347	-1.54586	-1.32636	-1.28035	-0.349118	-0.274785	-0.401448	-0.350731	-0.416649	-0.179558
A_75_P01042742	YBL011W:-266	-0.140196	0.533547	0.533506	0.287231	0.101641	0.140681	-0.482401	-0.00699569	0.0260274	0.0073104	-0.194955	-0.739324
A_75_P01042758	YBL011W:-84	-0.435701	0.452716	-0.162265	-0.04792	0.121091	0.0883586	-0.476356	-0.468011	-1.07992	-0.889641	-0.586268	-0.52991
A_75_P01042799	YBL011W:338	0.770159	0.873121	0.736252	0.859442	1.06268	1.18376	0.120842	0.395759	0.344146	0.233117	0.258493	0.493601
A_75_P01042825	YBL011W:594	-0.449703	-0.0636094	-0.330705	-0.371905	-0.0756034	0.058282	-0.497616	-0.0562247	0.228383	-0.30335	-0.22244	-0.0418487
A_75_P01042848	YBL011W:853	-0.0520998	0.0490647	0.0617726	0.026152	0.348428	0.457327	0.272171	0.491234	0.579256	0.505856	0.531879	0.576026
A_75_P01042879	YBL011W:1173	-0.857128	-0.696894	-0.837667	-0.660344	-0.464099	-0.359694	0.0948066	0.211144	0.372949	0.285801	0.289741	0.538591
A_75_P01042919	YBL011W:1533	-0.628935	-0.787705	-0.891452	-0.823975	-0.450889	-0.660392	0.197661	0.502554	0.543977	0.481788	0.330306	0.647603
A_75_P01042940	YBL011W:1735	-1.04675	-1.01857	-1.01633	-0.891087	-0.804333	-0.706996	0.133077	0.532245	0.469721	0.360701	0.338736	0.559932
A_75_P01042965	YBL011W:2031	-0.00683218	-0.220173	-0.329472	-0.31144	-0.306983	-0.0950181	0.318663	0.461514	0.648462	0.551516	0.688201	1.01367
A_75_P01042992	YBL011W:2296	0.0756158	-0.0412243	-0.0379409	0.0456639	0.123283	0.134674	0.394598	0.25446	0.2858	0.440401	0.657533	0.958136
A_75_P01043015	YBL010C:889	-0.984097	-0.902402	-0.867955	-0.868521	-0.64949	-0.830286	-0.437563	-0.167001	-0.183202	-0.196187	-0.0475636	-0.0837207
A_75_P01043042	YBL010C:614	1.23061	1.02851	1.30274	1.10648	0.928007	1.20335	0.381435	0.235676	0.47082	0.446728	0.509994	0.601524
A_75_P01043067	YBL010C:366	1.8262	1.75552	1.83801	1.78098	1.49453	1.55808	0.633578	0.615992	0.867571	0.826013	0.951997	0.993149
A_75_P01043089	YBL010C:160	1.94809	1.56042	1.65452	1.61785	1.55932	1.77167	-0.0537995	-0.462691	0.634304	0.451635	0.665597	0.442041
A_75_P01043107	YBL010C:-47	1.60484	1.61455	1.88334	1.64026	1.43234	1.45249	-0.304752	0.216046	-0.403174	0.00101504	0.282021	-0.14412
A_75_P01043130	YBL009W:27	0.764435	1.32073	0.983546	1.16175	0.863978	0.887326	0.225404	0.123429	0.321267	0.351931	0.649903	0.20502
A_75_P01043150	YBL009W:214	1.03695	1.23553	1.0351	1.02385	1.01228	0.881302	-0.0219897	0.246501	0.296121	0.312754	0.509174	0.185514
A_75_P01043177	YBL009W:506	0.491296	0.399486	0.103558	0.122382	0.378771	0.1546	0.0751113	0.13046	0.459656	0.260857	0.390065	0.247502
A_75_P01043195	YBL009W:680	-0.0583887	-0.214233	-0.242851	-0.34093	-0.252387	-0.388419	-0.0953122	-0.0125916	0.0747218	-0.194368	-0.01185	0.00618131
A_75_P01043212	YBL009W:874	0.254072	0.401432	0.396265	0.390204	0.29279	0.37764	0.601398	0.493737	0.422896	0.406361	0.474505	0.545251
A_75_P01043234	YBL009W:1083	-0.581636	-0.407735	-0.471327	-0.299798	-0.222846	-0.361796	0.23356	0.237905	0.824222	0.603677	0.558563	0.524537
A_75_P01043260	YBL009W:1300	-1.10465	-0.933082	-1.24441	-1.06316	-0.916289	-1.31855	-0.136238	0.0936758	0.182054	0.0716911	0.0354445	-0.00880585
A_75_P01043281	YBL009W:1508	-0.35472	-0.466389	-0.347757	-0.499231	-0.445975	-0.51397	0.232433	0.0845047	0.749637	0.456512	0.565567	0.590457
A_75_P01043315	YBL009W:1822	-0.85146	-0.688096	-0.767495	-0.750468	-0.726016	-0.73122	0.0545927	0.179589	0.308396	0.313783	0.545081	0.340234
A_75_P01043334	YBL009W:1996	-1.05467	-0.813187	-0.949095	-0.81749	-0.752579	-1.02793	-0.0441279	-0.13015	-0.221045	0.112908	0.243375	-0.125319
A_75_P01043359	YBL008W-A:33	1.14351	0.620008	0.856695	0.84671	0.78692	0.777591	-0.11175	0.1233	-0.130402	0.156748	0.370638	0.0577176
A_75_P01043396	YBL008W:164	1.75503	1.60619	1.62816	1.36971	1.3469	1.33012	0.0974003	0.22185	0.0509649	0.431253	0.685375	0.401596
A_75_P01043421	YBL008W:405	0.761976	0.680928	1.04832	0.953737	0.829683	1.04731	0.506422	0.551322	0.386406	0.534315	0.692977	0.477462
A_75_P01043443	YBL008W:607	-0.661102	-0.04285	-0.271885	-0.128736	-0.418586	-0.334579	0.122759	0.315587	0.209629	0.190063	0.278919	-0.0559973
A_75_P01043466	YBL008W:840	-0.323378	-0.699971	-0.64895	-0.609371	-0.435176	-0.362846	0.29495	0.470363	0.523862	0.490075	0.546165	0.437303
A_75_P01043510	YBL008W:1257	-1.59161	-1.20544	-1.46494	-1.16466	-1.10593	-1.46403	0.216986	0.438219	0.152787	0.471546	0.532043	0.320471
A_75_P01043535	YBL008W:1520	-1.06638	-0.756274	-1.18733	-1.20384	-1.17439	-1.0505	0.559912	0.77133	0.825824	0.825431	0.880069	0.91262
A_75_P01043560	YBL008W:1739	-1.50978	-1.56034	-1.48843	-1.47742	-1.32189	-1.61905	0.291388	0.520529	0.502707	0.646001	0.744295	0.55174
A_75_P01043591	YBL008W:2068	-1.10212	-1.00224	-1.26885	-1.32005	-0.995023	-0.829025	0.878207	0.781675	1.13027	1.11322	1.12396	1.35354
A_75_P01043621	YBL008W:2354	-1.48445	-1.67026	-1.72775	-1.79136	-1.5701	-1.59723	0.441015	0.353627	0.570048	0.590857	0.84709	0.676578
A_75_P01043652	YBL008W:2699	-2.23917	-2.14867	-2.37522	-2.25574	-2.0033	-2.16762	-0.0227567	0.209513	0.350512	0.104609	0.316295	0.325923
A_75_P01043670	YBL007C:3817	-0.165509	-0.168994	-0.334463	-0.779217	-0.854183	-0.321356	0.458541	0.299997	0.206204	0.311181	0.434787	0.682939
A_75_P01043702	YBL007C:3493	-1.91085	-1.94114	-2.02365	-2.01403	-1.77272	-1.85479	-0.299404	0.0424075	0.343948	-0.0210115	0.100538	0.243053
A_75_P01043728	YBL007C:3229	-1.28967	-1.24967	-1.53252	-1.46155	-1.23612	-1.25649	0.202759	0.332335	1.04805	0.618723	0.775743	0.969548
A_75_P01043753	YBL007C:2967	-1.60415	-1.49909	-1.56713	-1.49391	-1.24777	-1.27717	0.135005	0.402498	0.691444	0.460483	0.634866	0.812752
A_75_P01043772	YBL007C:2726	-1.2641	-1.41029	-1.5965	-1.48455	-1.2006	-1.33423	0.184652	0.616919	0.640006	0.524304	0.577765	0.909824
A_75_P01043801	YBL007C:2396	-0.921358	-1.0637	-1.1074	-1.05493	-0.79501	-0.781271	0.526892	0.672932	1.0579	0.930336	0.909033	1.07498
A_75_P01043833	YBL007C:2073	-1.43372	-1.23028	-1.56802	-1.4448	-1.11344	-1.26869	-0.0832053	-1.98736e-05	-0.340413	-0.137941	-0.0813658	-0.048661
A_75_P01043860	YBL007C:1814	-1.06946	-1.16325	-1.08877	-1.10775	-0.777418	-0.579409	-0.015087	0.361982	0.642944	0.451712	0.427563	0.975459
A_75_P01043891	YBL007C:1512	-1.27226	-1.3657	-1.48002	-1.28956	-1.05795	-0.941051	-0.346729	-0.103072	0.15261	-0.170459	-0.0826747	0.262516
A_75_P01043912	YBL007C:1285	-0.970396	-1.0242	-1.3102	-1.00662	-0.706454	-0.775069	-0.0159369	0.191945	0.187342	-0.130777	0.149806	0.0313705
A_75_P01043943	YBL007C:971	0.739952	0.912305	0.758066	0.785442	0.969286	1.25132	0.529124	0.416263	1.10794	0.669181	0.73128	0.950208
A_75_P01043966	YBL007C:751	0.853205	0.932755	0.94823	0.967645	1.00508	1.27251	0.237851	0.0567445	0.747508	0.443267	0.441889	0.802191
A_75_P01043991	YBL007C:518	1.08126	1.20163	1.03421	0.959333	1.2876	1.33736	0.039903	0.2732	0.507855	0.442534	0.536096	0.638031
A_75_P01044019	YBL007C:264	1.82088	1.78118	1.6785	1.69462	1.65955	1.78823	0.159865	0.450773	0.343972	0.242625	0.363572	0.610417
A_75_P01044071	YBL007C:-222	1.30034	1.67611	1.42852	1.38406	1.17134	1.33122	-0.314141	-0.635446	-0.68983	-0.797709	-0.364191	-0.757241
A_75_P01044089	YBL006C:349	0.815325	1.02296	0.54219	0.663408	0.880274	0.964777	-0.0417664	0.15833	0.0349366	-0.0590622	0.136654	0.276061
A_75_P01044105	YBL006C:169	-0.247748	-0.124821	-0.0206328	-0.044336	-0.0534351	0.240243	-0.702721	-0.441339	-0.536906	-0.648628	-0.331578	-0.379089
A_75_P01044120	YBL006C:3	0.207624	0.792636	0.439105	0.339481	0.602367	0.625908	-0.477594	-0.478379	-0.460119	-0.515839	-0.232858	-0.33235
A_75_P01044137	YBL005W:-167	1.6953	2.31317	1.76329	1.78783	1.52945	1.30948	0.924828	0.72407	0.91129	0.659808	0.709919	1.15156
A_75_P01044167	YBL005W:126	-0.084054	-0.187834	-0.0547907	-0.150932	-0.105965	0.00337893	-0.226802	-0.0790219	-0.26793	-0.455527	-0.163792	-0.471318
A_75_P01044207	YBL005W:495	0.0434093	0.355192	0.125034	0.280708	0.345304	0.428148	-0.317279	-0.158265	-0.234063	-0.209979	-0.0186131	0.0834897
A_75_P01044224	YBL005W:680	-0.324347	-0.09318	-0.419799	-0.192337	-0.265399	-0.0691629	-0.35455	-0.117479	-0.126531	-0.123492	-0.0320877	0.0305394
A_75_P01044261	YBL005W:1019	-1.05968	-0.940506	-0.939234	-0.790822	-0.777686	-0.846858	-0.336711	-0.189433	-0.157786	-0.294753	-0.188942	-0.0639396
A_75_P01044286	YBL005W:1253	0.115115	0.157152	-0.0871602	0.103619	-0.105526	0.0872162	0.630545	0.314583	0.571256	0.480101	0.603003	0.655221
A_75_P01044308	YBL005W:1471	0.121942	-0.0912444	0.108011	0.0659641	-0.081239	0.0246046	0.526458	0.622301	0.584888	0.56978	0.550566	0.830679
A_75_P01044328	YBL005W:1674	-1.63681	-1.65936	-1.69434	-1.46724	-1.31867	-1.55664	-0.212301	-0.0469029	-0.0461775	-0.189597	-0.104257	-0.106
A_75_P01044347	YBL005W:1874	-1.44107	-1.39542	-1.43467	-1.33571	-1.10043	-1.24476	-0.164108	-0.219998	0.0322806	-0.00394184	0.00948764	0.293826
A_75_P01044387	YBL005W:2286	-0.648426	-0.645361	-0.884363	-0.65209	-0.483475	-0.686495	0.0113644	-0.019376	-0.389938	-0.0249872	0.18332	0.148446
A_75_P01044405	YBL005W:2465	-0.339789	-0.478225	-0.54622	-0.430343	-0.196667	-0.314525	-0.0716194	-0.126364	0.0255636	0.276462	0.376043	0.468036
A_75_P01044428	YBL005W:2721	-0.78433	-0.621877	-0.944077	-0.879479	-0.788918	-0.969557	-0.159947	-0.0750914	-0.341915	-0.415152	-0.0172003	-0.33912
A_75_P01044446	YBL005W:2895	0.561071	0.827519	0.775619	0.841891	0.594215	0.737557	0.204635	0.182865	0.229789	0.226917	0.434278	0.560851
A_75_P01044472	YBL004W:-6993	0.724135	0.829104	0.90488	0.81217	0.789479	0.659593	-0.0282662	-0.31144	0.306042	0.0526402	0.393413	0.229201
A_75_P01044492	YBL004W:-6777	1.20448	1.01538	1.00883	1.07777	1.01617	1.14695	-0.502196	-0.529359	-0.552792	-0.364623	-0.141081	-0.0760163
A_75_P01044510	YBL004W:-6597	1.7299	1.53715	1.80164	1.59011	1.3062	1.18684	0.133565	0.773565	0.786872	0.151697	0.220117	0.323615
A_75_P01045088	YBL004W:-693	-1.46947	-0.941282	-1.94178	-1.56775	-1.58651	-1.891	-0.0151179	0.0406502	-0.779226	-0.341508	-0.0918751	-0.563653
A_75_P01045127	YBL004W:-324	-0.674594	-0.989405	-0.687561	-0.684276	-0.682286	-0.237986	-0.102598	-0.367051	0.00174064	0.470107	0.903804	0.536638
A_75_P01045166	YBL004W:62	-0.207442	-0.104883	0.114131	-0.0762374	-0.0281265	0.000746357	-0.510642	-0.137333	0.188001	-0.0904799	0.133846	0.132433
A_75_P01045201	YBL004W:429	-0.0154502	0.157423	0.00226283	0.0714564	0.0811959	-0.00338707	-0.0603313	0.106259	0.798695	0.329599	0.52824	0.475162
A_75_P01045240	YBL004W:835	-0.305993	-0.300945	-0.222112	-0.177426	-0.22532	-0.352742	0.0195213	0.375216	0.803187	0.670128	0.684392	0.950898
A_75_P01045264	YBL004W:1084	-0.725152	-0.911545	-0.734776	-0.870676	-0.901934	-1.32889	0.126435	0.152869	0.567357	0.311891	0.695096	0.367803
A_75_P01045286	YBL004W:1317	-0.714174	-0.743423	-0.577713	-0.604671	-0.67093	-0.835621	0.457732	0.555877	0.864602	0.808705	0.98242	1.0399
A_75_P01045306	YBL004W:1521	-1.78661	-1.72453	-1.82552	-1.80485	-1.78636	-2.2063	-0.0127016	-0.0949387	0.443878	-0.103595	0.140215	0.120023
A_75_P01045327	YBL004W:1722	-0.717547	-0.796557	-0.686725	-0.87128	-1.03003	-1.23685	0.679973	0.374682	1.00232	1.03549	1.10661	1.12733
A_75_P01045354	YBL004W:1986	-0.636508	-1.00324	-0.864749	-0.999699	-1.12706	-1.07689	0.761734	0.610138	1.07087	1.11542	1.15679	1.25891
A_75_P01045390	YBL004W:2353	-1.68016	-1.82121	-1.70591	-1.81506	-1.68779	-2.17264	0.0621552	0.251371	0.663197	0.447585	0.730801	0.56522
A_75_P01045429	YBL004W:2697	-0.926645	-0.955033	-1.02854	-0.945675	-1.36451	-1.37907	0.942683	1.1074	1.18799	1.12996	1.40704	1.35174
A_75_P01045471	YBL004W:3103	-1.82034	-1.93609	-2.00183	-1.99917	-1.94113	-2.17468	0.126009	0.160493	0.618681	0.370898	0.801138	0.546622
A_75_P01045489	YBL004W:3291	-1.84091	-2.12555	-2.22962	-2.06015	-2.03365	-2.29549	-0.189851	0.212148	0.64547	0.083551	0.49704	0.316495
A_75_P01045514	YBL004W:3543	-1.03075	-1.40877	-1.12596	-1.39739	-1.32429	-1.58374	0.522415	0.325992	1.06523	0.873581	1.26376	1.09542
A_75_P01045539	YBL004W:3802	-1.22762	-0.130845	-1.01857	-0.873341	-1.45708	-1.3845	1.0866	0.805933	1.53036	1.38542	1.54923	1.57989
A_75_P01045559	YBL004W:4007	-1.06568	-1.53064	-1.22724	-1.36899	-1.40278	-1.74185	0.688393	0.538233	0.870188	0.898362	1.23496	1.065
A_75_P01045589	YBL004W:4304	-0.527577	-0.889874	-0.526637	-0.633544	-0.955033	-0.958137	1.18476	0.858097	1.04234	1.13056	1.40981	1.30299
A_75_P01045626	YBL004W:4654	-1.94223	-2.13732	-1.97855	-2.02612	-1.98069	-2.32459	-0.105237	0.260531	0.670245	0.358787	0.600684	0.712808
A_75_P01045654	YBL004W:4972	-1.50343	-1.57624	-1.65407	-1.8245	-1.52964	-1.89149	0.470032	0.400568	0.574695	0.916244	1.18883	1.222
A_75_P01045705	YBL004W:5429	-1.21583	-1.41283	-1.64197	-1.78492	-1.75953	-1.92506	0.843577	0.740987	0.85943	0.987746	1.24288	1.13259
A_75_P01045724	YBL004W:5622	-1.62497	-1.70637	-1.6711	-1.72998	-1.85669	-1.90706	0.412061	0.659298	1.12179	0.867418	0.95353	1.0964
A_75_P01045743	YBL004W:5832	-0.996755	-1.17348	-1.02496	-1.09709	-1.0484	-1.25246	0.977195	0.970056	1.41377	1.46125	1.73945	1.77306
A_75_P01045768	YBL004W:6053	-1.30323	-1.42529	-1.11381	-1.16769	-1.35045	-1.45406	0.971218	0.94148	1.34385	1.3968	1.51956	1.72548
A_75_P01045805	YBL004W:6414	-0.444352	-1.01693	0.0145173	-0.135275	-0.571663	-0.473798	1.44684	1.54673	1.8236	2.08209	2.11738	2.15234
A_75_P01045831	YBL004W:6683	-1.07104	-1.1428	-1.14131	-1.1101	-0.974391	-1.09752	1.00022	1.27267	1.91164	1.59473	1.86796	1.9503
A_75_P01045863	YBL004W:7010	-0.511242	-0.527203	-0.521205	-0.473794	-0.569084	-0.645476	1.5899	1.43958	1.69115	1.86827	1.88527	2.06727
A_75_P01045891	YBL004W:7271	-0.270664	0.0153245	0.301327	0.139904	-0.288981	-0.204538	1.63131	1.32277	1.58897	1.65554	1.61537	1.93446
A_75_P01045938	YBL003C:451	0.252837	0.38803	0.500234	0.352433	0.213691	0.208647	0.949054	1.16607	1.17182	1.14798	1.17097	1.31132
A_75_P01045964	YBL003C:183	-0.689098	-0.525664	-0.785152	-0.656271	-0.514127	-0.723932	-0.108652	-0.204478	0.323984	-0.016194	0.163891	-0.0992029
A_75_P01046002	YBL003C:-237	-0.417552	-0.209576	-0.584055	-0.611541	-0.485274	-1.13592	-0.352509	-0.290087	-0.724427	-0.282928	0.206652	-1.45624
A_75_P01046031	YBL002W:-186	1.08554	0.958551	1.05025	1.09889	1.08071	0.627709	0.535387	0.229263	0.617215	0.417695	1.05888	0.585928
A_75_P01046049	YBL002W:-17	0.209288	0.362598	0.186944	0.258198	0.184155	0.174198	0.141058	0.517479	0.512394	0.56827	0.651894	0.916284
A_75_P01046080	YBL002W:273	0.708868	0.933761	0.805042	0.712867	0.998667	0.86226	0.76755	0.928514	1.22158	1.04459	1.50512	1.35143
A_75_P01046103	YBL002W:485	0.804914	0.651327	1.11658	0.822221	0.711516	0.753407	0.594252	0.680392	0.811346	0.798832	1.20594	1.08918
A_75_P01046125	YBL001C:267	0.198817	0.354523	0.0111678	0.221675	0.133874	0.236755	0.448133	0.704447	0.733622	0.482044	0.671893	0.797533
A_75_P01046161	YBL001C:-84	0.55357	0.781531	0.499644	0.413747	0.377646	0.599256	0.881839	1.01304	0.348499	0.773484	1.18501	1.01347
A_75_P01046182	YBL001C:-288	-1.96837	-2.03376	-2.34173	-2.21578	-1.89148	-1.94679	0.63364	0.732231	0.755638	0.512902	1.08849	0.867488
A_75_P01046199	YBL001C:-454	-1.74725	-1.25278	-1.04024	-1.28226	-1.59274	-1.48197	1.16771	1.41972	1.88858	1.61052	1.51016	1.87993
A_75_P01046222	YBL001C:-668	-0.71994	-0.992463	-0.4064	-0.476959	-0.982254	-0.84077	1.96185	1.83169	1.59854	1.67999	1.82746	2.02502
A_75_P01046253	YBL001C:-965	-1.31476	-1.08482	-1.06628	-0.752839	-1.16909	-1.60649	2.2681	2.37081	2.12978	2.21093	2.64228	2.72232
A_75_P01046283	YBL001C:-1257	-0.441342	-0.793557	-0.644867	-0.739999	-0.608215	-0.788523	1.71212	1.83412	2.2746	1.97524	2.4227	2.37014
A_75_P01046312	YBR001C:2238	-1.75977	-1.83124	-1.85018	-1.78759	-1.72192	-1.90839	0.471611	0.710941	0.803536	0.370976	0.42408	0.402834
A_75_P01046334	YBR001C:2020	-1.94003	-2.00769	-2.03667	-1.83308	-1.55336	-1.73602	0.318139	0.76482	1.18739	0.488298	0.320398	0.810029
A_75_P01046358	YBR001C:1780	-1.05899	-1.09441	-0.944217	-0.969034	-0.756191	-0.880544	1.09113	1.66822	2.06847	1.58433	1.76418	1.76784
A_75_P01046387	YBR001C:1471	-0.0519519	-0.406569	-0.108896	-0.19242	-0.172649	-0.116919	1.63816	1.67825	2.02125	1.79711	1.77256	2.03403
A_75_P01046414	YBR001C:1205	-0.791704	-0.804371	-0.760197	-0.547831	-0.450287	-0.382951	0.869062	1.15617	2.03991	1.3367	1.29268	1.80552
A_75_P01046435	YBR001C:1029	-1.40243	-1.31746	-1.29756	-1.13203	-0.962218	-0.965693	0.467964	0.894191	1.10591	0.479025	0.446109	0.484152
A_75_P01046455	YBR001C:849	-0.814497	-0.821084	-0.831654	-0.535676	-0.378982	-0.191072	0.592189	0.682605	1.78676	0.806181	0.924785	1.09678
A_75_P01046485	YBR001C:521	-0.427223	-0.0776296	-0.261651	-0.148928	0.108718	0.322475	0.278799	0.603339	1.19883	0.414388	0.722796	0.752029
A_75_P01046516	YBR001C:210	0.346204	0.475572	0.379186	0.467937	0.738192	0.82487	0.452384	0.883098	1.40268	0.857317	0.975177	1.10642
A_75_P01046538	YBR001C:-16	2.20582	1.1507	1.82477	1.71825	1.67702	1.82875	1.60225	1.22576	1.13273	1.11685	0.939291	1.27064
A_75_P01046593	YBR002C:724	-0.392298	-0.134972	-0.434647	-0.201068	-0.252613	-0.246646	0.272265	0.598818	0.371498	0.0951958	0.149003	-0.173799
A_75_P01046617	YBR002C:478	0.33366	0.798968	0.503152	0.703428	0.658312	0.667871	0.263927	0.718692	0.678446	0.57174	0.579131	0.288401
A_75_P01046646	YBR002C:203	-0.257532	-0.0768754	-0.0548313	-0.153146	-0.0178674	0.256577	0.10869	0.329087	0.961509	0.177568	0.272811	0.314213
A_75_P01046661	YBR002C:32	0.360487	0.503238	0.322963	0.538047	0.691063	0.69555	0.364851	0.301032	0.802817	0.484197	0.742615	0.58632
A_75_P01046676	YBR003W:-87	1.65391	1.59555	1.77267	1.66831	1.73822	1.68337	1.61028	1.65682	1.46578	1.52111	1.75925	1.37044
A_75_P01046715	YBR003W:277	1.45435	1.33544	1.12506	1.1904	1.15738	1.07821	1.08343	1.49835	1.11747	1.17658	1.37986	1.18602
A_75_P01046738	YBR003W:533	0.356017	0.631181	0.389917	0.549446	0.410466	0.608499	1.12519	1.4198	2.00536	1.41126	1.2887	1.4528
A_75_P01046760	YBR003W:765	-0.442461	-0.445802	-0.425109	-0.396115	-0.125405	-0.396444	0.744545	1.00452	1.40461	0.91605	1.06433	1.05596
A_75_P01046780	YBR003W:947	0.0320089	0.373073	0.0729304	0.501951	0.249203	0.463722	2.06207	1.68979	1.91809	1.85977	1.96066	1.99792
A_75_P01046815	YBR003W:1282	0.0286419	-0.230485	-0.0833677	-0.123038	-0.0383304	-0.136824	1.55104	1.62534	1.3525	1.68964	1.71186	1.79228
A_75_P01046850	YBR004C:1228	-0.283127	-0.259219	-0.361861	-0.430027	-0.309682	-0.429026	1.57365	1.73769	1.88863	1.6959	1.86139	1.73869
A_75_P01046871	YBR004C:1032	-0.691786	-0.652355	-0.663303	-0.580967	-0.510261	-0.730852	1.58786	1.67199	1.62617	1.71494	1.86708	1.68249
A_75_P01046890	YBR004C:843	-0.917341	-0.6552	-0.779447	-0.616775	-0.695931	-0.882731	0.671296	1.14872	1.538	1.29152	1.2011	1.1574
A_75_P01046911	YBR004C:659	-0.257626	0.0561451	-0.0850191	0.0690769	0.0732934	0.144923	1.05776	1.44938	2.16382	1.69192	1.70736	1.83398
A_75_P01046930	YBR004C:451	1.40367	1.44053	1.6887	1.54885	1.2319	1.30371	1.64741	1.7808	1.88071	1.91523	1.94891	2.08331
A_75_P01046953	YBR004C:233	-0.00919745	0.285034	-0.0258096	0.0722243	0.206789	0.124718	0.341325	0.749968	1.63319	0.678401	1.01669	0.94809
A_75_P01046977	YBR004C:-4	0.082207	0.386149	0.0542696	0.236927	0.165944	0.0791531	0.47764	0.873769	0.980085	0.740585	0.930425	0.783768
A_75_P01047006	YBR005W:72	0.678745	1.02105	0.867946	0.734423	0.649794	0.907789	0.894645	1.12547	1.72541	1.17207	1.1619	1.46519
A_75_P01047046	YBR005W:441	0.132594	0.479053	0.222696	0.285073	0.215171	0.316812	0.598022	1.11114	1.74961	0.999359	1.01687	1.14994
A_75_P01047067	YBR006W:-440	1.22885	0.957793	1.15446	0.939325	1.05185	1.05906	1.35141	1.52921	1.80388	1.73057	1.87417	1.72107
A_75_P01047100	YBR006W:-136	-0.307148	-0.0278099	-0.00474287	0.0779118	-0.0719643	0.509982	1.5957	1.35883	1.66745	1.49514	1.72228	1.18123
A_75_P01047127	YBR006W:207	-1.3018	-1.03976	-1.36724	-1.17606	-0.873579	-0.464934	0.292242	0.591012	0.947712	0.287674	0.488124	0.443139
A_75_P01047151	YBR006W:420	-1.00532	-0.806499	-1.05636	-0.789721	-0.592467	-0.291685	0.382818	0.74218	0.962545	0.660425	0.893575	0.95798
A_75_P01047179	YBR006W:710	0.562433	0.550672	0.385012	0.287367	0.301783	0.597164	1.20947	1.39739	1.89321	1.46884	1.57247	1.73039
A_75_P01047200	YBR006W:916	0.319667	0.257918	0.396746	0.205014	0.238585	0.391481	1.12531	1.28138	1.50112	1.22254	1.4042	1.33408
A_75_P01047223	YBR006W:1138	0.284341	0.0752326	-0.192096	-0.150192	0.228396	0.290103	0.56205	0.595446	1.16635	0.75418	1.04459	1.32534
A_75_P01047243	YBR006W:1330	0.694581	1.08699	0.778108	0.814531	0.935055	1.09629	0.900191	0.409614	1.15698	0.876806	1.34236	1.18865
A_75_P01047273	YBR007C:2359	0.451845	0.508088	0.532204	0.367805	0.388808	0.371478	0.854253	0.824202	0.609778	0.683976	1.09238	0.955644
A_75_P01047294	YBR007C:2146	-1.29573	-1.26354	-1.39156	-1.36163	-1.09759	-1.34424	-0.0607518	0.325795	0.983217	0.209638	0.386124	0.583052
A_75_P01047327	YBR007C:1808	-1.47845	-1.33408	-1.61126	-1.37019	-1.13727	-1.31549	0.192616	0.642289	1.05848	0.536752	0.655014	0.825419
A_75_P01047357	YBR007C:1526	-0.173474	-0.557353	-0.317983	-0.317725	-0.226253	-0.152026	1.47423	1.51471	1.92186	1.72182	1.70276	1.98331
A_75_P01047388	YBR007C:1249	-1.11449	-0.893464	-1.03757	-0.910495	-0.632376	-0.815047	0.528078	1.04646	1.39176	0.935828	0.916109	1.16826
A_75_P01047414	YBR007C:939	1.14516	0.176242	0.905094	0.900266	0.920235	1.04849	1.23601	1.41096	1.70932	1.46785	1.44991	1.55021
A_75_P01047461	YBR007C:504	2.36248	2.03676	2.17184	2.05545	1.88197	2.09983	1.22158	1.4321	1.27315	1.39745	1.40659	1.44216
A_75_P01047488	YBR007C:253	2.01462	2.06042	1.97455	1.95675	1.85913	1.89633	0.89473	0.971868	1.16519	1.29664	1.2859	1.3347
A_75_P01047515	YBR007C:-31	0.550624	0.696633	0.920986	0.904943	0.905124	0.643959	-0.0654036	0.581519	0.203721	0.552862	0.742391	0.253915
A_75_P01047534	YBR007C:-215	1.46092	1.27744	1.42128	1.12066	0.66821	1.00556	0.541808	0.831762	0.79406	0.721052	0.927798	0.712923
A_75_P01047557	YBR007C:-452	-0.0863569	-0.0798065	0.103041	-0.409019	-0.307063	-0.138799	0.415087	0.651592	1.18947	1.02111	1.01372	1.00691
A_75_P01047573	YBR007C:-637	0.127832	-0.506157	-0.0575249	-0.0571144	-0.325787	-0.342009	0.749725	0.707751	0.908597	0.79656	0.941341	0.976551
A_75_P01047599	YBR007C:-876	-0.847536	-0.733789	-0.729322	-0.728707	-0.954783	-0.718715	0.742283	0.543856	1.03382	0.804049	0.944045	0.880491
A_75_P01047625	YBR007C:-1112	-0.782029	-0.881317	-0.949785	-1.04767	-0.786215	-0.81754	1.02965	0.58853	0.580958	1.02061	1.08182	1.31725
A_75_P01047641	YBR007C:-1274	-1.10482	-1.40421	-1.35569	-1.42327	-1.02436	-1.22985	0.374394	0.297791	0.840161	0.613229	0.955109	0.721816
A_75_P01047666	YBR007C:-1543	-1.82736	-1.4779	-1.75629	-1.64573	-1.61555	-1.81822	-0.0756261	0.237299	0.240341	0.237651	0.216688	0.318021
A_75_P01047698	YBR008C:1341	-1.36217	-1.3723	-1.40529	-1.39941	-1.37939	-1.42377	0.149928	0.444818	0.481748	0.0474031	0.294932	0.0814021
A_75_P01047756	YBR008C:784	-1.42394	-0.977682	-1.39358	-1.09461	-1.0361	-0.917303	0.261802	0.469932	0.726589	0.264341	0.376347	0.379263
A_75_P01047802	YBR008C:319	-0.631028	-0.382912	-0.96075	-0.735513	-0.56341	-0.518359	-0.0622583	0.259623	0.678084	0.0848023	0.231823	0.348591
A_75_P01047836	YBR008C:9	0.119942	0.701976	0.37664	0.361357	0.374085	0.396753	0.076934	0.272052	0.236924	0.140258	0.388911	0.0515743
A_75_P01047861	YBR008C:-220	1.61015	1.82393	1.98863	1.85696	1.61492	1.70716	0.749465	0.670315	0.917385	0.635404	0.830733	0.687843
A_75_P01047902	YBR008C:-640	-0.242497	0.151184	-0.0336721	-0.0249391	0.281624	-0.394939	-0.576336	-0.176699	-0.532352	-0.394778	-0.0550183	-0.278095
A_75_P01047935	YBR008C:-971	0.365716	0.912338	0.883099	0.763736	0.473237	0.590688	-0.112492	0.0486462	-0.372457	-0.446621	-0.206886	-0.0965692
A_75_P01047986	YBR009C:-16	1.51781	1.35493	1.08511	0.934196	1.00554	1.11998	0.0461451	0.127612	0.208992	0.156069	0.173596	-1.79056
A_75_P01048020	YBR010W:-278	-0.919042	0.00164529	-0.513014	-0.650814	-0.689857	-0.954611	-1.36298	-0.582216	-0.98027	-1.03034	-1.33598	-1.32909
A_75_P01048039	YBR010W:-75	0.0471389	0.168274	0.0239552	0.15054	0.057266	-0.150681	-1.08853	-0.715269	-1.12084	-1.08932	-0.521894	-1.24551
A_75_P01048085	YBR010W:400	1.23248	1.03903	1.11216	0.889448	1.11483	0.943181	-0.274494	-0.27137	0.180577	-0.319711	0.172876	0.0311362
A_75_P01048099	YBR010W:575	0.921255	0.714335	0.797602	0.719029	0.498538	0.720412	0.950906	-0.188996	-0.270463	-0.294673	-0.0231179	-0.0308344
A_75_P01048120	YBR011C:874	0.46292	0.777539	0.496081	0.552731	0.80151	0.719254	0.0151681	-0.175422	0.0911911	-0.0863996	0.243478	0.0669726
A_75_P01048144	YBR011C:650	-0.128578	-0.142162	-0.000825485	-0.171597	0.426882	0.273621	-0.598887	-0.354268	0.0313421	-0.412099	-0.196366	-0.139912
A_75_P01048165	YBR011C:428	1.10922	1.1909	1.18634	1.18601	1.32688	1.41926	0.106172	0.224904	0.683142	0.426679	0.538065	0.711919
A_75_P01048185	YBR011C:246	2.59699	2.40008	2.43493	2.28809	2.11362	2.21851	0.217311	0.613526	0.68276	0.537984	0.544574	0.831741
A_75_P01048202	YBR011C:60	0.136349	0.315654	0.44172	0.235069	0.576415	0.499936	-0.262517	-0.0980264	-0.188202	-0.43407	-0.135655	-0.20177
A_75_P01048224	YBR011C:-170	0.742069	0.739996	1.1756	0.862324	0.428873	0.67744	0.788143	0.499995	0.593897	0.208859	-0.00589065	0.26944
A_75_P01048261	YBR011C:-551	0.159082	-0.0659697	-0.107435	-0.0878215	-0.199046	-0.345521	0.0396297	0.157976	-0.139307	0.110461	0.252577	-0.0911515
A_75_P01048293	YBR011C:-876	-0.583288	-0.713191	-0.697585	-0.890715	-0.541102	-0.92923	-0.361777	-0.100065	-0.288291	-0.284939	-0.0310563	-0.439779
A_75_P01048320	YBR011C:-1132	-0.815321	-0.612627	-0.829909	-0.78182	-0.977009	-1.07459	-0.452606	0.0269906	-0.452854	-0.320891	-0.223287	-0.368307
A_75_P01048366	YBR011C:-1601	0.968736	0.769876	1.04814	0.891767	0.819433	0.782963	0.0375789	0.280407	0.478993	0.36273	0.316647	0.310104
A_75_P01048956	YBR011C:-7515	-0.553059	0.244725	-0.306423	-0.0174105	-0.337434	0.0218105	0.218911	-0.0589552	-0.251532	-0.110109	0.09881	-0.0308296
A_75_P01048985	YBR013C:87	-0.54175	-0.080683	-0.477482	-0.379928	-0.323805	-0.143335	-0.131774	-0.024813	-0.177642	-0.116091	0.188945	0.120608
A_75_P01049004	YBR013C:-107	-0.282576	-0.145493	-0.300511	-0.218846	0.013993	0.116534	-0.42301	-0.403567	-0.486081	-0.37143	-0.00597675	-0.147395
A_75_P01049032	YBR013C:-400	-0.11545	0.176719	0.963237	1.11461	0.332771	0.811744	0.764362	0.77574	0.968677	0.566959	0.609439	0.840171
A_75_P01049061	YBR013C:-671	-1.03898	-1.14695	-1.15348	-1.11128	-1.03513	-1.31658	-0.396031	-0.160608	-0.229489	-0.344684	0.0439395	-0.327101
A_75_P01049104	YBR014C:352	-0.0333914	0.403536	0.0801783	0.140484	0.245251	0.224189	-0.0895566	0.0618425	0.383478	0.0583667	0.266019	0.313099
A_75_P01049131	YBR014C:45	1.14711	1.57833	1.48709	1.24624	0.984237	1.0553	0.683856	0.402635	0.810163	0.583073	0.625289	0.58378
A_75_P01049149	YBR014C:-145	0.537498	0.608742	0.768722	0.720887	0.505927	0.473662	-0.573846	0.102989	-0.208248	0.0237334	0.447886	-0.0125981
A_75_P01049180	YBR015C:1727	-1.46504	-1.25412	-1.36563	-1.27796	-1.24114	-1.20471	-0.057231	-0.225632	-0.173796	-0.247849	-0.0892308	-0.296763
A_75_P01049204	YBR015C:1481	0.254574	0.384666	0.236339	0.293911	0.112091	0.312247	1.15376	1.13918	1.34854	1.14605	0.968242	1.14565
A_75_P01049233	YBR015C:1218	-0.995328	-1.00662	-1.19329	-1.03752	-0.803285	-0.831751	-0.254404	0.074292	0.538255	0.0372594	0.147387	0.153183
A_75_P01049260	YBR015C:932	-0.495467	-0.435702	-0.663663	-0.862145	-0.501413	-0.526732	-0.334903	0.063321	0.330117	-0.113299	0.0988896	0.171388
A_75_P01049286	YBR015C:687	1.12058	1.06302	1.13103	0.952315	0.700425	0.924774	0.61213	0.617244	0.640693	0.440111	0.335534	0.338528
A_75_P01049314	YBR015C:392	0.613328	0.41115	0.68497	0.72088	0.933291	1.06284	0.137808	0.10138	0.551202	0.350708	0.392736	0.394055
A_75_P01049356	YBR015C:-41	-0.205462	0.600638	0.0896744	0.138676	0.0891612	0.0251724	-0.307116	-0.61823	-0.523876	-0.400539	-0.260483	-0.653503
A_75_P01049392	YBR016W:-305	-0.336598	-0.119052	-0.445252	-0.211225	-0.239018	-0.159482	0.490603	0.555532	0.308647	0.434745	0.588256	0.340924
A_75_P01049419	YBR016W:-31	-0.217194	-0.0284057	-0.069301	-0.103389	0.0277755	0.184897	-0.0235684	-0.152402	-0.437652	-0.416228	-0.113277	-0.456675
A_75_P01049435	YBR016W:175	1.10287	1.32688	1.15311	1.03111	1.0413	1.15706	0.386062	0.37572	0.157685	0.117503	0.276625	0.216254
A_75_P01049460	YBR016W:415	0.0260244	0.215209	-0.050246	-0.157202	-0.208209	-0.197436	0.258236	0.516493	1.00157	0.109348	0.090318	0.0969459
A_75_P01049480	YBR017C:2848	0.742478	0.699106	0.645277	0.633101	0.604186	0.843143	-0.256495	-0.16655	0.0457762	-0.246019	0.105366	-0.0499716
A_75_P01049498	YBR017C:2684	-0.631925	-0.634388	-0.914938	-0.775316	-0.476507	-0.640574	0.00359292	0.170678	0.000716393	0.0926745	0.167508	0.1681
A_75_P01049545	YBR017C:2220	-1.33396	-1.14562	-1.39235	-1.18084	-1.18151	-0.944985	-0.0536954	0.0362333	0.327161	0.0991215	0.0362844	0.244222
A_75_P01049575	YBR017C:1908	-0.850698	-0.823753	-0.897546	-0.796333	-0.594888	-0.702376	0.480312	0.714218	1.09558	0.767944	0.893479	1.04448
A_75_P01049592	YBR017C:1735	-0.460114	-0.647827	-0.470281	-0.545318	-0.411145	-0.504186	0.619378	0.77784	0.914164	0.863772	0.748939	0.913347
A_75_P01049607	YBR017C:1560	-0.229838	0.0834591	-0.149423	0.0127911	-0.157564	-0.085045	0.913256	0.787569	0.736933	0.800341	0.725148	1.01648
A_75_P01049624	YBR017C:1369	-1.19379	-1.17736	-1.40095	-1.15249	-1.077	-1.24216	-0.00875745	0.186888	-0.048001	-0.130192	-0.070208	-0.155799
A_75_P01049658	YBR017C:1042	0.572944	0.246148	0.382598	0.301097	0.253188	0.296521	0.397787	0.363918	0.758077	0.725468	0.740796	0.669626
A_75_P01049676	YBR017C:844	0.671185	0.707058	0.803039	0.704095	0.399233	0.561197	0.671348	0.58971	0.779727	0.730247	0.672476	0.331541
A_75_P01049695	YBR017C:654	1.17792	1.40248	1.27418	1.356	1.29261	1.19126	0.347308	0.361603	0.453199	0.533808	0.560991	0.470199
A_75_P01049734	YBR017C:265	0.785867	0.819418	0.982528	1.19872	1.0869	1.22049	-0.153447	-0.0618473	0.0300445	0.0682378	0.178733	-0.0558862
A_75_P01049759	YBR017C:-18	0.661206	0.835113	0.492783	0.578838	0.71198	0.673958	-0.610149	-0.848097	-0.771505	-0.490533	-0.180387	-0.410612
A_75_P01049779	YBR017C:-194	1.05143	0.616441	1.15281	1.04854	0.563958	0.446924	1.19739	1.46678	1.12778	1.25593	0.980764	1.14688
A_75_P01049808	YBR017C:-479	-1.34041	-1.32751	-1.26046	-1.22037	-1.23399	-1.33844	0.249354	0.195436	0.319906	0.276875	0.2625	0.177621
A_75_P01049826	YBR017C:-658	-1.32749	-1.16697	-0.863801	-0.93963	-1.09246	-0.971429	0.472055	0.589154	0.191813	0.452811	0.38611	0.410809
A_75_P01049846	YBR018C:974	-1.63133	-1.65048	-1.84893	-1.82218	-1.43922	-1.59213	-0.172447	-0.208395	0.147125	-0.0463698	0.0852596	0.179941
A_75_P01049874	YBR018C:672	-1.77219	-1.30207	-1.7276	-1.5642	-1.40249	-1.45499	-0.0229746	-0.0273288	0.22234	0.207907	0.296486	0.0219618
A_75_P01049907	YBR018C:316	-1.26137	-0.92062	-1.18671	-1.17905	-0.995942	-0.840484	-0.349486	-0.174925	0.300389	-0.0860876	0.238056	0.00158753
A_75_P01049948	YBR018C:-83	-0.745395	-0.918159	-1.0709	-0.90905	-0.731203	-0.518723	-0.0952194	-0.294072	-0.315244	-0.0725064	0.125116	0.0473158
A_75_P01049975	YBR018C:-371	-0.600275	-0.347415	-0.194766	-0.217745	-1.0143	-0.596322	0.949086	0.816898	0.667017	0.698123	0.800954	0.741252
A_75_P01049995	YBR018C:-550	-0.748829	-0.968949	-1.14208	-1.20275	-0.892704	-0.822578	0.221134	0.228111	0.234457	0.250953	0.435661	0.449824
A_75_P01050013	YBR019C:2100	-1.29059	-1.00403	-1.42399	-1.34424	-1.32936	-1.12513	0.111029	0.300766	0.0980113	0.107774	0.000778287	0.11828
A_75_P01050037	YBR019C:1836	-1.49108	-1.5198	-1.92508	-1.65643	-1.60399	-1.84224	-0.332656	0.00633237	-0.359155	-0.368458	-0.100651	-0.560908
A_75_P01050058	YBR019C:1631	1.78417	1.27741	1.60315	1.54898	1.46549	1.60842	0.54957	0.315779	0.489235	0.464527	0.418673	-0.489299
A_75_P01050090	YBR019C:1332	1.93276	1.87611	1.90557	1.7348	1.55526	1.83491	0.489016	0.602395	0.383667	0.513471	0.612793	0.605672
A_75_P01050132	YBR019C:897	0.0699241	0.519744	0.0324275	0.115959	0.0547069	0.166255	0.32431	0.52535	0.523138	0.548475	0.506332	0.380576
A_75_P01050158	YBR019C:643	0.28631	0.168233	0.155851	0.166653	0.369815	0.436782	0.353416	0.37193	0.720745	0.706914	0.691233	0.933076
A_75_P01050193	YBR019C:306	-0.309228	-0.205898	-0.56404	-0.42993	-0.266658	-0.293422	0.402656	0.3921	0.215246	0.455994	0.474821	0.755452
A_75_P01050212	YBR019C:103	-1.53446	-1.60272	-1.82029	-1.74663	-1.49563	-1.79107	-0.183979	-0.0625153	-0.0487884	-0.330271	-0.110668	-0.10663
A_75_P01050236	YBR019C:-159	0.13343	-0.218754	0.173886	0.00697952	-0.174698	0.133656	0.707076	1.15893	1.20814	1.0582	0.82217	1.16033
A_75_P01050255	YBR020W:-298	-0.98348	-0.871502	-0.603622	-0.976294	-1.121	-1.00766	0.44033	0.738612	0.572786	0.654909	0.517527	0.633966
A_75_P01050290	YBR020W:36	-1.73592	-0.984988	-1.67548	-1.64745	-1.5552	-1.66245	0.413914	0.234956	0.288003	0.428125	0.510489	0.53094
A_75_P01050328	YBR020W:407	-1.6734	-1.8476	-1.77823	-1.90567	-1.54095	-1.73908	-0.112915	0.378543	0.522355	0.122882	0.18342	0.575747
A_75_P01050344	YBR020W:583	-1.30781	-1.6685	-1.42647	-1.57816	-1.31067	-1.42412	0.334498	0.219428	0.762873	0.528735	0.683817	0.823147
A_75_P01050400	YBR020W:1151	-1.1865	-1.11383	-1.13646	-1.10534	-1.13706	-1.22824	0.176227	0.200981	0.636044	0.438109	0.395284	0.6217
A_75_P01050419	YBR020W:1344	-0.50178	-0.652738	-0.754242	-0.781934	-0.725972	-0.85063	0.166924	0.470327	0.817776	0.635504	0.535875	0.834261
A_75_P01050434	YBR020W:1515	0.901594	0.507042	0.72626	0.390044	0.245114	0.25756	0.672665	0.673931	0.76257	0.910103	1.03126	1.24454
A_75_P01050464	YBR021W:-577	-0.976404	-1.04668	-1.09921	-1.13656	-1.39202	-1.69138	-0.150327	-0.0391404	-0.441262	-0.29497	0.0694494	0.0115485
A_75_P01050498	YBR021W:-270	0.177781	0.040872	1.0365	0.973412	0.21938	0.610539	-0.176125	0.437044	0.416007	0.327892	-0.0396325	0.250239
A_75_P01050518	YBR021W:-66	-0.119744	0.197436	0.290709	0.411787	0.264996	-0.0895477	-0.183271	0.110647	-0.00184127	0.259215	0.202761	0.213408
A_75_P01050537	YBR021W:139	1.93835	2.13234	2.3168	2.05582	1.59699	1.66269	1.0331	0.951828	0.801909	1.31411	1.14413	1.3121
A_75_P01050558	YBR021W:357	0.387319	0.345384	0.433386	0.33047	0.453962	0.233544	0.399015	0.472198	1.07409	0.777148	0.897002	0.790174
A_75_P01050579	YBR021W:544	-0.591689	-0.664471	-0.786684	-0.731526	-0.584242	-0.757947	-0.0763839	0.147342	0.460055	-0.104962	0.148819	0.110855
A_75_P01050603	YBR021W:789	-0.720386	-0.730559	-0.637375	-0.54841	-0.518876	-0.710425	0.097944	0.252238	0.524736	0.471204	0.452698	0.585989
A_75_P01050626	YBR021W:995	-1.27768	-1.28815	-1.22847	-1.25511	-1.10747	-1.34568	-0.0396047	0.205397	0.341775	0.0925099	0.100381	0.167605
A_75_P01050654	YBR021W:1262	-0.607096	-0.854386	-0.656825	-0.78727	-0.677262	-0.897127	0.394871	0.431387	0.839321	0.674347	0.615403	0.484402
A_75_P01050680	YBR021W:1515	-0.549855	-0.554762	-0.778355	-0.816221	-0.771825	-0.648627	0.578773	0.2345	1.05535	0.714901	0.731952	0.705434
A_75_P01050697	YBR021W:1711	-0.605305	-0.858684	-0.888085	-1.00586	-0.691274	-0.870064	0.0620134	0.0854836	0.367395	0.321647	0.399799	0.327308
A_75_P01050716	YBR022W:-386	0.414054	0.163172	0.145235	0.162468	0.041326	0.0412393	1.01313	0.730445	1.1047	0.808454	0.864086	0.570283
A_75_P01050759	YBR022W:37	1.38306	1.41346	1.34671	1.2619	1.0248	1.34787	0.312928	0.122964	0.608928	0.332658	0.515914	0.382913
A_75_P01050780	YBR022W:244	1.1847	1.08475	0.792979	0.808874	0.729948	1.04048	0.0174516	0.145175	0.171405	-0.068555	0.213543	-0.0607676
A_75_P01050803	YBR022W:498	0.270935	0.143481	0.510958	0.210178	0.26811	0.319743	0.124798	0.147464	-0.165784	0.0295785	0.213346	-0.110649
A_75_P01050822	YBR023C:3487	-0.104203	-0.103444	-0.354222	-0.2637	-0.40027	-0.205913	0.247628	0.636904	0.558346	0.445435	0.523632	0.396872
A_75_P01050843	YBR023C:3278	-1.43768	-1.0621	-1.22208	-1.03528	-1.10145	-1.05499	-0.0474541	0.146572	-0.100534	0.0871971	0.0257859	0.0259181
A_75_P01050870	YBR023C:3028	-0.837346	-0.539662	-0.591562	-0.598122	-0.79314	-0.64606	0.303877	0.423849	0.368586	0.461696	0.43591	0.483463
A_75_P01050897	YBR023C:2738	-1.85263	-1.69891	-1.78972	-1.66768	-1.64394	-1.6803	-0.162619	0.00224638	-0.0438322	-0.109299	-0.0379023	0.0686261
A_75_P01050920	YBR023C:2505	-1.74767	-1.73152	-1.66818	-1.63412	-1.51318	-1.7156	-0.0826309	0.108644	0.0477885	0.0536212	0.0958125	0.0350802
A_75_P01050949	YBR023C:2224	-1.33876	-1.3087	-1.34321	-1.42762	-1.14858	-1.2426	0.0162365	0.0148119	0.121464	0.242951	0.320888	0.489655
A_75_P01050965	YBR023C:2051	-0.606252	-0.52328	-0.579084	-0.478158	-0.657522	-0.680801	0.691018	0.610372	1.09219	0.901461	0.731994	0.747089
A_75_P01050995	YBR023C:1723	-0.852368	-1.2077	-1.27438	-1.26492	-1.01125	-1.10967	-0.0265496	-0.0409917	0.537607	0.364096	0.367061	0.435715
A_75_P01051024	YBR023C:1458	-0.821262	-0.847964	-0.866825	-0.758361	-0.733203	-0.701711	0.227108	0.314742	0.247726	0.356452	0.370031	0.416777
A_75_P01051059	YBR023C:1121	-1.04394	-0.914323	-1.01052	-0.740888	-0.655197	-0.71576	-0.0526056	0.158811	0.37039	0.310843	0.270029	0.373462
A_75_P01051081	YBR023C:903	-0.835237	-0.64079	-0.851015	-0.621609	-0.666962	-0.824212	-0.0710208	0.203638	0.180129	0.00142017	-0.00600533	0.0705218
A_75_P01051120	YBR023C:505	1.69293	1.97131	1.96468	2.00312	1.4914	2.00168	0.68023	0.568137	0.777573	0.546301	0.561699	0.702113
A_75_P01051156	YBR023C:161	2.20827	2.07742	2.23771	2.00289	1.81452	2.10697	0.281361	0.652212	0.624393	0.639443	0.551985	0.748208
A_75_P01051181	YBR023C:-73	1.64699	1.4195	1.52986	1.40824	1.39418	1.43349	0.0398283	-0.0673376	0.477791	0.247632	0.342861	0.192354
A_75_P01051208	YBR023C:-362	-0.523613	-0.0865536	-0.210066	-0.249328	-0.259954	-0.487348	-0.06417	-0.04149	0.0449049	-0.0429471	0.149223	-0.133573
A_75_P01051230	YBR023C:-574	-0.0570458	-0.0977216	-0.213482	-0.224446	-0.070097	-0.0933032	0.141481	-0.196002	0.293369	0.23945	0.314109	0.137494
A_75_P01051243	YBR023C:-749	-0.740025	-0.861909	-0.781619	-0.760208	-0.598707	-0.987031	-0.435514	-0.223686	-0.217729	-0.212419	-0.0464247	-0.219525
A_75_P01051285	YBR024W:-382	0.619816	0.754563	0.596514	0.609877	0.254408	0.16958	0.337132	0.744166	0.375425	0.55857	0.55874	0.563775
A_75_P01051320	YBR024W:-38	0.510514	0.902694	0.741353	0.820614	0.641647	0.565399	0.374477	0.0314164	-0.0907893	0.204724	0.234813	0.255903
A_75_P01051339	YBR024W:175	2.10346	2.05278	2.18396	1.9703	1.60206	1.91052	0.566259	0.578779	0.495995	0.636409	0.651638	0.628157
A_75_P01051391	YBR024W:679	0.108472	0.376679	0.381364	0.390227	0.365663	0.272188	-0.147713	0.0192548	0.00223176	0.149831	0.388261	0.242385
A_75_P01051415	YBR024W:940	0.484612	0.330447	0.741455	-0.142795	-0.0559506	0.0178242	0.0386092	-0.640325	0.150323	0.0428902	-0.0381788	0.46238
A_75_P01051452	YBR025C:1127	-0.401359	-0.103343	-0.493238	-0.355631	-0.0474937	-0.346244	-0.437937	-0.335906	-0.539385	-0.501917	-0.224758	-0.181706
A_75_P01051482	YBR025C:813	2.61645	2.17861	2.35957	2.323	2.2291	2.22294	0.334496	0.302873	0.701316	0.632114	0.78702	0.852322
A_75_P01051509	YBR025C:540	1.03437	1.01677	0.974424	0.909149	0.91694	0.899281	-0.400986	0.0819006	0.026235	0.129295	0.291855	0.218316
A_75_P01051529	YBR025C:348	0.105967	0.295956	0.107177	0.278846	0.883625	0.549027	-0.555925	-0.521303	-0.506642	-0.294582	0.0995315	-0.177976
A_75_P01051556	YBR025C:40	1.54814	1.52957	1.6212	1.96243	1.9054	1.67071	-0.897894	-0.89807	-0.83812	-0.246255	0.296312	-0.393586
A_75_P01051600	YBR025C:-436	-0.586345	-0.681139	-0.881216	-0.780265	-0.686817	-1.11575	-0.615859	-0.68823	-1.06011	-0.688313	-0.271322	-0.70636
A_75_P01051621	YBR025C:-653	-0.796302	-0.763075	-0.73072	-0.62876	-0.62214	-0.695102	-0.114948	-0.364512	-0.162307	-0.177318	0.0622579	0.0303271
A_75_P01051644	YBR025C:-895	-0.928819	-1.10422	-1.13395	-0.848691	-0.599185	-0.810998	-0.206177	-0.428386	-0.305894	-0.201804	-0.0240027	-0.44539
A_75_P01051665	YBR026C:1045	-0.843606	-0.683725	-0.827165	-0.717113	-0.578307	-0.412934	-0.130576	-0.105311	0.0878562	-0.0395156	-0.06391	0.129714
A_75_P01051682	YBR026C:869	-0.504987	-0.4209	-0.760767	-0.592523	-0.324532	-0.212913	0.0675204	-0.030221	0.406404	0.106649	0.246995	0.392812
A_75_P01051709	YBR026C:607	0.281186	0.449888	0.21163	0.405957	0.513412	0.590773	0.164061	0.281775	0.00250362	0.213484	0.303452	0.277057
A_75_P01051753	YBR026C:176	0.619822	0.624713	0.414569	0.37176	0.594685	0.713972	-0.212631	-0.470752	-0.598395	-0.666228	-0.40134	-0.474093
A_75_P01051777	YBR026C:-64	0.976834	1.23861	0.874016	0.862359	0.874589	1.0282	-0.181702	-0.138403	-0.409941	-0.406835	0.0402482	-0.486025
A_75_P01051813	YBR028C:1545	-1.27531	-0.931508	-1.22794	-1.09921	-0.916451	-0.987154	-0.243579	-0.562145	-0.216361	-0.125424	-0.119728	-0.0275472
A_75_P01051831	YBR028C:1362	-1.30542	-1.19726	-1.19474	-1.09156	-0.916742	-1.2801	-0.36697	-0.134532	-0.129759	-0.171047	-0.225545	0.00101559
A_75_P01051881	YBR028C:890	-0.210737	0.137122	0.0225621	0.0342547	0.144784	0.163262	-0.0186843	0.164834	0.236342	0.120962	0.18417	0.418498
A_75_P01051923	YBR028C:443	1.0251	1.19151	0.877507	0.91471	0.8365	0.782639	-0.0563917	0.118464	0.192022	0.102819	0.285164	0.106963
A_75_P01051942	YBR028C:250	2.14792	2.17389	1.92906	1.82844	1.59995	1.7718	-0.0362144	-0.233026	0.142947	0.171737	0.274231	0.327142
A_75_P01051966	YBR028C:11	0.0828205	0.719711	0.236633	0.391841	0.52484	0.098441	-0.608474	-0.537604	-1.00804	-0.574374	-0.120834	-0.560759
A_75_P01051988	YBR028C:-203	0.420868	0.576271	0.770147	0.879802	0.617889	0.30661	0.18538	0.0740801	-0.158768	-0.210665	-0.304326	0
A_75_P01052005	YBR029C:1355	0.738508	0.778297	0.664514	0.611896	0.807699	0.743106	-0.45952	-1.06523	-0.248965	-0.307658	-0.0929063	-0.372479
A_75_P01052027	YBR029C:1148	0.262554	0.370271	0.142473	0.193526	0.322821	0.35096	-0.220056	-0.422103	-0.125853	-0.149573	-0.0240365	0.0618094
A_75_P01052054	YBR029C:874	0.0807104	0.473926	0.321281	0.470832	0.283721	0.426946	-0.229484	0.127351	-0.0817736	-0.092166	-0.130571	-0.00794526
A_75_P01052082	YBR029C:591	0.415421	0.721898	0.338801	0.517301	0.571294	0.529634	-0.0209549	-0.0987505	-0.290995	-0.0814295	-0.0401371	-0.118994
A_75_P01052102	YBR029C:386	0.917181	0.762587	1.00867	1.09009	1.03872	1.275	-0.252415	-0.264485	-0.512824	-0.3521	-0.338932	-0.324417
A_75_P01052121	YBR029C:197	2.38064	2.37836	2.6027	2.27176	1.87411	2.22526	0.0142106	-0.00784866	0.36418	0.319064	0.126053	0.454976
A_75_P01052140	YBR029C:-9	1.24307	1.21802	0.952196	1.05084	1.18083	1.23745	-0.823765	-0.796321	-0.511117	-0.556338	-0.369384	-0.848587
A_75_P01052170	YBR030W:-234	-0.264555	-0.0749461	-0.198537	-0.173989	0.222491	-0.12541	-1.01763	-1.22352	-0.732867	-0.68539	-0.518424	-0.889869
A_75_P01052202	YBR030W:36	2.40478	2.12929	2.4333	2.22972	1.80721	2.12862	-0.310288	-0.0163071	0.13089	0.111855	0.120161	0.186955
A_75_P01052219	YBR030W:198	1.28462	1.61929	1.5791	1.58985	1.52997	1.45126	-0.442131	-0.280244	0.0287138	-0.132286	0.00548682	0.149477
A_75_P01052239	YBR030W:404	-0.270123	-0.140563	0.00713373	-0.0816375	0.0719059	0.151325	-0.720184	-0.38488	0.0116254	-0.253154	-0.290922	-0.254349
A_75_P01052259	YBR030W:604	-0.105111	0.253644	0.0357624	-0.0287231	0.0236204	-0.0903052	-0.40373	-0.237483	-0.15351	-0.319013	-0.220343	-0.255996
A_75_P01052300	YBR030W:1009	0.584926	0.334683	0.414195	0.344525	0.471198	0.440173	-0.306522	-0.222896	0.0401502	0.173367	0.193908	0.257279
A_75_P01052322	YBR030W:1236	-0.0583334	-0.126303	-0.0312472	-0.133793	-0.0688234	-0.052351	0.0668514	0.319428	0.260508	0.448508	0.358611	0.543234
A_75_P01052361	YBR030W:1621	-0.223864	0.185909	0.429776	0.467713	-0.126274	-0.169751	0.235392	-0.624003	0.37321	0.182656	0.187369	-0.162249
A_75_P01052382	YBR031W:-19	0.795648	0.261453	0.488227	0.200916	0.122918	0.621713	-0.715256	-0.00538112	-0.237873	-0.334801	-0.184021	-0.267172
A_75_P01052485	YBR031W:1082	1.99591	1.65801	2.13941	1.96039	1.74322	1.82889	-0.00267708	0.402836	0.82798	0.786961	0.797701	0.655552
A_75_P01052504	YBR033W:-508	0.348855	-0.108131	-0.152557	-0.00905362	-0.0995459	-0.301297	-0.078419	0.166622	-0.0697215	0.204835	0.216665	-0.0294936
A_75_P01052538	YBR033W:-163	-1.01607	-0.556783	-0.76719	-0.827732	-0.959449	-0.921688	0.545005	0.324025	0.268106	0.242182	0.300151	0.219715
A_75_P01052585	YBR033W:321	-0.659529	-0.50365	-0.436817	-0.478258	-0.768827	-0.531391	0.734626	0.934899	0.879901	0.880919	0.67753	0.762396
A_75_P01052614	YBR033W:574	-1.10591	-1.16687	-1.32215	-1.40397	-1.23158	-1.385	0.671052	0.928091	0.645123	0.777635	0.667326	0.50984
A_75_P01052649	YBR033W:932	-0.757514	-0.713068	-0.844059	-0.799926	-0.878223	-0.83654	0.771455	0.539848	0.690915	0.62015	0.540057	0.587154
A_75_P01052692	YBR033W:1363	-1.46871	-1.18269	-1.21534	-1.18474	-1.26348	-1.52306	0.201252	0.379711	0.319139	0.330919	0.297306	0.296712
A_75_P01052719	YBR033W:1663	-1.0377	-1.36217	-1.49538	-1.49224	-1.04512	-1.27479	0.00604499	-0.0313559	0.345061	0.244844	0.384202	0.354436
A_75_P01052746	YBR033W:1910	-0.754633	-0.47654	-0.722568	-0.740611	-0.796332	-0.996056	0.15458	0.339791	-0.0785508	0.0842522	0.111217	-0.0825882
A_75_P01052761	YBR033W:2076	-0.0469001	0.17146	-0.0377516	-0.109018	-0.359723	-0.272217	0.375426	0.415434	0.407438	0.310462	0.396269	0.421758
A_75_P01052780	YBR033W:2272	-0.627085	-0.350321	-0.474035	-0.64385	-0.664044	-0.582553	-0.102359	-0.086289	0.239275	0.0570199	0.157058	0.251247
A_75_P01052811	YBR033W:2612	-0.06571	-0.289607	-0.37687	-0.312512	-0.40303	-0.254702	-0.141756	0.213508	-0.096291	0.178277	0.225596	0.219089
A_75_P01052837	YBR033W:2855	0.684806	0.950267	1.00213	0.972667	0.403248	0.425014	0.772094	0.541402	0.303453	0.409541	0.509842	0.268456
A_75_P01052853	YBR034C:1015	0.551561	0.613425	0.492044	0.330227	0.322595	0.178984	0.184122	0.253173	0.260463	0.389881	0.493209	0.419057
A_75_P01052880	YBR034C:750	0.454323	0.842977	0.629591	0.800047	0.728332	0.592873	0.00978986	-0.0144212	0.058451	0.175663	0.436573	0.265578
A_75_P01052914	YBR034C:403	1.96922	2.2472	2.27018	2.22597	1.85102	1.81872	0.642612	0.668419	1.01402	1.09627	1.12348	1.05394
A_75_P01052948	YBR034C:46	0.736758	0.809183	1.22758	0.97589	1.13546	0.63727	-0.607126	0.0676736	0.290134	0.477997	0.771152	0.308169
A_75_P01052968	YBR034C:-141	0.688724	0.356724	0.926521	0.646456	0.82449	0.42059	-0.273645	0.339213	0.574338	0.154807	-0.0200146	0.193932
A_75_P01052988	YBR035C:640	0.0139765	0.339949	0.216862	0.128175	0.365822	0.357962	-0.666928	-0.357298	-0.0592299	-0.25989	0.123676	-0.0522309
A_75_P01053018	YBR035C:380	0.148937	0.421262	0.17289	0.310447	0.427192	0.41089	-0.577735	-0.269609	-0.13526	-0.218677	-0.0831739	-0.195063
A_75_P01053058	YBR035C:-37	2.39751	1.78281	2.03697	1.86795	1.84851	1.91618	-0.078418	-0.38021	-0.241969	-0.0932774	0.232126	-0.2846
A_75_P01053079	YBR035C:-268	0.143013	0.121132	0.416923	0.268443	0.297385	0.0405785	-0.462693	-0.391909	-0.245001	-0.217115	0.198141	-0.264764
A_75_P01053107	YBR035C:-564	1.77993	1.16844	1.62114	1.46338	1.19555	1.28266	0.814916	0.847779	0.621504	0.495144	0.472822	0.863095
A_75_P01053138	YBR035C:-844	0.76828	0.930132	0.822188	0.789825	0.875633	0.685548	-0.184515	-0.00599651	0.0515333	0.0944766	0.365232	0.323308
A_75_P01053158	YBR035C:-1022	0.899912	0.674779	0.787676	0.715478	0.809632	0.491369	-0.159294	0.335683	-0.0588662	0.233162	0.40317	0.209741
A_75_P01053181	YBR035C:-1232	0.760709	0.814476	1.16982	1.02409	0.846038	0.910112	0.250434	0.869123	0.722614	0.509219	0.544823	0.696221
A_75_P01053204	YBR035C:-1450	0.12604	0.0997059	0.225322	0.219405	0.0682473	0.159044	0.275591	0.452224	0.297522	0.426976	0.460692	0.675586
A_75_P01053226	YBR035C:-1680	0.543829	-0.0518843	0.274818	0.3393	0.55325	0.389576	0.156853	0.614062	0.507324	0.518318	0.572591	0.652818
A_75_P01053245	YBR035C:-1860	0.0689967	-0.216147	-0.221089	0.13605	0.106528	0.0127603	-0.208728	-0.164411	-0.258672	0.0546598	0.182937	0.131529
A_75_P01053261	YBR035C:-2022	0.63453	0.754316	1.2119	1.17607	0.545634	0.754749	0.896149	0.86181	0.879563	0.710117	0.650737	1.08085
A_75_P01053277	YBR036C:1157	-0.506767	-0.350321	-0.517782	-0.30136	-0.218827	-0.246959	-0.0722042	0.138413	0.413613	0.163042	0.124935	0.480969
A_75_P01053301	YBR036C:898	0.267187	0.343244	0.238914	0.461454	0.383113	0.448887	0.207956	0.368024	0.318501	0.411556	0.327869	0.656718
A_75_P01053319	YBR036C:721	0.0988684	0.22225	0.212328	0.254773	0.392503	0.398988	-0.113438	0.215609	0.542263	0.238884	0.22001	0.406942
A_75_P01053351	YBR036C:402	0.768968	1.09385	0.941764	0.899639	1.01941	0.968201	-0.298528	-0.0283965	-0.0981874	-0.161409	-0.00429475	0.141382
A_75_P01053373	YBR036C:167	0.781895	0.978106	0.722215	0.879599	0.991042	0.950137	-0.499992	-0.196444	-0.579288	-0.391161	-0.127741	-0.34299
A_75_P01053390	YBR036C:-5	-0.194576	0.175408	-0.304901	-0.235616	0.272595	0.141512	-0.750186	-1.03397	-1.18956	-1.04772	-0.57297	-0.834435
A_75_P01053416	YBR037C:887	0.200687	0.769994	0.30518	0.475308	0.0984132	0.364546	-0.379638	-0.502275	-0.927526	-0.893665	-0.668952	-0.0279315
A_75_P01053437	YBR037C:656	-0.479789	-0.329073	-0.543436	-0.510314	-0.109655	-0.109433	-0.749065	-0.526823	-0.733974	-0.735103	-0.459772	-0.645809
A_75_P01053457	YBR037C:476	1.32501	1.4088	1.33819	1.264	1.31244	1.47311	-0.0459323	-0.191571	-0.260866	-0.228402	-0.132642	-0.074551
A_75_P01053476	YBR037C:285	0.0435827	0.0696886	0.189289	0.221737	0.470738	0.640391	-0.587157	-0.306299	-0.613542	-0.593325	-0.429339	-0.167264
A_75_P01053505	YBR037C:-25	0.658102	0.698062	0.604224	0.55068	0.668235	0.687175	-0.84171	-0.753928	-0.940136	-0.894354	-0.599018	-0.691706
A_75_P01053536	YBR038W:-88	0.490225	0.974378	0.684326	0.64635	0.569033	0.687932	-0.58999	-0.504005	-0.524475		-0.1796	-0.243625
A_75_P01053560	YBR038W:149	0.447973	0.550457	0.897407	0.982325	1.03071	1.0272	-0.260088	0.0877011	-0.168757	-0.00214019	0.104526	0.133033
A_75_P01053595	YBR038W:553	-0.00466406	0.526558	0.0604352	0.0877833	0.0938618	-0.0211441	-0.391807	-0.225824	-0.174023	-0.361003	-0.411616	-0.520128
A_75_P01053611	YBR038W:721	-0.333001	0.0822661	-0.112493	-0.029513	-0.171346	0.0112844	-0.348871	-0.0965078	0.356717	-0.159008	-0.141996	-0.192024
A_75_P01053644	YBR038W:1030	0.336108	0.0521432	0.221932	0.0470054	0.173223	0.0197266	0.119613	0.305616	0.495904	0.367872	0.141541	0.320161
A_75_P01053679	YBR038W:1367	-0.720316	-0.534798	-0.812473	-0.659553	-0.557829	-0.839823	-0.000120963	0.105984	0.215491	0.217995	0.160002	0.0940755
A_75_P01053710	YBR038W:1673	-0.479641	-0.60524	-0.640222	-0.825991	-0.492525	-0.552716	0.2016	-0.131636	0.603311	0.368783	0.372031	0.558317
A_75_P01053733	YBR038W:1891	-0.203117	-0.572262	-0.399463	-0.409381	-0.250009	-0.479734	0.394732	0.302859	0.838166	0.436311	0.316784	0.360583
A_75_P01053764	YBR038W:2241	-1.38221	-1.64296	-1.77877	-1.85953	-1.49909	-1.81378	-0.289423	-0.106697	-0.089169	-0.331392	-0.212083	-0.18539
A_75_P01053791	YBR038W:2521	-0.264434	-0.511407	-0.285803	-0.496389	-0.458387	-0.573906	0.269361	0.503867	0.21212	0.515836	0.416166	0.398129
A_75_P01053812	YBR038W:2709	-0.490991	-0.624671	-1.33269	-0.963539	-0.955097	-1.19533	0.472742	0.204369	0.589566	0.450838	0.52777	0.177744
A_75_P01053831	YBR039W:-768	-0.377507	-0.85164	-0.735526	-0.863169	-0.544709	-0.662456	0.186689	0.238877	0.47693	0.484305	0.533857	0.361522
A_75_P01053848	YBR039W:-594	-0.583723	0.412774	-0.838467	-0.967794	-0.94296	-1.06934	0.445227	0.188949	0.35464	0.498466	0.465976	0.497528
A_75_P01053870	YBR039W:-373	-0.775338	-0.484826	-0.676452	-1.11776	-0.72322	-0.994761	0.670037	0.52727	0.680001	0.706562	0.875015	0.697819
A_75_P01053903	YBR039W:-70	0.948671	1.24209	0.967659	0.990261	0.691457	0.756384	0.107166	-0.139591	-0.252268	-0.214581	-0.037806	-0.274502
A_75_P01053937	YBR039W:300	1.22699	1.20493	1.49269	1.30268	1.16608	1.30484	0.20541	0.479314	0.526123	0.46167	0.467542	0.627391
A_75_P01053971	YBR039W:608	0.307991	0.416001	0.259917	0.206519	0.381251	0.186507	-0.140795	0.217694	0.188022	0.120411	0.167354	0.225395
A_75_P01054004	YBR040W:-426	0.394806	0.357172	0.486599	0.506636	0.52253	0.446928	0.0962293	0.134146	0.434905	0.475555	0.577017	0.549837
A_75_P01054032	YBR040W:-166	0.332488	0.0414812	0.926437	0.714037	0.144978	0.431908	0.803299	0.825926	0.951007	0.900991	0.733069	0.874184
A_75_P01054047	YBR040W:16	-0.766436	-0.265008	-0.31224	-0.51626	-0.785098	-0.29527	0.115121	-0.556072	1.2868	0.349867	0.262526	0.437589
A_75_P01054077	YBR040W:300	-0.126328	-0.373026	-0.8656	-0.668457	-0.5684	-0.868472	0.790825	0.79933	1.24213	1.05748	0.917671	0.969368
A_75_P01054098	YBR040W:522	-1.73954	-1.47155	-1.75832	-1.59014	-1.54727	-1.78396	-0.0412997	-0.145578	0.533492	0.131726	0.312227	-0.053959
A_75_P01054116	YBR040W:684	-0.569404	-0.801754	-0.89448	-0.75925	-0.607209	-0.935312	0.809042	0.777653	0.540005	0.846204	0.965834	0.646935
A_75_P01054132	YBR040W:867	0.159947	-0.188667	-0.153899	-0.29878	-0.306271	-0.29229	0.823815	0.831774	1.23999	1.00835	1.024	0.931999
A_75_P01054156	YBR041W:-206	0.0108989	0.127938	-0.0605211	-0.233432	-0.0656052	-0.382459	0.646357	0.16668	0.224954	0.425526	0.556065	-0.462285
A_75_P01054174	YBR041W:-14	0.382488	0.751073	0.340499	0.32312	0.469213	0.257074	0.124613	0.0683569	-0.448686	-0.150083	0.118583	-0.119979
A_75_P01054213	YBR041W:384	0.660002	1.02508	0.835657	0.74309	0.638243	0.801424	0.158697	0.318692	-0.0713436	-0.0360927	0.0679493	-0.0596213
A_75_P01054232	YBR041W:569	1.51522	1.63536	1.4124	1.45315	1.18273	1.33969	0.641652	0.61257	0.552691	0.673274	0.609358	0.612542
A_75_P01054250	YBR041W:754	-0.198216	-0.0319687	-0.136398	-0.014457	0.0775105	0.179134	0.376974	0.283072	0.601109	0.528137	0.523898	0.554937
A_75_P01054279	YBR041W:1048	-0.559207	-0.760145	-0.810911	-0.773138	-0.428039	-0.441678	0.141384	0.0020485	0.14026	0.285731	0.34441	0.41484
A_75_P01054306	YBR041W:1324	-0.903422	-0.868248	-0.873182	-0.825183	-0.73923	-0.947065	0.476618	0.590227	0.482631	0.606052	0.586714	0.508385
A_75_P01054329	YBR041W:1560	-0.973888	-0.990516	-1.0991	-0.986376	-0.702817	-0.862072	0.139618	0.396445	0.137084	0.433387	0.562825	0.64781
A_75_P01054351	YBR041W:1764	-1.69486	-1.6839	-1.72742	-1.49988	-1.30116	-1.70827	-0.0921992	0.191007	-0.0585406	0.178603	0.0725606	0.108684
A_75_P01054368	YBR041W:1930	-1.81965	-1.79568	-1.95073	-1.84432	-1.3925	-1.6717	-0.290323	-0.324585	-0.257418	-0.187076	0.0526708	0.0428734
A_75_P01054411	YBR042C:993	-0.223756	-0.145924	0.045226	-0.0317235	-0.042935	-0.0234452	0.380388	0.526684	0.671659	0.64781	0.670996	0.746858
A_75_P01054439	YBR042C:699	-0.589794	-0.516647	-0.746993	-0.734528	-0.455696	-0.524316	-0.118966	-0.0147673	0.464509	-0.191946	0.0300156	-0.0502682
A_75_P01054466	YBR042C:419	0.48447	0.661761	0.533623	0.470237	0.300122	0.373122	-0.0189244	0.159807	-0.156893	0.0371888	0.158112	0.0797485
A_75_P01054483	YBR042C:240	0.713378	0.942248	0.919334	0.795697	0.57554	0.550086	0.278799	0.36594	0.0473206	0.115985	0.139623	-0.0730975
A_75_P01054514	YBR042C:-61	2.26971	1.505	1.95045	1.48209	1.53858	1.7125	0.36627	0.446566	0.534246	0.6334	0.754433	0.760125
A_75_P01054560	YBR043C:1802	-0.960046	-0.948149	-1.06077	-0.959626	-0.736399	-0.940034	-0.243967	0.0558899	0.144092	0.0279414	0.0901811	0.165706
A_75_P01054576	YBR043C:1626	-1.64006	-1.69505	-1.53844	-1.37714	-1.15378	-1.61651	-0.806555	-0.57493	-0.522804	-0.493266	-0.451345	-0.389136
A_75_P01054600	YBR043C:1404	-0.94852	-0.948674	-0.73679	-0.647801	-0.51478	-0.746995	0.0326352	0.210542	0.173891	0.16352	0.20154	0.307157
A_75_P01054619	YBR043C:1219	-1.03568	-1.03569	-1.12034	-1.06848	-0.793573	-1.09594	-0.768072	-0.372191	0.00583048	-0.485154	-0.452539	-0.441629
A_75_P01054647	YBR043C:925	-0.405596	-0.143892	-0.168353	-0.307015	-0.28474	-0.269235	-0.247088	-0.0355654	0.0878337	-0.0358754	-0.207464	-0.064785
A_75_P01054695	YBR043C:446	1.2754	1.48165	1.45954	1.35153	1.03341	1.47993	0.517399	0.352768	0.492233	0.3313	0.373216	0.542056
A_75_P01054724	YBR043C:158	1.80269	1.91336	1.9119	1.88573	1.67042	1.89751	0.218232	-0.396314	0.655415	0.412829	0.407882	0.546763
A_75_P01054745	YBR043C:-50	0.644548	1.11558	1.10903	1.09238	0.962446	0.74162	-0.23944	-0.298017	0.19184	-0.093785	0.13472	-0.256891
A_75_P01054771	YBR043C:-304	0.473915	0.98134	1.03144	0.996799	0.72758	0.740038	0.486162	0.35301	0.615983	0.299856	0.411749	0.846379
A_75_P01054788	YBR044C:1636	-0.532402	-0.513898	-0.44349	-0.440156	-0.209153	-0.370201	-0.328854	-0.0709841	-0.263966	-0.266672	0.0556608	-0.288249
A_75_P01054812	YBR044C:1403	-0.603302	-0.779937	-0.575154	-0.700401	-0.312718	-0.426448	-0.433047	-0.265312	0.118391	-0.108186	0.0404521	-0.0231529
A_75_P01054845	YBR044C:1065	-0.574597	-0.488423	-0.564828	-0.571228	-0.152076	-0.218995	-0.27628	-0.316944	-0.0849472	-0.115812	-0.0139813	0.0931393
A_75_P01054868	YBR044C:828	-0.312357	-0.0168066	-0.17599	-0.176663	0.0810577	-0.00206172	-0.406505	-0.408099	-0.199826	-0.409028	-0.197863	-0.142824
A_75_P01054891	YBR044C:580	2.18648	2.00113	1.90847	1.84138	1.61052	1.86152	-0.00228659	0.551282	0.00812208	0.363203	0.271219	0.466623
A_75_P01054911	YBR044C:359	-0.144032	0.180374	-0.0908072	-0.0157322	0.369728	0.298199	-0.599902	-0.308561	-0.477417	-0.502531	-0.266148	-0.451012
A_75_P01054946	YBR044C:9	-0.636633	-0.296257	-0.665152	-0.375546	-0.17102	-0.297805	-1.08818	-0.83084	-1.2288	-1.06903	-0.646558	-1.08461
A_75_P01054969	YBR044C:-239	-0.439809	-0.354387	-0.367851	-0.385244	-0.509151	-0.262794	-0.327843	-0.175157	-0.294768	-0.402139	-0.197767	-0.182519
A_75_P01054990	YBR044C:-433	0.0311813	-0.234081	-0.194669	-0.206656	-0.121329	0.0566365	-0.267509	-0.252902	-0.27675	-0.307358	-0.306402	-0.187473
A_75_P01055015	YBR044C:-671	-0.357389	-0.955482	-0.581329		-0.509393	-0.304441	-0.303363	-2.89043	-0.0646137	-0.33321	-0.102729	-0.0528048
A_75_P01055041	YBR044C:-947	-2.62162	-2.72791	-2.60439	-2.61168	-2.50939	-2.43261	-0.612264	-1.09708	-0.873863	-0.699331	-0.653748	-0.952434
A_75_P01055091	YBR044C:-1446	-1.86972	-1.77221	-1.00876	-1.22399	-1.5621	-1.54678	0.0346757	-0.294655	-0.25923	-0.188552	-0.131244	-0.153635
A_75_P01055133	YBR044C:-1879	-2.10872	-1.71745	-1.86609	-1.91447	-1.88511	-1.90078	0.0511365	-0.284796	-0.302204	-0.177807	-0.118715	-0.219287
A_75_P01055160	YBR044C:-2145	-1.79048	-1.88961	-1.72682	-1.75327	-1.7102	-1.90489	-0.512841	-0.173348	-0.221868	-0.286474	-0.226037	-0.339329
A_75_P01055177	YBR045C:1719	-1.70786	-1.76286	-1.67635	-1.79493	-1.47126	-1.48486	-0.40932	-0.425763	0.00852936	-0.117092	-0.0429136	0.156316
A_75_P01055203	YBR045C:1438	-0.838723	-1.03721	-1.06174	-1.038	-0.897926	-0.81179	0.121582	0.0474767	0.352313	0.121375	0.0437881	0.160361
A_75_P01055223	YBR045C:1248	-1.56885	-1.3217	-1.59238	-1.51405	-1.28466	-1.19406	-0.311148	-0.226752	-0.413375	-0.156539	0.0395846	-0.432514
A_75_P01055242	YBR045C:1081	-1.64286	-1.77196	-1.77606	-1.83317	-1.49927	-1.47215	-0.501166	-0.329372	-0.225429	-0.362948	-0.286698	-0.148459
A_75_P01055271	YBR045C:775	-1.51885	-1.61439	-1.73433	-1.76446	-1.3462	-1.17405	-0.205737	-0.397658	0.227976	0.0638509	0.141916	0.156857
A_75_P01055296	YBR045C:535	-1.17445	-1.03995	-1.46053	-1.41193	-1.15666	-1.12094	0.195645	0.386042	0.296367	0.271748	0.232025	0.33133
A_75_P01055310	YBR045C:373	-0.996786	-1.38438	-1.35249	-1.43984	-1.002	-0.992585	0.254321	0.373724	0.879082	0.520491	0.489712	0.574748
A_75_P01055326	YBR045C:210	-1.8615	-2.00846	-2.16366	-1.98176	-1.76276	-1.86632	-0.377797	-0.251264	0.0491498	-0.157072	-0.0994248	-0.197222
A_75_P01055350	YBR045C:-46	-1.14766	-1.07726	-0.970768	-1.05125	-1.12902	-1.08442	0.24944	0.473829	0.198691	0.231605	0.16156	0.0440302
A_75_P01055368	YBR045C:-259	-1.38697	-1.19916	-1.17391	-0.744377	-0.360294	-0.432878	-0.78644	-0.185657	-0.923612	-0.403862	-0.322315	-0.609003
A_75_P01055387	YBR046C:951	-1.11565	-0.87694	-1.04123	-0.784281	-0.673677	-0.627033	-0.271492	-0.216942	-0.129902	-0.253932	-0.167421	-0.0824346
A_75_P01055412	YBR046C:708	-0.907863	-0.693795	-0.846099	-0.715297	-0.187862	-0.0644488	-0.349659	-0.0437871	-0.125212	-0.124503	-0.0405869	-0.00913755
A_75_P01055432	YBR046C:504	-0.617693	-0.681213	-0.585959	-0.594652	-0.2436	-0.259539	-0.538442	-0.117405	-0.309861	-0.47212	-0.269195	-0.63238
A_75_P01055471	YBR046C:111	0.686795	0.854459	0.654329	0.810161	0.878486	0.971714	-0.0374959	-0.174813	-0.308676	-0.348405	-0.176152	-0.348443
A_75_P01055518	YBR047W:11	-0.223524	-0.04878	-0.109976	-0.136325	-0.0192298	0.0618865	-0.00569709	-0.269891	-0.171425	-0.561453	-0.468118	-0.423618
A_75_P01055551	YBR047W:334	0.572509	0.734962	0.410511	0.598239	0.656774	0.989263	0.201065	-0.0335138	0.102758	-0.268471	-0.0549497	-0.160414
A_75_P01055595	YBR048W:-254	-2.87694	-2.86026	-2.23717	-1.81382	-1.49873	-2.04253	-2.72076	-2.41066	-3.01414	-2.46588	-2.37732	-3.38215
A_75_P01055629	YBR048W:90	1.61165	2.0895	2.09317	1.92468	1.28795	1.64631	-0.692226	-0.398412	-0.721396	-0.18194	-0.147814	-0.412087
A_75_P01055670	YBR048W:480	-0.0503599	-0.0383021	0.257138	0.132197	0.251158	0.262335	-0.257939	-0.0840621	0.0712257	-0.242605	0.00184809	-0.136401
A_75_P01055725	YBR048W:1054	2.05068	2.01187	2.30961	2.29016	1.81746	1.87916	-0.0372656	0.564222	0.232648	0.558343	0.608117	0.49801
A_75_P01055762	YBR049C:2547	-0.00884428	0.203114	0.349553	0.407538	0.367749	0.0387874	0.362327	0.679273	-0.0336858	0.453058	0.36795	0.447094
A_75_P01055782	YBR049C:2320	-0.670235	-0.940192	-0.822056	-0.919691	-0.731033	-1.03949	-0.0799704	0.191727	0.496376	-0.157005	0.124183	0.135256
A_75_P01055821	YBR049C:1935	-0.86268	-1.05759	-1.16646	-1.02165	-0.538163	-0.889296	-0.13474	-0.0419371	0.538694	0.114952	0.0343227	0.393343
A_75_P01055846	YBR049C:1680	-0.651406	-0.854349	-0.928001	-0.782964	-0.412264	-0.582412	-0.167936	-0.0279377	0.191275	0.0939619	0.00623634	0.297769
A_75_P01055867	YBR049C:1481	-0.924514	-1.15887	-1.03259	-1.04953	-0.71205	-0.933143	0.0998213	0.360272	0.483975	-0.0327932	0.145906	0.171359
A_75_P01055889	YBR049C:1261	-0.78892	-0.732251	-0.942609	-0.802674	-0.300383	-0.743688	-0.146244	0.103362	0.328755	-0.049691	-0.0893924	0.177692
A_75_P01055930	YBR049C:857	-0.421733	-0.367192	-0.394282	-0.437782	-0.169753	-0.242212	-0.385261	-0.189883	0.0996475	-0.302606	-0.289038	-0.304315
A_75_P01055957	YBR049C:592	1.36351	1.4157	1.30948	1.49515	1.30227	1.37372	-0.00100803	0.145163	-0.201026	-0.0806139	-0.24873	-0.311292
A_75_P01055986	YBR049C:331	1.20501	1.23083	1.18616	1.188	1.34883	1.2874	-0.139965	-0.312699	-0.0805563	-0.191684	-0.25808	-0.157456
A_75_P01056016	YBR049C:36	0.693323	1.07926	0.726693	0.529039	0.587557	0.557164	-0.742883	-0.690061	-0.936203	-1.08565	-0.811373	-1.0618
A_75_P01056061	YBR050C:968	-0.23087	0.0087602	-0.175014	-0.00542185	0.39723	0.138916	-0.950256	-0.881056	-0.902145	-1.17807	-0.947789	-0.911392
A_75_P01056079	YBR050C:805	-0.684707	-0.27846	-0.68662	-0.533019	-0.271665	-0.263606	-0.44972	-0.869189	-1.01916	-0.77794	-0.752199	-0.86246
A_75_P01056117	YBR050C:411	0.637737	0.246074	0.512805	0.467676	0.821803	0.830206	-0.124065	-0.0975585	0.185806	-0.203744	-0.271772	-0.0947064
A_75_P01056142	YBR050C:158	-0.838248	-0.733454	-1.00124	-0.75062	-0.460055	-0.393472	-0.561325	-0.690987	-0.800249	-0.878771	-0.769509	-0.896961
A_75_P01056185	YBR050C:-298	-0.024208	0.369495	-0.128042	-0.0487092	0.434784	0.530045	0.000403771	0.385794	-0.694771	-0.524148	-0.453758	-1.35621
A_75_P01056205	YBR050C:-488	1.23494	1.4709	1.28891	1.49473	1.35938	1.99696	0.35808	0.35969	0.26622	-0.19676	-0.350852	-0.154337
A_75_P01056232	YBR052C:422	1.29924	1.11434	0.693851	0.627715	0.659113	1.07198	0.191282	0.331022	-0.175449	-0.609136	-0.558662	-0.124759
A_75_P01056250	YBR052C:236	1.86172	1.26574	1.07706	1.08889	1.07741	1.53992	-0.113356	-0.583402	-0.217418	-0.739303	-0.693173	-0.510072
A_75_P01056272	YBR052C:18	1.41244	1.3157	1.31448	1.16103	1.21585	1.38161	0.00134398	0.004507	-0.237569	-0.706844	-0.683891	-0.0916646
A_75_P01056298	YBR052C:-213	-0.294099	0.452276	0.122283	-0.0220804	0.170572	0.545577	0.0224834	-0.402969	0.00754154	-0.513317	-0.644105	-0.554399
A_75_P01056317	YBR053C:987	-1.13767	-1.17643	-1.50178	-1.25099	-0.632532	-0.437234	-0.493929	-0.718321	-0.209172	-0.819649	-0.724025	-0.553512
A_75_P01056339	YBR053C:782	-0.438161	-0.59338	-0.913799	-0.591978	-0.230609	0.0219055	-0.0379011	-0.0557976	-0.0740543	-0.399299	-0.577345	-0.140963
A_75_P01056377	YBR053C:427	1.45288	1.36299	1.41793	1.40957	1.34269	1.89664	0.255166	0.173423	-0.0772349	-0.242268	-0.400325	-0.399505
A_75_P01056404	YBR053C:166	-0.437686	-0.0346327	-0.459082	-0.353706	-0.00882992	-0.0404102	-0.397312	-0.60151	-0.82998	-0.770265	-0.989818	-0.756316
A_75_P01056423	YBR053C:-9	0.401851	0.7723	0.815765	0.872399	0.701655	0.867648	-0.246515	-0.314669	-1.01618	-1.13244	-1.08729	-0.874347
A_75_P01056452	YBR053C:-275	0.0292821	0.00634128	-0.0830329	-0.052364	-0.109741	0.0767728	-0.653058	-0.614376	-0.873149	-0.842729	-0.904604	-0.77242
A_75_P01056479	YBR053C:-549	0.693016	0.396841	0.319019	0.216899	0.073945	0.023835	-0.0927154	-0.23669	-0.210675	-0.736223	-0.783474	-0.428645
A_75_P01056502	YBR053C:-751	-0.666304	-0.204474	-0.262855	-0.348462	-0.878803	-0.878726	-0.357082	-0.41407	-0.364617	-0.574576	-1.05816	-0.473696
A_75_P01056521	YBR053C:-928	-0.673657	-0.374064	-0.605255	-0.667346	-1.06411	-1.07634	-0.787945	-0.332235	-1.31172	-1.07378	-1.38595	-0.958866
A_75_P01056539	YBR053C:-1128	-0.686605	-0.586653	-0.870094	-1.25223	-1.36845	-1.42809	-0.614337	-0.256543	-0.435563	-0.456762	-0.924812	0
A_75_P01056557	YBR054W:-1010	-1.37069	-1.11632	-1.63556	-1.61729	-1.56731	-1.56266	-0.803328	-1.02841	-1.41487	-1.36285	-1.2573	-1.39311
A_75_P01056575	YBR054W:-813	-0.132537	-0.329198	0.366419	0.267608	-0.228365	0.0248629	-0.0281336	0.0793343	0.358824	0.128734	-0.10793	0.22131
A_75_P01056593	YBR054W:-630	-0.161415	-0.162497	-0.586973	-0.679873	-0.249667	-0.6256	0.0975287	-0.142721	0.4249	0.20897	0.201357	0.523154
A_75_P01056617	YBR054W:-401	-2.0191	-1.71722	-2.02719	-1.77365	-1.62835	-1.9119	-0.325546	-0.172244	-0.62579	-0.404264	-0.564698	-0.519727
A_75_P01056647	YBR054W:-116	-0.402474	-0.410851	-0.354046	-0.247131	-0.229438	-0.380565	0.259308	0.538357	0.264648	0.299425	0.305681	0.217929
A_75_P01056671	YBR054W:110	-1.24017	-1.3112	-1.40144	-1.20923	-1.07883	-1.25461	-0.404552	-0.328134	-0.118382	-0.293387	-0.269365	-0.221968
A_75_P01056704	YBR054W:446	-0.46031	-0.78875	-0.604377	-0.490615	-0.318065	-0.356615	-0.448763	-0.490747	-0.155457	-0.162111	-0.0827585	-0.255865
A_75_P01056721	YBR054W:623	-0.573552	-0.714958	-0.587845	-0.591021	-0.453182	-0.522077	-0.498575	-0.287855	0.119347	-0.149297	0.00211973	-0.327742
A_75_P01056744	YBR054W:896	0.265132	-0.168243	0.187943	-0.00205714	0.162836	-0.00141034	-0.234656	-0.0161676	0.0676106	0.0510492	0.283453	-0.0308736
A_75_P01056762	YBR054W:1134	-0.327385	-0.67237	-0.2862	-0.390885	-0.318507	-0.651136	-0.431028	0.285421	-0.50705	-0.345115	-0.0816633	-0.339418
A_75_P01056780	YBR055C:2888	-0.887444	-0.724672	-1.13834	-0.731453	-0.780131	-1.08018	0.483015	0.188508	0.716812	0.284792	0.382286	0.366484
A_75_P01056811	YBR055C:2578	-0.672705	-0.674471	-0.889952	-0.920408	-0.645133	-0.592291	0.264126	0.285056	0.294338	0.526615	0.511411	0.522222
A_75_P01056837	YBR055C:2350	-1.35693	-1.53568	-1.74114	-1.56034	-1.33245	-1.51567	-0.276812	0.0717125	-0.0217708	-0.0293291	-0.0312716	0.0116738
A_75_P01056876	YBR055C:1956	-0.955697	-1.21487	-1.12649	-1.06392	-0.946002	-1.11757	0.148301	0.564729	0.0678559	0.238793	0.144075	0.0782721
A_75_P01056921	YBR055C:1527	-1.37022	-1.30851	-1.36431	-1.25515	-1.18991	-1.13328	-0.0506507	0.0534984	0.133575	-0.0286494	-0.0635674	0.15198
A_75_P01056947	YBR055C:1256	0.272097	-0.0958082	0.0884601	0.0866478	0.183276	0.227014	0.48401	0.276715	1.06026	0.602855	0.509875	0.654629
A_75_P01056974	YBR055C:974	-0.0499276	-0.248419	-0.263674	-0.197588	0.0188618	-0.0154287	-0.0645563	-0.0695156	0.337896	0.217717	0.0963424	0.27251
A_75_P01057005	YBR055C:680	-0.602834	-0.699653	-0.769062	-0.576745	-0.311656	-0.278002	-0.654639	-0.573623	-0.638041	-0.53984	-0.429022	-0.411935
A_75_P01057045	YBR055C:282	2.27272	1.93885	2.1721	1.95249	1.75035	1.97862	-0.25982	-0.351568	0.26948	-0.162067	-0.114506	-0.459423
A_75_P01057074	YBR055C:-11	0.30558	0.382511	0.35569	0.570142	0.653125	0.669049	-0.909286	-0.706513	-1.05757	-0.79842	-0.514042	-0.530344
A_75_P01057091	YBR055C:-194	-1.04701	-0.504412	-0.57813	-0.507593	-0.781002	-0.730789	-0.955188	-1.01902	-0.907474	-1.11432	-0.903887	-0.50455
A_75_P01057117	YBR056W:-130	1.22069	0.889617	1.61835	1.40711	1.00098	1.43484	0.229926	0.87786	0.9332	0.871392	0.319034	0.981965
A_75_P01057142	YBR056W:128	1.61276	1.658	1.53945	1.42322	1.65885	2.0206	-0.245339	-0.81959	0.0658468	-0.535157	-0.280613	-0.349047
A_75_P01057163	YBR056W:353	-0.198851	0.380397	0.284561	0.466792	0.631591	0.882326	-0.502354	-0.750621	-0.753471	-0.811098	-0.722082	-0.49474
A_75_P01057180	YBR056W:519	0.619125	0.904623	0.965434	0.95971	1.05709	1.33164	-0.0561406	0.117254	-0.156077	-0.0545142	-0.0490321	0.265467
A_75_P01057198	YBR056W:706	-0.0416831	0.491472	0.267082	0.535625	0.550044	0.736832	-0.0725362	-0.111726	-0.310569	-0.0526852	-0.0921252	-0.00441433
A_75_P01057215	YBR056W:888	0.0820034	-0.236877	-0.299461	-0.165234	0.233012	0.150843	-0.207969	-0.30227	-0.308113	-0.0998259	-0.0563127	0.0621995
A_75_P01057234	YBR056W:1093	-0.544981	-0.611235	-0.586691	-0.571879	-0.219552	-0.0816843	-0.153825	-0.17517	0.0534362	0.0243647	-0.018143	0.392548
A_75_P01057269	YBR056W:1438	-1.52087	-1.57555	-1.57887	-1.47669	-0.949983	-1.22666	-0.397552	-0.367546	-0.632459	-0.485847	-0.305695	-0.219469
A_75_P01057327	YBR056W-A:-1379	-0.180625	-0.203621	-0.142219	-0.138783	-0.0327813	-0.202682	-0.525074	-0.48488	-0.55411	-0.496939	-0.315981	-0.495755
A_75_P01057354	YBR056W-A:-1103	0.625148	1.01671	1.02482	1.10676	0.516889	0.854975	-0.0133487	-0.168442	-0.34192	-0.233061	0.00305921	-0.143757
A_75_P01057379	YBR056W-A:-852	1.73317	1.53386	1.74419	1.3372	1.42017	1.46093	-0.442416	-0.762846	0.0299544	-0.36282	-0.0272777	0.200813
A_75_P01057404	YBR056W-A:-604	-0.0225623	0.00513123	0.0211072	0.0567319	0.13573	0.327473	-1.015	-1.11224	-0.764395	-1.02432	-0.833195	-0.693114
A_75_P01057432	YBR056W-A:-317	-0.911941	-0.405353	-0.783966		-0.531233	-0.743261	-0.550886	0	-0.698396	-0.540307	-0.422424	-1.00877
A_75_P01057465	YBR056W-A:7	-0.764598	-0.241101	-0.589368	-0.587212	-0.574705	-0.517932	0.476146	0.114055	-0.254569	-0.35528	-0.240145	-0.175987
A_75_P01057494	YBR056W-A:285	0.799362	0.77436	0.657003	0.521489	0.445274	0.507603	-0.408345	-0.013205	-0.445857	-0.369388	-0.249821	-0.39121
A_75_P01057520	YBR056W-A:522	0.470773	0.475606	0.675927	0.527774	0.235717	0.532249	0.266909	0.552672	0.207788	0.290501	0.192953	0.2851
A_75_P01057563	YBR057C:1108	-0.472012	-0.374034	-0.426295	-0.423032	-0.272824	-0.295016	-0.242567	-0.16785	0.125207	0.0175429	0.0852868	0.204577
A_75_P01057585	YBR057C:868	-0.27101	-0.14547	-0.261152	-0.107088	0.111785	-0.165011	-0.231818	0.0104256	0.0019292	0.0396758	0.111817	0.174403
A_75_P01057627	YBR057C:446	0.481327	0.934078	0.535492	0.720261	0.891538	0.683977	-0.193433	-0.202067	-0.0585954	-0.0700699	-0.0269252	-0.12942
A_75_P01057648	YBR057C:256	1.4725	1.66076	1.4893	1.46636	1.57177	1.4897	-0.0464278	-0.0475079	-0.139621	-0.00589778	0.138978	0.09319
A_75_P01057682	YBR057C:-97	2.20736	2.08571	2.06365	1.88512	1.80625	1.87936	1.26467	1.81375	1.74744	1.52379	1.23231	2.18466
A_75_P01057722	YBR058C:2193	-0.0781722	0.0515739	0.189769	0.049301	-0.102636	-0.00299397	0.267944	0.281598	0.663699	0.44954	0.481605	0.633622
A_75_P01057751	YBR058C:1946	-1.1601	-1.29575	-1.41685	-1.3416	-1.06156	-1.30078	-0.246766	0.0264645	-0.0201465	-0.0197168	-0.0597498	-0.0158825
A_75_P01057781	YBR058C:1645	0.0828006	0.0558634	-0.0746073	0.0753531	0.00532737	0.0498453	0.598761	0.676301	0.554786	0.516656	0.357079	0.386419
A_75_P01057816	YBR058C:1264	-0.0178154	-0.274315	-0.245427	-0.266518	-0.23493	-0.195996	0.310236	0.24242	0.44519	0.214176	0.21657	0.427861
A_75_P01057844	YBR058C:976	-0.629964	-0.323264	-0.485285	-0.378871	-0.381681	-0.530441	-0.209665	-0.068538	-0.149794	-0.144043	-0.225747	-0.0552004
A_75_P01057882	YBR058C:604	0.992813	1.14871	1.23368	1.2264	1.02172	1.34925	0.411473	0.409862	0.339728	0.232472	0.130804	0.0837596
A_75_P01057898	YBR058C:440	2.17045	1.88573	1.93035	1.84451	1.84371	1.87342	-0.106766	0.468952	0.179001	0.227563	0.283321	0.0326977
A_75_P01057936	YBR058C:63	1.83138	2.0622	1.72751	1.71991	1.45294	1.5918	-0.296704	-0.162872	-0.262553	-0.266258	-0.0770431	-0.420387
A_75_P01057967	YBR058C:-231	-0.312604	-0.158771	-0.0953902	-0.122325	-0.152657	-0.333967	-0.808095	-0.769855	-1.12739	-0.844139	-0.713211	-1.20978
A_75_P01057988	YBR058C-A:85	1.53483	1.65056	1.81074	1.50585	1.38604	1.33837	-0.476327	-0.583147	-0.456307	-0.409953	-0.337753	-0.327632
[truncated: 39,481 more rows]
